# Supplementary material for: Crystal structure of a host–guest complex between mephedrone hydro­chloride and a tetra­phospho­nate cavitand
Source: Acta Crystallogr E Crystallogr Commun. 2019 Jan 29;75(Pt 2):277–83. doi: 10.1107/S2056989019001464 (PMC6362660; doi:10.1107/S2056989019001464)
Supplement: Supplementary file 1 [file e-75-00277-sup1.cif]

##############################################################################
#                                                                            #
# This CIF contains the data in a paper accepted for publication in          #
# Acta Crystallographica Section E. It conforms to the requirements of       #
# Notes for Authors for Acta Crystallographica Section E, and has been       #
# peer reviewed under the auspices of the IUCr Commission on Journals.       #
#                                                                            #
# Full details of the Crystallographic Information File format               #
# are given in the paper "The Crystallographic Information File (CIF):       #
# a New Standard Archive File for Crystallography" by S. R. Hall, F. H.      #
# Allen and I. D. Brown [Acta Cryst. (1991), A47, 655-685].                  #
#                                                                            #
# The current version of the core CIF dictionary is obtainable from          #
# ftp://ftp.iucr.org/pub/cif_core.dic.                                       #
#                                                                            #
# Software is freely available for graphical display of the structure(s)     #
# in this CIF. For information consult the CIF software page                 #
# http://www.iucr.org/resources/cif/software.                                #
#                                                                            #
# This file may be used for bona fide research purposes within the           #
# scientific community so long as proper attribution is given to the journal # 
# article from which it was obtained.                                        #
#                                                                            #
##############################################################################
data_I
_audit_creation_method     'SHELXL-2014/7'
_journal_date_recd_electronic     2018-12-31
_journal_date_accepted     2019-01-25
_journal_name_full     'Acta Crystallographica, Section E'
_journal_year     2019
_journal_volume     75
_journal_issue      2
_journal_page_first     277
_journal_page_last     283
_journal_paper_category     GO
_journal_paper_doi     10.1107/S2056989019001464
_journal_coeditor_code     EX2018
_publ_contact_author_name     'Chiara Massera'
_publ_contact_author_address
;
Dipartimento di Scienze Chimiche,
della Vita e della Sostenibilit\`a Ambientale, Universit\`a di Parma,
Parco Area delle Scienze 17/A, 43124 Parma, Italy
;
_publ_contact_author_email     chiara.massera@unipr.it
_publ_contact_author_fax     '+39-0521-905557'
_publ_contact_author_phone     '+39-0521-905428'
_publ_section_title
;
Crystal structure of a host--guest complex between mephedrone hydrochloride and
a tetraphosphonate cavitand
;
loop_
    _publ_author_name
    _publ_author_footnote
    _publ_author_address
    'Biavardi, Elisa' .
;
Dipartimento di Scienze Chimiche, della Vita e della Sostenibilit\`a Ambientale,
Universit\`a di Parma, Parco Area delle Scienze 17/A, 43124 Parma,
Italy
;
    'Massera, Chiara' .
;
Dipartimento di Scienze Chimiche, della Vita e della Sostenibilit\`a Ambientale,
Universit\`a di Parma, Parco Area delle Scienze 17/A, 43124 Parma,
Italy
;
_publ_section_synopsis
;
The molecular recognition properties of the tetraphosphonate cavitand
Tiiii[C~3~H~7~,CH~3~,C~6~H~5~] towards mephedrone hydrochloride, an illicit
drug belonging to the amphetamine family, have been analysed in the solid
state through the detailed analysis of the crystal and molecular structure of
the resulting supramolecular compound, and in solution <i>via</i> NMR studies.
;
_chemical_name_systematic
;\
Methyl[1-(4-methylphenyl)-1-oxopropan-2-yl]azanium chloride
2,8,14,20-tetrapropyl-5,11,17,23-tetramethyl-6,10:12,16:18,22:24,4-\
tetrakis(phenylphosphonato-<i>O</i>,<i>O</i>')resorcin[4]arene
methanol monosolvate
;
_chemical_name_common
;
Tiiii[C~3~H~7~,CH~3~,C~6~H~5~] mephedrone  hydrochloride methanol monosolvate
;
_chemical_formula_moiety     'C11 H16 N1 O1 +, Cl -, C68 H68 O12 P4, C H4 O'
_chemical_formula_sum     'C80 H88 Cl N O14 P4'
_chemical_formula_iupac     'C11 H16 N1 O1 +, Cl -, C68 H68 O12 P4, C H4 O'
_chemical_formula_weight     1446.84
_chemical_melting_point     ?
_space_group_crystal_system     monoclinic
_space_group_name_H-M_alt     'P 21/c'
_space_group_name_Hall     '-P 2ybc'
loop_
    _space_group_symop_operation_xyz
    'x, y, z'
    '-x, y+1/2, -z+1/2'
    '-x, -y, -z'
    'x, -y-1/2, z-1/2'
_cell_length_a     17.5353(8)
_cell_length_b     22.4798(9)
_cell_length_c     21.2031(9)
_cell_angle_alpha     90
_cell_angle_beta     109.4550(10)
_cell_angle_gamma     90
_cell_volume     7880.8(6)
_cell_formula_units_Z     4
_cell_measurement_reflns_used     2781
_cell_measurement_theta_min     1.363
_cell_measurement_theta_max     25.760
_cell_measurement_temperature     190(2)
_exptl_crystal_description     'prismatic'
_exptl_crystal_colour     'colourless'
_exptl_crystal_size_max     0.13
_exptl_crystal_size_mid     0.10
_exptl_crystal_size_min     0.08
_exptl_crystal_density_diffrn     1.219
_exptl_crystal_density_meas     ?
_exptl_crystal_density_method     'not measured'
_exptl_crystal_F_000     3056
_exptl_absorpt_coefficient_mu     0.191
_exptl_absorpt_correction_type     multi-scan
_exptl_absorpt_process_details
;
(SADABS; Bruker, 2008)
;
_exptl_absorpt_correction_T_min     0.6341
_exptl_absorpt_correction_T_max     0.7453
_exptl_special_details     ?
_diffrn_ambient_temperature     190(2)
_diffrn_radiation_type     MoK\a
_diffrn_radiation_wavelength     0.71069
_diffrn_radiation_source     'fine-focus sealed tube'
_diffrn_radiation_monochromator     graphite
_diffrn_measurement_device_type     'Bruker APEXII CCD area-detector'
_diffrn_measurement_method     'omega-scan'
_diffrn_detector_area_resol_mean     ?
_diffrn_reflns_number     89697
_diffrn_reflns_av_R_equivalents     0.0727
_diffrn_reflns_av_unetI/netI     0.0497
_diffrn_reflns_theta_min     1.363
_diffrn_reflns_theta_max     25.760
_diffrn_reflns_theta_full     25.240
_diffrn_measured_fraction_theta_max     0.998
_diffrn_measured_fraction_theta_full     1.000
_diffrn_reflns_limit_h_min     -21
_diffrn_reflns_limit_h_max     21
_diffrn_reflns_limit_k_min     -27
_diffrn_reflns_limit_k_max     27
_diffrn_reflns_limit_l_min     -25
_diffrn_reflns_limit_l_max     25
_refine_special_details     ?
_reflns_number_total     15077
_reflns_number_gt     9535
_reflns_threshold_expression     'I > 2\s(I)'
_refine_ls_structure_factor_coef     Fsqd
_refine_ls_matrix_type     full
_refine_ls_R_factor_all     0.1181
_refine_ls_R_factor_gt     0.0767
_refine_ls_wR_factor_gt     0.2363
_refine_ls_wR_factor_ref     0.2752
_refine_ls_goodness_of_fit_ref     1.017
_refine_ls_restrained_S_all     1.018
_refine_ls_number_reflns     15077
_refine_ls_number_parameters     929
_refine_ls_number_restraints     2
_refine_ls_hydrogen_treatment     constr
_refine_ls_weighting_scheme     calc
_refine_ls_weighting_details
              'w=1/[\s^2^(Fo^2^)+(0.1708P)^2^+6.7275P] where P=(Fo^2^+2Fc^2^)/3'
_atom_sites_solution_hydrogens     geom
_atom_sites_solution_primary     ?
_atom_sites_solution_secondary     ?
_refine_ls_shift/su_max     0.001
_refine_ls_shift/su_mean     0.000
_refine_diff_density_max     1.776
_refine_diff_density_min     -0.519
_refine_ls_extinction_method     none
_refine_ls_extinction_coef     .
loop_
    _atom_type_symbol
    _atom_type_description
    _atom_type_scat_dispersion_real
    _atom_type_scat_dispersion_imag
    _atom_type_scat_source
    'C' 'C' 0.0033 0.0016
                         'International Tables Vol C Tables 4.2.6.8 and 6.1.1.4'
    'H' 'H' 0.0000 0.0000
                         'International Tables Vol C Tables 4.2.6.8 and 6.1.1.4'
    'N' 'N' 0.0061 0.0033
                         'International Tables Vol C Tables 4.2.6.8 and 6.1.1.4'
    'O' 'O' 0.0106 0.0060
                         'International Tables Vol C Tables 4.2.6.8 and 6.1.1.4'
    'P' 'P' 0.1023 0.0942
                         'International Tables Vol C Tables 4.2.6.8 and 6.1.1.4'
    'Cl' 'Cl' 0.1484 0.1585
                         'International Tables Vol C Tables 4.2.6.8 and 6.1.1.4'
_computing_data_collection
;
APEXII (Bruker, 2008)
;
_computing_cell_refinement
;
APEXII (Bruker, 2008)
;
_computing_data_reduction
;
SAINT (Bruker, 2008)
;
_computing_structure_solution
;
SIR97 (Altomare <i>et al.</i>,  1999)
;
_computing_structure_refinement
;
<i>SHELXL2014/7</i> (Sheldrick, 2015)
;
_computing_molecular_graphics
;
Mercury (Macrae <i>et al.</i>,  2006)
;
_computing_publication_material
;
WINGX (Farrugia, 2012), PARST (Nardelli, 1995) and publCIF
(Westrip, 2010)
;
loop_
    _atom_site_type_symbol
    _atom_site_label
    _atom_site_fract_x
    _atom_site_fract_y
    _atom_site_fract_z
    _atom_site_U_iso_or_equiv
    _atom_site_adp_type
    _atom_site_calc_flag
    _atom_site_occupancy
    _atom_site_disorder_assembly
    _atom_site_disorder_group
    Cl Cl1 0.08550(8) -0.09484(7) 0.83375(7) 0.0629(4) Uani d 1 . .
    N N1 0.3301(2) 0.10053(18) 0.7202(2) 0.0554(10) Uani d 1 . .
    H H1A 0.3375 0.1203 0.7593 0.066 Uiso calc 1 . .
    H H1B 0.2979 0.1234 0.6864 0.066 Uiso calc 1 . .
    O O1 0.4139(3) 0.19702(17) 0.7037(2) 0.0786(12) Uani d 1 . .
    C C1 0.2883(3) 0.0432(2) 0.7216(3) 0.0559(12) Uani d 1 . .
    H H1C 0.2744 0.0239 0.6778 0.084 Uiso calc 1 . .
    H H1D 0.2389 0.0508 0.7322 0.084 Uiso calc 1 . .
    H H1E 0.3242 0.0172 0.7559 0.084 Uiso calc 1 . .
    C C2 0.4103(3) 0.0926(2) 0.7107(3) 0.0559(12) Uani d 1 . .
    H H2 0.4429 0.0636 0.7448 0.067 Uiso calc 1 . .
    C C3 0.4012(5) 0.0691(3) 0.6436(4) 0.094(2) Uani d 1 . .
    H H3A 0.3662 0.0340 0.6347 0.141 Uiso calc 1 . .
    H H3B 0.4545 0.0581 0.6417 0.141 Uiso calc 1 . .
    H H3C 0.3770 0.0997 0.6099 0.141 Uiso calc 1 . .
    C C4 0.4542(3) 0.1522(2) 0.7228(3) 0.0578(13) Uani d 1 . .
    C C5 0.5426(3) 0.1539(2) 0.7557(3) 0.0556(12) Uani d 1 . .
    C C6 0.5884(4) 0.1030(2) 0.7777(3) 0.0725(16) Uani d 1 . .
    H H6 0.5632 0.0651 0.7702 0.087 Uiso calc 1 . .
    C C7 0.6700(4) 0.1074(3) 0.8101(4) 0.086(2) Uani d 1 . .
    H H7 0.7007 0.0721 0.8242 0.103 Uiso calc 1 . .
    C C8 0.7091(3) 0.1621(3) 0.8230(3) 0.0669(15) Uani d 1 . .
    C C9 0.6637(4) 0.2117(3) 0.7986(3) 0.0778(17) Uani d 1 . .
    H H9 0.6892 0.2495 0.8048 0.093 Uiso calc 1 . .
    C C10 0.5824(4) 0.2080(2) 0.7656(3) 0.0743(17) Uani d 1 . .
    H H10 0.5526 0.2433 0.7491 0.089 Uiso calc 1 . .
    C C11 0.7975(4) 0.1679(3) 0.8644(4) 0.097(2) Uani d 1 . .
    H H11A 0.8306 0.1625 0.8356 0.145 Uiso calc 1 . .
    H H11B 0.8117 0.1375 0.8995 0.145 Uiso calc 1 . .
    H H11C 0.8074 0.2075 0.8849 0.145 Uiso calc 1 . .
    P P1A 0.38511(7) 0.16364(5) 0.90714(5) 0.0380(3) Uani d 1 . .
    O O1A 0.40936(17) 0.10664(12) 0.95332(13) 0.0384(6) Uani d 1 . .
    O O2A 0.29380(17) 0.17777(13) 0.90051(14) 0.0433(7) Uani d 1 . .
    O O3A 0.39674(18) 0.15745(13) 0.84232(14) 0.0449(7) Uani d 1 . .
    P P1B 0.10885(7) 0.17333(5) 0.61816(6) 0.0407(3) Uani d 1 . .
    O O1B 0.08989(17) 0.18649(13) 0.68474(15) 0.0427(7) Uani d 1 . .
    O O2B 0.04768(17) 0.12187(12) 0.58070(14) 0.0407(7) Uani d 1 . .
    O O3B 0.19354(18) 0.15819(13) 0.62903(16) 0.0475(7) Uani d 1 . .
    P P1C 0.21929(7) -0.08274(5) 0.52556(6) 0.0417(3) Uani d 1 . .
    O O1C 0.12856(17) -0.06563(13) 0.51623(14) 0.0404(7) Uani d 1 . .
    O O2C 0.23930(17) -0.13912(13) 0.57372(14) 0.0417(7) Uani d 1 . .
    O O3C 0.2765(2) -0.03344(15) 0.54850(17) 0.0556(8) Uani d 1 . .
    P P1D 0.50908(6) -0.08324(5) 0.81214(5) 0.0354(3) Uani d 1 . .
    O O1D 0.45599(16) -0.14052(12) 0.78262(14) 0.0375(6) Uani d 1 . .
    O O2D 0.50278(16) -0.07416(12) 0.88471(13) 0.0355(6) Uani d 1 . .
    O O3D 0.48583(18) -0.03031(13) 0.76989(15) 0.0461(7) Uani d 1 . .
    C C10D 0.3303(3) -0.1689(2) 0.9668(2) 0.0537(12) Uani d 1 . .
    H H10K 0.3883 -0.1796 0.9806 0.064 Uiso calc 1 . .
    H H10J 0.3263 -0.1285 0.9842 0.064 Uiso calc 1 . .
    C C2A 0.3159(2) 0.02458(18) 0.91576(19) 0.0362(9) Uani d 1 . .
    C C3A 0.3928(2) 0.04831(18) 0.92624(19) 0.0355(9) Uani d 1 . .
    C C4A 0.4552(2) 0.01803(17) 0.91511(18) 0.0336(9) Uani d 1 . .
    C C5A 0.4385(2) -0.04078(17) 0.89356(19) 0.0342(9) Uani d 1 . .
    C C6A 0.3637(2) -0.06805(17) 0.88228(18) 0.0331(9) Uani d 1 . .
    C C7A 0.5366(2) 0.04572(19) 0.9266(2) 0.0414(10) Uani d 1 . .
    H H7A1 0.5315 0.0781 0.8946 0.062 Uiso calc 1 . .
    H H7A2 0.5740 0.0156 0.9206 0.062 Uiso calc 1 . .
    H H7A3 0.5575 0.0615 0.9723 0.062 Uiso calc 1 . .
    C C8A 0.2484(2) 0.0611(2) 0.9277(2) 0.0403(10) Uani d 1 . .
    H H8A 0.2747 0.0916 0.9625 0.048 Uiso calc 1 A 1
    C C9A 0.1926(3) 0.0241(3) 0.9539(2) 0.0570(13) Uani d 0.5 B 2
    H H9A1 0.1650 -0.0048 0.9184 0.068 Uiso calc 0.5 B 2
    H H9A2 0.2276 0.0007 0.9922 0.068 Uiso calc 0.5 B 2
    C C10A 0.1322(6) 0.0507(4) 0.9750(5) 0.049(2) Uiso d 0.5 B 2
    H H10A 0.0934 0.0712 0.9361 0.059 Uiso calc 0.5 B 2
    H H10B 0.1581 0.0815 1.0087 0.059 Uiso calc 0.5 B 2
    C C11A 0.0858(8) 0.0104(6) 1.0041(7) 0.079(3) Uiso d 0.5 B 2
    H H11D 0.0636 -0.0226 0.9731 0.119 Uiso calc 0.5 B 2
    H H11E 0.0415 0.0324 1.0117 0.119 Uiso calc 0.5 B 2
    H H11F 0.1217 -0.0055 1.0467 0.119 Uiso calc 0.5 B 2
    C C9E 0.1926(3) 0.0241(3) 0.9539(2) 0.0570(13) Uani d 0.5 B 1
    H H9E1 0.1444 0.0483 0.9512 0.068 Uiso calc 0.5 B 1
    H H9E2 0.1738 -0.0108 0.9242 0.068 Uiso calc 0.5 B 1
    C C10E 0.2270(7) 0.0042(5) 1.0187(5) 0.060(3) Uiso d 0.5 B 1
    H H10C 0.2530 0.0378 1.0481 0.072 Uiso calc 0.5 B 1
    H H10D 0.2692 -0.0258 1.0207 0.072 Uiso calc 0.5 B 1
    C C11E 0.1624(9) -0.0237(7) 1.0435(7) 0.093(4) Uiso d 0.5 B 1
    H H11G 0.1221 0.0065 1.0435 0.139 Uiso calc 0.5 B 1
    H H11H 0.1879 -0.0389 1.0890 0.139 Uiso calc 0.5 B 1
    H H11I 0.1359 -0.0564 1.0138 0.139 Uiso calc 0.5 B 1
    C C12A 0.4380(3) 0.22140(18) 0.9610(2) 0.0413(10) Uani d 1 . .
    C C13A 0.4582(4) 0.2721(3) 0.9337(3) 0.0745(18) Uani d 1 . .
    H H13A 0.4484 0.2742 0.8870 0.089 Uiso calc 1 . .
    C C14A 0.4927(5) 0.3200(3) 0.9744(4) 0.087(2) Uani d 1 . .
    H H14A 0.5028 0.3561 0.9552 0.105 Uiso calc 1 . .
    C C15A 0.5122(4) 0.3151(3) 1.0423(3) 0.0742(17) Uani d 1 . .
    H H15A 0.5395 0.3468 1.0705 0.089 Uiso calc 1 . .
    C C16A 0.4927(5) 0.2649(3) 1.0695(3) 0.084(2) Uani d 1 . .
    H H16A 0.5048 0.2623 1.1166 0.101 Uiso calc 1 . .
    C C17A 0.4551(4) 0.2178(2) 1.0288(3) 0.0710(17) Uani d 1 . .
    H H17A 0.4412 0.1830 1.0480 0.085 Uiso calc 1 . .
    C C1B 0.1377(2) 0.06971(19) 0.8132(2) 0.0378(9) Uani d 1 . .
    H H1B1 0.1192 0.0314 0.8203 0.045 Uiso calc 1 . .
    C C2B 0.0980(2) 0.09968(19) 0.7532(2) 0.0383(9) Uani d 1 . .
    C C3B 0.1283(2) 0.15481(19) 0.7442(2) 0.0401(10) Uani d 1 . .
    C C4B 0.1936(3) 0.18243(19) 0.7916(2) 0.0433(10) Uani d 1 . .
    C C5B 0.2294(2) 0.1501(2) 0.8505(2) 0.0409(10) Uani d 1 . .
    C C6B 0.2035(2) 0.09445(19) 0.8628(2) 0.0384(9) Uani d 1 . .
    C C7B 0.2230(3) 0.2430(2) 0.7796(3) 0.0528(12) Uani d 1 . .
    H H7B1 0.2473 0.2634 0.8226 0.079 Uiso calc 1 . .
    H H7B2 0.1773 0.2665 0.7513 0.079 Uiso calc 1 . .
    H H7B3 0.2635 0.2387 0.7574 0.079 Uiso calc 1 . .
    C C8B 0.0260(2) 0.07312(19) 0.7000(2) 0.0389(9) Uani d 1 . .
    H H8B -0.0063 0.1069 0.6737 0.047 Uiso calc 1 . .
    C C9B -0.0300(3) 0.0374(2) 0.7276(2) 0.0449(10) Uani d 1 . .
    H H9B1 -0.0763 0.0228 0.6896 0.054 Uiso calc 1 . .
    H H9B2 -0.0003 0.0023 0.7518 0.054 Uiso calc 1 . .
    C C10B -0.0624(3) 0.0726(2) 0.7747(3) 0.0586(13) Uani d 1 . .
    H H10E -0.0903 0.1089 0.7518 0.070 Uiso calc 1 . .
    H H10F -0.0170 0.0851 0.8146 0.070 Uiso calc 1 . .
    C C11B -0.1216(5) 0.0344(3) 0.7964(4) 0.100(2) Uani d 1 . .
    H H11L -0.1605 0.0158 0.7569 0.150 Uiso calc 1 . .
    H H11M -0.1506 0.0596 0.8187 0.150 Uiso calc 1 . .
    H H11N -0.0917 0.0035 0.8274 0.150 Uiso calc 1 . .
    C C12B 0.0698(3) 0.23712(19) 0.5690(2) 0.0447(10) Uani d 1 . .
    C C13B 0.0186(3) 0.2771(2) 0.5852(3) 0.0543(12) Uani d 1 . .
    H H13B 0.0028 0.2702 0.6232 0.065 Uiso calc 1 . .
    C C14B -0.0093(4) 0.3272(2) 0.5457(3) 0.0684(15) Uani d 1 . .
    H H14B -0.0448 0.3543 0.5563 0.082 Uiso calc 1 . .
    C C15B 0.0146(4) 0.3371(3) 0.4913(3) 0.0713(16) Uani d 1 . .
    H H15B -0.0050 0.3712 0.4642 0.086 Uiso calc 1 . .
    C C16B 0.0660(4) 0.2989(3) 0.4751(3) 0.0773(18) Uani d 1 . .
    H H16B 0.0826 0.3068 0.4376 0.093 Uiso calc 1 . .
    C C17B 0.0939(4) 0.2482(2) 0.5142(3) 0.0661(15) Uani d 1 . .
    H H17B 0.1294 0.2214 0.5032 0.079 Uiso calc 1 . .
    C C1C 0.0744(2) -0.02396(18) 0.6637(2) 0.0362(9) Uani d 1 . .
    H H1C1 0.0697 -0.0417 0.7028 0.043 Uiso calc 1 . .
    C C2C 0.0996(2) -0.05894(18) 0.6198(2) 0.0362(9) Uani d 1 . .
    C C3C 0.1080(2) -0.03113(18) 0.56427(19) 0.0354(9) Uani d 1 . .
    C C4C 0.0937(2) 0.02916(19) 0.5505(2) 0.0384(9) Uani d 1 . .
    C C5C 0.0667(2) 0.06113(18) 0.5952(2) 0.0362(9) Uani d 1 . .
    C C6C 0.0560(2) 0.03618(18) 0.6517(2) 0.0367(9) Uani d 1 . .
    C C7C 0.1049(3) 0.0577(2) 0.4899(2) 0.0440(10) Uani d 1 . .
    H H7C1 0.0730 0.0943 0.4790 0.066 Uiso calc 1 . .
    H H7C2 0.0868 0.0302 0.4520 0.066 Uiso calc 1 . .
    H H7C3 0.1622 0.0671 0.4994 0.066 Uiso calc 1 . .
    C C8C 0.1184(2) -0.12493(18) 0.6345(2) 0.0367(9) Uani d 1 . .
    H H8C 0.1102 -0.1449 0.5907 0.044 Uiso calc 1 . .
    C C9C 0.0606(3) -0.15446(19) 0.6653(2) 0.0437(10) Uani d 1 . .
    H H9C1 0.0689 -0.1364 0.7097 0.052 Uiso calc 1 . .
    H H9C2 0.0043 -0.1457 0.6368 0.052 Uiso calc 1 . .
    C C10C 0.0702(3) -0.2207(2) 0.6736(3) 0.0529(12) Uani d 1 . .
    H H10H 0.1250 -0.2298 0.7048 0.063 Uiso calc 1 . .
    H H10G 0.0649 -0.2389 0.6299 0.063 Uiso calc 1 . .
    C C11C 0.0071(3) -0.2479(2) 0.7006(3) 0.0671(15) Uani d 1 . .
    H H11O 0.0153 -0.2327 0.7457 0.101 Uiso calc 1 . .
    H H11P 0.0128 -0.2913 0.7023 0.101 Uiso calc 1 . .
    H H11Q -0.0473 -0.2372 0.6711 0.101 Uiso calc 1 . .
    C C12C 0.2126(3) -0.1168(2) 0.4482(2) 0.0498(11) Uani d 1 . .
    C C13C 0.2679(4) -0.1017(3) 0.4170(3) 0.0715(16) Uani d 1 . .
    H H13C 0.3060 -0.0708 0.4343 0.086 Uiso calc 1 . .
    C C14C 0.2664(4) -0.1332(3) 0.3590(3) 0.0816(19) Uani d 1 . .
    H H14C 0.3040 -0.1235 0.3370 0.098 Uiso calc 1 . .
    C C15C 0.2118(4) -0.1771(3) 0.3345(3) 0.0738(18) Uani d 1 . .
    H H15C 0.2117 -0.1980 0.2955 0.089 Uiso calc 1 . .
    C C16C 0.1580(4) -0.1916(3) 0.3643(3) 0.0727(16) Uani d 1 . .
    H H16C 0.1198 -0.2223 0.3460 0.087 Uiso calc 1 . .
    C C17C 0.1574(3) -0.1621(2) 0.4216(2) 0.0570(13) Uani d 1 . .
    H H17C 0.1193 -0.1729 0.4427 0.068 Uiso calc 1 . .
    C C1D 0.2356(2) -0.13048(17) 0.7459(2) 0.0361(9) Uani d 1 . .
    H H1D1 0.1975 -0.1283 0.7689 0.043 Uiso calc 1 . .
    C C2D 0.3179(2) -0.13337(17) 0.7825(2) 0.0346(9) Uani d 1 . .
    C C3D 0.3721(2) -0.13563(17) 0.7472(2) 0.0370(9) Uani d 1 . .
    C C4D 0.3488(2) -0.13616(19) 0.6780(2) 0.0384(9) Uani d 1 . .
    C C5D 0.2659(3) -0.13406(18) 0.6444(2) 0.0385(9) Uani d 1 . .
    C C6D 0.2079(2) -0.13078(17) 0.6756(2) 0.0366(9) Uani d 1 . .
    C C7D 0.4084(3) -0.1409(2) 0.6415(2) 0.0512(12) Uani d 1 . .
    H H7D1 0.3815 -0.1572 0.5967 0.077 Uiso calc 1 . .
    H H7D2 0.4529 -0.1672 0.6662 0.077 Uiso calc 1 . .
    H H7D3 0.4300 -0.1013 0.6376 0.077 Uiso calc 1 . .
    C C8D 0.3491(3) -0.13214(18) 0.8587(2) 0.0370(9) Uani d 1 . .
    H H8D 0.4032 -0.1521 0.8732 0.044 Uiso calc 1 . .
    C C9D 0.2954(3) -0.1677(2) 0.8902(2) 0.0447(10) Uani d 1 . .
    H H9D1 0.2408 -0.1497 0.8762 0.054 Uiso calc 1 . .
    H H9D2 0.2899 -0.2090 0.8731 0.054 Uiso calc 1 . .
    C C1A 0.3029(2) -0.03379(19) 0.89266(19) 0.0373(9) Uani d 1 . .
    H H1A1 0.2507 -0.0508 0.8837 0.045 Uiso calc 1 . .
    C C11D 0.2872(5) -0.2126(3) 0.9978(3) 0.088(2) Uani d 1 . .
    H H11R 0.2305 -0.2006 0.9869 0.133 Uiso calc 1 . .
    H H11S 0.3135 -0.2128 1.0465 0.133 Uiso calc 1 . .
    H H11T 0.2899 -0.2525 0.9800 0.133 Uiso calc 1 . .
    C C12D 0.6095(3) -0.11008(19) 0.8291(2) 0.0403(9) Uani d 1 . .
    C C13D 0.6686(4) -0.0701(3) 0.8263(4) 0.084(2) Uani d 1 . .
    H H13D 0.6555 -0.0293 0.8174 0.101 Uiso calc 1 . .
    C C14D 0.7447(4) -0.0892(3) 0.8361(5) 0.100(3) Uani d 1 . .
    H H14D 0.7837 -0.0619 0.8312 0.120 Uiso calc 1 . .
    C C15D 0.7671(3) -0.1469(3) 0.8528(3) 0.0649(15) Uani d 1 . .
    H H15D 0.8217 -0.1590 0.8629 0.078 Uiso calc 1 . .
    C C16D 0.7105(3) -0.1858(3) 0.8548(3) 0.0718(16) Uani d 1 . .
    H H16D 0.7248 -0.2262 0.8655 0.086 Uiso calc 1 . .
    C C17D 0.6309(3) -0.1678(2) 0.8413(3) 0.0604(14) Uani d 1 . .
    H H17D 0.5909 -0.1965 0.8406 0.072 Uiso calc 1 . .
    O O1S 0.5707(10) 0.0241(7) 0.6032(8) 0.103(5) Uiso d 0.335(6) . .
    H H1S 0.5450 0.0115 0.5647 0.154 Uiso calc 0.335(6) . .
    C C1S 0.6098(12) -0.0253(8) 0.6455(11) 0.105(8) Uani d 0.335(6) . .
    H H1S1 0.6675 -0.0167 0.6666 0.158 Uiso calc 0.335(6) . .
    H H1S2 0.6033 -0.0615 0.6184 0.158 Uiso calc 0.335(6) . .
    H H1S3 0.5851 -0.0313 0.6802 0.158 Uiso calc 0.335(6) . .
    O O2S -0.0947(3) -0.1331(3) 0.7768(3) 0.0699(19) Uani d 0.665(6) . .
    H H2S -0.0485 -0.1178 0.7930 0.105 Uiso calc 0.665(6) . .
    C C2S -0.1305(5) -0.1142(4) 0.7091(4) 0.075(3) Uani d 0.665(6) . .
    H H2S1 -0.1836 -0.0967 0.7029 0.113 Uiso calc 0.665(6) . .
    H H2S2 -0.1367 -0.1485 0.6793 0.113 Uiso calc 0.665(6) . .
    H H2S3 -0.0956 -0.0845 0.6985 0.113 Uiso calc 0.665(6) . .
loop_
    _atom_site_aniso_label
    _atom_site_aniso_U_11
    _atom_site_aniso_U_22
    _atom_site_aniso_U_33
    _atom_site_aniso_U_12
    _atom_site_aniso_U_13
    _atom_site_aniso_U_23
    Cl1 0.0503(7) 0.0783(9) 0.0617(8) -0.0120(6) 0.0208(6) -0.0002(7)
    N1 0.052(2) 0.053(2) 0.058(2) 0.0033(19) 0.013(2) -0.0020(19)
    O1 0.083(3) 0.053(2) 0.095(3) 0.008(2) 0.024(2) 0.013(2)
    C1 0.046(3) 0.051(3) 0.072(3) 0.000(2) 0.021(2) 0.002(2)
    C2 0.053(3) 0.050(3) 0.066(3) 0.004(2) 0.021(2) -0.008(2)
    C3 0.107(6) 0.081(5) 0.101(5) -0.029(4) 0.042(4) -0.035(4)
    C4 0.071(3) 0.045(3) 0.061(3) 0.007(3) 0.026(3) 0.007(2)
    C5 0.061(3) 0.047(3) 0.062(3) -0.002(2) 0.025(3) 0.000(2)
    C6 0.067(4) 0.042(3) 0.111(5) -0.002(3) 0.035(3) 0.000(3)
    C7 0.052(3) 0.054(3) 0.147(6) 0.001(3) 0.027(4) 0.014(4)
    C8 0.062(3) 0.059(3) 0.085(4) -0.008(3) 0.031(3) -0.002(3)
    C9 0.079(4) 0.054(3) 0.092(4) -0.016(3) 0.017(3) -0.001(3)
    C10 0.081(4) 0.041(3) 0.088(4) -0.009(3) 0.010(3) -0.001(3)
    C11 0.063(4) 0.083(5) 0.145(7) -0.019(3) 0.035(4) -0.011(4)
    P1A 0.0383(6) 0.0354(6) 0.0377(6) -0.0013(5) 0.0090(5) -0.0070(4)
    O1A 0.0392(15) 0.0342(15) 0.0383(15) -0.0018(12) 0.0082(12) -0.0061(12)
    O2A 0.0382(16) 0.0421(17) 0.0453(17) 0.0010(13) 0.0081(13) -0.0092(13)
    O3A 0.0487(18) 0.0447(17) 0.0395(16) -0.0002(14) 0.0122(13) -0.0051(13)
    P1B 0.0378(6) 0.0340(6) 0.0476(6) 0.0005(5) 0.0107(5) 0.0004(5)
    O1B 0.0407(16) 0.0365(15) 0.0467(17) 0.0025(13) 0.0089(13) -0.0001(13)
    O2B 0.0400(16) 0.0313(15) 0.0455(16) 0.0029(12) 0.0073(13) 0.0007(12)
    O3B 0.0395(16) 0.0416(17) 0.0597(19) 0.0006(13) 0.0143(14) 0.0013(14)
    P1C 0.0397(6) 0.0435(6) 0.0386(6) 0.0003(5) 0.0085(5) -0.0026(5)
    O1C 0.0395(16) 0.0388(16) 0.0377(15) 0.0004(13) 0.0061(12) -0.0054(12)
    O2C 0.0415(16) 0.0445(17) 0.0347(15) 0.0036(13) 0.0070(12) -0.0047(13)
    O3C 0.0477(18) 0.054(2) 0.061(2) -0.0095(16) 0.0119(16) -0.0028(16)
    P1D 0.0342(5) 0.0300(5) 0.0391(6) 0.0011(4) 0.0086(4) 0.0033(4)
    O1D 0.0314(14) 0.0350(15) 0.0401(15) 0.0029(12) 0.0040(12) 0.0005(12)
    O2D 0.0322(14) 0.0331(14) 0.0373(15) 0.0029(11) 0.0065(12) 0.0032(11)
    O3D 0.0518(18) 0.0388(16) 0.0449(17) 0.0049(14) 0.0123(14) 0.0078(13)
    C10D 0.064(3) 0.050(3) 0.046(3) -0.012(2) 0.018(2) 0.007(2)
    C2A 0.037(2) 0.040(2) 0.0301(19) -0.0011(18) 0.0091(17) 0.0005(17)
    C3A 0.037(2) 0.033(2) 0.034(2) -0.0050(17) 0.0080(17) -0.0011(16)
    C4A 0.036(2) 0.033(2) 0.0300(19) -0.0030(17) 0.0079(16) 0.0005(16)
    C5A 0.037(2) 0.033(2) 0.0309(19) 0.0009(17) 0.0096(17) 0.0044(16)
    C6A 0.035(2) 0.033(2) 0.0283(19) -0.0050(17) 0.0060(16) 0.0031(16)
    C7A 0.036(2) 0.038(2) 0.049(2) -0.0051(18) 0.0124(19) -0.0031(19)
    C8A 0.034(2) 0.051(3) 0.037(2) -0.0044(19) 0.0141(18) -0.0066(19)
    C9A 0.055(3) 0.078(4) 0.043(3) -0.011(3) 0.023(2) -0.007(2)
    C9E 0.055(3) 0.078(4) 0.043(3) -0.011(3) 0.023(2) -0.007(2)
    C12A 0.040(2) 0.033(2) 0.049(2) -0.0010(18) 0.0126(19) -0.0100(19)
    C13A 0.112(5) 0.067(4) 0.061(3) -0.040(3) 0.051(3) -0.025(3)
    C14A 0.124(6) 0.064(4) 0.099(5) -0.049(4) 0.071(5) -0.030(3)
    C15A 0.078(4) 0.057(3) 0.088(4) -0.018(3) 0.028(3) -0.035(3)
    C16A 0.124(6) 0.060(4) 0.052(3) -0.013(4) 0.007(3) -0.018(3)
    C17A 0.109(5) 0.043(3) 0.044(3) -0.005(3) 0.004(3) -0.002(2)
    C1B 0.033(2) 0.041(2) 0.043(2) 0.0011(17) 0.0161(18) -0.0032(18)
    C2B 0.032(2) 0.043(2) 0.042(2) 0.0030(18) 0.0134(18) -0.0039(18)
    C3B 0.035(2) 0.041(2) 0.042(2) 0.0079(18) 0.0099(18) -0.0019(19)
    C4B 0.038(2) 0.037(2) 0.053(3) 0.0032(18) 0.012(2) -0.006(2)
    C5B 0.033(2) 0.047(2) 0.040(2) 0.0035(19) 0.0090(18) -0.0120(19)
    C6B 0.034(2) 0.043(2) 0.039(2) 0.0030(18) 0.0132(18) -0.0050(18)
    C7B 0.053(3) 0.034(2) 0.064(3) 0.000(2) 0.009(2) -0.003(2)
    C8B 0.033(2) 0.036(2) 0.047(2) 0.0015(17) 0.0130(18) 0.0020(18)
    C9B 0.035(2) 0.046(2) 0.053(3) 0.0001(19) 0.013(2) 0.004(2)
    C10B 0.051(3) 0.057(3) 0.076(3) 0.011(2) 0.031(3) 0.010(3)
    C11B 0.108(5) 0.081(5) 0.146(7) -0.001(4) 0.089(5) 0.009(5)
    C12B 0.044(2) 0.036(2) 0.050(3) -0.0016(19) 0.009(2) -0.0021(19)
    C13B 0.053(3) 0.044(3) 0.065(3) 0.007(2) 0.019(2) 0.002(2)
    C14B 0.070(4) 0.053(3) 0.079(4) 0.019(3) 0.021(3) 0.009(3)
    C15B 0.093(4) 0.050(3) 0.059(3) 0.019(3) 0.009(3) 0.010(3)
    C16B 0.119(5) 0.060(3) 0.051(3) 0.014(4) 0.026(3) 0.013(3)
    C17B 0.097(4) 0.044(3) 0.063(3) 0.013(3) 0.034(3) 0.004(2)
    C1C 0.0279(19) 0.038(2) 0.037(2) -0.0038(17) 0.0036(17) 0.0007(17)
    C2C 0.029(2) 0.035(2) 0.040(2) -0.0039(17) 0.0040(17) -0.0018(17)
    C3C 0.033(2) 0.037(2) 0.032(2) -0.0024(17) 0.0049(16) -0.0031(17)
    C4C 0.032(2) 0.041(2) 0.036(2) -0.0002(17) 0.0016(17) 0.0002(18)
    C5C 0.030(2) 0.033(2) 0.040(2) -0.0019(16) 0.0035(17) 0.0012(17)
    C6C 0.028(2) 0.037(2) 0.043(2) -0.0052(17) 0.0081(17) -0.0042(18)
    C7C 0.046(2) 0.042(2) 0.041(2) -0.001(2) 0.011(2) 0.0046(19)
    C8C 0.035(2) 0.033(2) 0.038(2) -0.0013(17) 0.0059(17) -0.0033(17)
    C9C 0.037(2) 0.040(2) 0.049(3) -0.0077(19) 0.0072(19) 0.0011(19)
    C10C 0.048(3) 0.039(2) 0.067(3) -0.003(2) 0.014(2) 0.004(2)
    C11C 0.070(4) 0.049(3) 0.084(4) -0.006(3) 0.027(3) 0.012(3)
    C12C 0.050(3) 0.056(3) 0.037(2) 0.012(2) 0.006(2) 0.005(2)
    C13C 0.075(4) 0.090(4) 0.056(3) 0.000(3) 0.030(3) 0.004(3)
    C14C 0.086(5) 0.112(5) 0.059(4) 0.025(4) 0.041(3) 0.009(4)
    C15C 0.079(4) 0.088(5) 0.043(3) 0.031(4) 0.005(3) -0.005(3)
    C16C 0.084(4) 0.075(4) 0.050(3) 0.009(3) 0.010(3) -0.013(3)
    C17C 0.059(3) 0.060(3) 0.044(3) 0.006(2) 0.006(2) -0.008(2)
    C1D 0.037(2) 0.032(2) 0.037(2) -0.0037(17) 0.0101(17) 0.0004(17)
    C2D 0.034(2) 0.030(2) 0.037(2) -0.0036(16) 0.0073(17) 0.0016(16)
    C3D 0.032(2) 0.030(2) 0.041(2) -0.0013(17) 0.0025(17) 0.0007(17)
    C4D 0.037(2) 0.038(2) 0.038(2) 0.0034(18) 0.0102(18) -0.0012(18)
    C5D 0.043(2) 0.035(2) 0.034(2) 0.0042(18) 0.0080(18) 0.0009(17)
    C6D 0.037(2) 0.0263(19) 0.040(2) -0.0029(17) 0.0041(17) -0.0001(16)
    C7D 0.043(3) 0.062(3) 0.047(3) 0.008(2) 0.013(2) -0.005(2)
    C8D 0.040(2) 0.031(2) 0.037(2) -0.0026(17) 0.0076(18) 0.0062(17)
    C9D 0.050(3) 0.039(2) 0.042(2) -0.013(2) 0.011(2) 0.0041(19)
    C1A 0.036(2) 0.040(2) 0.034(2) -0.0079(18) 0.0086(17) 0.0046(17)
    C11D 0.122(6) 0.089(5) 0.057(3) -0.039(4) 0.034(4) 0.009(3)
    C12D 0.037(2) 0.038(2) 0.044(2) 0.0008(18) 0.0114(18) -0.0003(18)
    C13D 0.058(3) 0.048(3) 0.160(7) 0.006(3) 0.054(4) 0.025(4)
    C14D 0.058(4) 0.076(4) 0.183(8) -0.001(3) 0.061(5) 0.032(5)
    C15D 0.041(3) 0.067(4) 0.087(4) 0.006(3) 0.021(3) -0.007(3)
    C16D 0.046(3) 0.051(3) 0.113(5) 0.009(3) 0.019(3) 0.008(3)
    C17D 0.045(3) 0.039(3) 0.095(4) -0.001(2) 0.021(3) 0.008(3)
    C1S 0.095(16) 0.099(17) 0.15(2) -0.026(13) 0.078(16) -0.010(16)
    O2S 0.037(3) 0.080(4) 0.094(5) -0.021(3) 0.024(3) 0.001(3)
    C2S 0.057(5) 0.054(5) 0.120(8) -0.015(4) 0.035(5) -0.010(5)
_geom_special_details
;
 All esds (except the esd in the dihedral angle between two l.s. planes)
 are estimated using the full covariance matrix.  The cell esds are taken
 into account individually in the estimation of esds in distances, angles
 and torsion angles; correlations between esds in cell parameters are only
 used when they are defined by crystal symmetry.  An approximate (isotropic)
 treatment of cell esds is used for estimating esds involving l.s. planes.
;
loop_
    _geom_bond_atom_site_label_1
    _geom_bond_atom_site_label_2
    _geom_bond_site_symmetry_2
    _geom_bond_distance
    _geom_bond_publ_flag
    N1 C1 . 1.488(6) ?
    N1 C2 . 1.495(6) ?
    N1 H1A . 0.9100 ?
    N1 H1B . 0.9100 ?
    O1 C4 . 1.221(6) ?
    C1 H1C . 0.9800 ?
    C1 H1D . 0.9800 ?
    C1 H1E . 0.9800 ?
    C2 C3 . 1.476(8) ?
    C2 C4 . 1.522(7) ?
    C2 H2 . 1.0000 ?
    C3 H3A . 0.9800 ?
    C3 H3B . 0.9800 ?
    C3 H3C . 0.9800 ?
    C4 C5 . 1.473(8) ?
    C5 C10 . 1.383(7) ?
    C5 C6 . 1.385(8) ?
    C6 C7 . 1.369(9) ?
    C6 H6 . 0.9500 ?
    C7 C8 . 1.388(8) ?
    C7 H7 . 0.9500 ?
    C8 C9 . 1.367(8) ?
    C8 C11 . 1.512(9) ?
    C9 C10 . 1.365(8) ?
    C9 H9 . 0.9500 ?
    C10 H10 . 0.9500 ?
    C11 H11A . 0.9800 ?
    C11 H11B . 0.9800 ?
    C11 H11C . 0.9800 ?
    P1A O3A . 1.462(3) ?
    P1A O1A . 1.582(3) ?
    P1A O2A . 1.592(3) ?
    P1A C12A . 1.774(4) ?
    O1A C3A . 1.422(5) ?
    O2A C5B . 1.410(5) ?
    P1B O3B . 1.465(3) ?
    P1B O1B . 1.582(3) ?
    P1B O2B . 1.598(3) ?
    P1B C12B . 1.771(5) ?
    O1B C3B . 1.409(5) ?
    O2B C5C . 1.415(5) ?
    P1C O3C . 1.465(3) ?
    P1C O1C . 1.584(3) ?
    P1C O2C . 1.592(3) ?
    P1C C12C . 1.779(5) ?
    O1C C3C . 1.419(5) ?
    O2C C5D . 1.418(5) ?
    P1D O3D . 1.463(3) ?
    P1D O1D . 1.590(3) ?
    P1D O2D . 1.592(3) ?
    P1D C12D . 1.781(4) ?
    O1D C3D . 1.416(5) ?
    O2D C5A . 1.418(5) ?
    C10D C11D . 1.515(7) ?
    C10D C9D . 1.534(6) ?
    C10D H10K . 0.9900 ?
    C10D H10J . 0.9900 ?
    C2A C1A . 1.393(6) ?
    C2A C3A . 1.396(6) ?
    C2A C8A . 1.529(6) ?
    C3A C4A . 1.375(6) ?
    C4A C5A . 1.398(5) ?
    C4A C7A . 1.500(6) ?
    C5A C6A . 1.394(5) ?
    C6A C1A . 1.391(6) ?
    C6A C8D . 1.518(6) ?
    C7A H7A1 . 0.9800 ?
    C7A H7A2 . 0.9800 ?
    C7A H7A3 . 0.9800 ?
    C8A C9E . 1.524(6) ?
    C8A C9A . 1.524(6) ?
    C8A C6B . 1.535(6) ?
    C8A H8A . 1.0000 ?
    C9A C10A . 1.413(10) ?
    C9A H9A1 . 0.9900 ?
    C9A H9A2 . 0.9900 ?
    C10A C11A . 1.483(15) ?
    C10A H10A . 0.9900 ?
    C10A H10B . 0.9900 ?
    C11A H11D . 0.9800 ?
    C11A H11E . 0.9800 ?
    C11A H11F . 0.9800 ?
    C9E C10E . 1.379(11) ?
    C9E H9E1 . 0.9900 ?
    C9E H9E2 . 0.9900 ?
    C10E C11E . 1.531(17) ?
    C10E H10C . 0.9900 ?
    C10E H10D . 0.9900 ?
    C11E H11G . 0.9800 ?
    C11E H11H . 0.9800 ?
    C11E H11I . 0.9800 ?
    C12A C17A . 1.371(7) ?
    C12A C13A . 1.376(7) ?
    C13A C14A . 1.386(8) ?
    C13A H13A . 0.9500 ?
    C14A C15A . 1.369(9) ?
    C14A H14A . 0.9500 ?
    C15A C16A . 1.361(9) ?
    C15A H15A . 0.9500 ?
    C16A C17A . 1.387(7) ?
    C16A H16A . 0.9500 ?
    C17A H17A . 0.9500 ?
    C1B C6B . 1.391(6) ?
    C1B C2B . 1.403(6) ?
    C1B H1B1 . 0.9500 ?
    C2B C3B . 1.387(6) ?
    C2B C8B . 1.508(6) ?
    C3B C4B . 1.393(6) ?
    C4B C5B . 1.400(6) ?
    C4B C7B . 1.507(6) ?
    C5B C6B . 1.385(6) ?
    C7B H7B1 . 0.9800 ?
    C7B H7B2 . 0.9800 ?
    C7B H7B3 . 0.9800 ?
    C8B C9B . 1.528(6) ?
    C8B C6C . 1.541(6) ?
    C8B H8B . 1.0000 ?
    C9B C10B . 1.525(7) ?
    C9B H9B1 . 0.9900 ?
    C9B H9B2 . 0.9900 ?
    C10B C11B . 1.531(8) ?
    C10B H10E . 0.9900 ?
    C10B H10F . 0.9900 ?
    C11B H11L . 0.9800 ?
    C11B H11M . 0.9800 ?
    C11B H11N . 0.9800 ?
    C12B C17B . 1.385(7) ?
    C12B C13B . 1.391(7) ?
    C13B C14B . 1.391(7) ?
    C13B H13B . 0.9500 ?
    C14B C15B . 1.370(8) ?
    C14B H14B . 0.9500 ?
    C15B C16B . 1.370(9) ?
    C15B H15B . 0.9500 ?
    C16B C17B . 1.398(7) ?
    C16B H16B . 0.9500 ?
    C17B H17B . 0.9500 ?
    C1C C6C . 1.393(6) ?
    C1C C2C . 1.396(6) ?
    C1C H1C1 . 0.9500 ?
    C2C C3C . 1.384(6) ?
    C2C C8C . 1.529(6) ?
    C3C C4C . 1.392(6) ?
    C4C C5C . 1.392(6) ?
    C4C C7C . 1.506(6) ?
    C5C C6C . 1.391(6) ?
    C7C H7C1 . 0.9800 ?
    C7C H7C2 . 0.9800 ?
    C7C H7C3 . 0.9800 ?
    C8C C6D . 1.525(5) ?
    C8C C9C . 1.528(6) ?
    C8C H8C . 1.0000 ?
    C9C C10C . 1.501(6) ?
    C9C H9C1 . 0.9900 ?
    C9C H9C2 . 0.9900 ?
    C10C C11C . 1.533(7) ?
    C10C H10H . 0.9900 ?
    C10C H10G . 0.9900 ?
    C11C H11O . 0.9800 ?
    C11C H11P . 0.9800 ?
    C11C H11Q . 0.9800 ?
    C12C C13C . 1.384(8) ?
    C12C C17C . 1.389(7) ?
    C13C C14C . 1.413(9) ?
    C13C H13C . 0.9500 ?
    C14C C15C . 1.352(9) ?
    C14C H14C . 0.9500 ?
    C15C C16C . 1.340(9) ?
    C15C H15C . 0.9500 ?
    C16C C17C . 1.389(7) ?
    C16C H16C . 0.9500 ?
    C17C H17C . 0.9500 ?
    C1D C2D . 1.395(5) ?
    C1D C6D . 1.406(6) ?
    C1D H1D1 . 0.9500 ?
    C2D C3D . 1.392(6) ?
    C2D C8D . 1.524(6) ?
    C3D C4D . 1.387(6) ?
    C4D C5D . 1.391(6) ?
    C4D C7D . 1.497(6) ?
    C5D C6D . 1.388(6) ?
    C7D H7D1 . 0.9800 ?
    C7D H7D2 . 0.9800 ?
    C7D H7D3 . 0.9800 ?
    C8D C9D . 1.545(6) ?
    C8D H8D . 1.0000 ?
    C9D H9D1 . 0.9900 ?
    C9D H9D2 . 0.9900 ?
    C1A H1A1 . 0.9500 ?
    C11D H11R . 0.9800 ?
    C11D H11S . 0.9800 ?
    C11D H11T . 0.9800 ?
    C12D C17D . 1.351(6) ?
    C12D C13D . 1.387(7) ?
    C13D C14D . 1.351(8) ?
    C13D H13D . 0.9500 ?
    C14D C15D . 1.367(9) ?
    C14D H14D . 0.9500 ?
    C15D C16D . 1.333(8) ?
    C15D H15D . 0.9500 ?
    C16D C17D . 1.389(7) ?
    C16D H16D . 0.9500 ?
    C17D H17D . 0.9500 ?
    O1S C1S . 1.449(5) ?
    O1S H1S . 0.8400 ?
    C1S H1S1 . 0.9800 ?
    C1S H1S2 . 0.9800 ?
    C1S H1S3 . 0.9800 ?
    O2S C2S . 1.425(5) ?
    O2S H2S . 0.8400 ?
    C2S H2S1 . 0.9800 ?
    C2S H2S2 . 0.9800 ?
    C2S H2S3 . 0.9800 ?
loop_
    _geom_contact_atom_site_label_1
    _geom_contact_atom_site_label_2
    _geom_contact_distance
    _geom_contact_site_symmetry_1
    _geom_contact_site_symmetry_2
    _geom_contact_publ_flag
    ? ? ? ? ? ?
loop_
    _geom_angle_atom_site_label_1
    _geom_angle_atom_site_label_2
    _geom_angle_atom_site_label_3
    _geom_angle_site_symmetry_1
    _geom_angle_site_symmetry_3
    _geom_angle
    _geom_angle_publ_flag
    C1 N1 C2 . . 113.1(4) ?
    C1 N1 H1A . . 109.0 ?
    C2 N1 H1A . . 109.0 ?
    C1 N1 H1B . . 109.0 ?
    C2 N1 H1B . . 109.0 ?
    H1A N1 H1B . . 107.8 ?
    N1 C1 H1C . . 109.5 ?
    N1 C1 H1D . . 109.5 ?
    H1C C1 H1D . . 109.5 ?
    N1 C1 H1E . . 109.5 ?
    H1C C1 H1E . . 109.5 ?
    H1D C1 H1E . . 109.5 ?
    C3 C2 N1 . . 111.6(5) ?
    C3 C2 C4 . . 111.3(5) ?
    N1 C2 C4 . . 108.6(4) ?
    C3 C2 H2 . . 108.4 ?
    N1 C2 H2 . . 108.4 ?
    C4 C2 H2 . . 108.4 ?
    C2 C3 H3A . . 109.5 ?
    C2 C3 H3B . . 109.5 ?
    H3A C3 H3B . . 109.5 ?
    C2 C3 H3C . . 109.5 ?
    H3A C3 H3C . . 109.5 ?
    H3B C3 H3C . . 109.5 ?
    O1 C4 C5 . . 122.5(5) ?
    O1 C4 C2 . . 117.7(5) ?
    C5 C4 C2 . . 119.7(4) ?
    C10 C5 C6 . . 117.9(5) ?
    C10 C5 C4 . . 119.5(5) ?
    C6 C5 C4 . . 122.6(5) ?
    C7 C6 C5 . . 120.1(5) ?
    C7 C6 H6 . . 120.0 ?
    C5 C6 H6 . . 120.0 ?
    C6 C7 C8 . . 121.8(6) ?
    C6 C7 H7 . . 119.1 ?
    C8 C7 H7 . . 119.1 ?
    C9 C8 C7 . . 117.4(6) ?
    C9 C8 C11 . . 120.3(5) ?
    C7 C8 C11 . . 122.3(6) ?
    C10 C9 C8 . . 121.4(5) ?
    C10 C9 H9 . . 119.3 ?
    C8 C9 H9 . . 119.3 ?
    C9 C10 C5 . . 121.3(6) ?
    C9 C10 H10 . . 119.4 ?
    C5 C10 H10 . . 119.4 ?
    C8 C11 H11A . . 109.5 ?
    C8 C11 H11B . . 109.5 ?
    H11A C11 H11B . . 109.5 ?
    C8 C11 H11C . . 109.5 ?
    H11A C11 H11C . . 109.5 ?
    H11B C11 H11C . . 109.5 ?
    O3A P1A O1A . . 114.32(17) ?
    O3A P1A O2A . . 112.78(17) ?
    O1A P1A O2A . . 105.75(17) ?
    O3A P1A C12A . . 117.9(2) ?
    O1A P1A C12A . . 102.66(18) ?
    O2A P1A C12A . . 101.89(18) ?
    C3A O1A P1A . . 121.3(2) ?
    C5B O2A P1A . . 120.6(3) ?
    O3B P1B O1B . . 113.97(18) ?
    O3B P1B O2B . . 112.80(17) ?
    O1B P1B O2B . . 105.85(16) ?
    O3B P1B C12B . . 117.0(2) ?
    O1B P1B C12B . . 102.63(19) ?
    O2B P1B C12B . . 103.30(18) ?
    C3B O1B P1B . . 121.6(3) ?
    C5C O2B P1B . . 121.3(2) ?
    O3C P1C O1C . . 113.94(18) ?
    O3C P1C O2C . . 114.15(18) ?
    O1C P1C O2C . . 105.73(16) ?
    O3C P1C C12C . . 117.3(2) ?
    O1C P1C C12C . . 103.55(19) ?
    O2C P1C C12C . . 100.50(19) ?
    C3C O1C P1C . . 121.9(2) ?
    C5D O2C P1C . . 122.6(3) ?
    O3D P1D O1D . . 114.22(17) ?
    O3D P1D O2D . . 113.11(17) ?
    O1D P1D O2D . . 105.32(15) ?
    O3D P1D C12D . . 117.0(2) ?
    O1D P1D C12D . . 102.41(18) ?
    O2D P1D C12D . . 103.36(17) ?
    C3D O1D P1D . . 121.0(2) ?
    C5A O2D P1D . . 120.7(2) ?
    C11D C10D C9D . . 113.0(4) ?
    C11D C10D H10K . . 109.0 ?
    C9D C10D H10K . . 109.0 ?
    C11D C10D H10J . . 109.0 ?
    C9D C10D H10J . . 109.0 ?
    H10K C10D H10J . . 107.8 ?
    C1A C2A C3A . . 116.9(4) ?
    C1A C2A C8A . . 121.2(4) ?
    C3A C2A C8A . . 121.8(4) ?
    C4A C3A C2A . . 124.4(4) ?
    C4A C3A O1A . . 117.3(3) ?
    C2A C3A O1A . . 118.2(4) ?
    C3A C4A C5A . . 115.6(4) ?
    C3A C4A C7A . . 122.4(4) ?
    C5A C4A C7A . . 122.0(4) ?
    C6A C5A C4A . . 123.7(4) ?
    C6A C5A O2D . . 119.2(3) ?
    C4A C5A O2D . . 117.0(3) ?
    C1A C6A C5A . . 117.1(4) ?
    C1A C6A C8D . . 121.6(4) ?
    C5A C6A C8D . . 121.3(4) ?
    C4A C7A H7A1 . . 109.5 ?
    C4A C7A H7A2 . . 109.5 ?
    H7A1 C7A H7A2 . . 109.5 ?
    C4A C7A H7A3 . . 109.5 ?
    H7A1 C7A H7A3 . . 109.5 ?
    H7A2 C7A H7A3 . . 109.5 ?
    C9E C8A C2A . . 113.2(4) ?
    C9A C8A C2A . . 113.2(4) ?
    C9E C8A C6B . . 113.1(4) ?
    C9A C8A C6B . . 113.1(4) ?
    C2A C8A C6B . . 108.0(3) ?
    C9E C8A H8A . . 107.4 ?
    C2A C8A H8A . . 107.4 ?
    C6B C8A H8A . . 107.4 ?
    C10A C9A C8A . . 121.6(6) ?
    C10A C9A H9A1 . . 106.9 ?
    C8A C9A H9A1 . . 106.9 ?
    C10A C9A H9A2 . . 106.9 ?
    C8A C9A H9A2 . . 106.9 ?
    H9A1 C9A H9A2 . . 106.7 ?
    C9A C10A C11A . . 116.4(9) ?
    C9A C10A H10A . . 108.2 ?
    C11A C10A H10A . . 108.2 ?
    C9A C10A H10B . . 108.2 ?
    C11A C10A H10B . . 108.2 ?
    H10A C10A H10B . . 107.3 ?
    C10A C11A H11D . . 109.5 ?
    C10A C11A H11E . . 109.5 ?
    H11D C11A H11E . . 109.5 ?
    C10A C11A H11F . . 109.5 ?
    H11D C11A H11F . . 109.5 ?
    H11E C11A H11F . . 109.5 ?
    C10E C9E C8A . . 114.8(6) ?
    C10E C9E H9E1 . . 108.6 ?
    C8A C9E H9E1 . . 108.6 ?
    C10E C9E H9E2 . . 108.6 ?
    C8A C9E H9E2 . . 108.6 ?
    H9E1 C9E H9E2 . . 107.5 ?
    C9E C10E C11E . . 110.3(9) ?
    C9E C10E H10C . . 109.6 ?
    C11E C10E H10C . . 109.6 ?
    C9E C10E H10D . . 109.6 ?
    C11E C10E H10D . . 109.6 ?
    H10C C10E H10D . . 108.1 ?
    C10E C11E H11G . . 109.5 ?
    C10E C11E H11H . . 109.5 ?
    H11G C11E H11H . . 109.5 ?
    C10E C11E H11I . . 109.5 ?
    H11G C11E H11I . . 109.5 ?
    H11H C11E H11I . . 109.5 ?
    C17A C12A C13A . . 119.6(4) ?
    C17A C12A P1A . . 121.1(4) ?
    C13A C12A P1A . . 119.2(4) ?
    C12A C13A C14A . . 120.2(5) ?
    C12A C13A H13A . . 119.9 ?
    C14A C13A H13A . . 119.9 ?
    C15A C14A C13A . . 119.7(6) ?
    C15A C14A H14A . . 120.1 ?
    C13A C14A H14A . . 120.1 ?
    C16A C15A C14A . . 120.2(5) ?
    C16A C15A H15A . . 119.9 ?
    C14A C15A H15A . . 119.9 ?
    C15A C16A C17A . . 120.3(6) ?
    C15A C16A H16A . . 119.9 ?
    C17A C16A H16A . . 119.9 ?
    C12A C17A C16A . . 120.0(5) ?
    C12A C17A H17A . . 120.0 ?
    C16A C17A H17A . . 120.0 ?
    C6B C1B C2B . . 121.9(4) ?
    C6B C1B H1B1 . . 119.0 ?
    C2B C1B H1B1 . . 119.0 ?
    C3B C2B C1B . . 117.2(4) ?
    C3B C2B C8B . . 120.9(4) ?
    C1B C2B C8B . . 121.9(4) ?
    C2B C3B C4B . . 124.1(4) ?
    C2B C3B O1B . . 119.0(4) ?
    C4B C3B O1B . . 116.9(4) ?
    C3B C4B C5B . . 115.4(4) ?
    C3B C4B C7B . . 121.8(4) ?
    C5B C4B C7B . . 122.8(4) ?
    C6B C5B C4B . . 124.0(4) ?
    C6B C5B O2A . . 119.2(4) ?
    C4B C5B O2A . . 116.8(4) ?
    C5B C6B C1B . . 117.4(4) ?
    C5B C6B C8A . . 120.5(4) ?
    C1B C6B C8A . . 122.1(4) ?
    C4B C7B H7B1 . . 109.5 ?
    C4B C7B H7B2 . . 109.5 ?
    H7B1 C7B H7B2 . . 109.5 ?
    C4B C7B H7B3 . . 109.5 ?
    H7B1 C7B H7B3 . . 109.5 ?
    H7B2 C7B H7B3 . . 109.5 ?
    C2B C8B C9B . . 113.9(4) ?
    C2B C8B C6C . . 109.0(3) ?
    C9B C8B C6C . . 112.2(3) ?
    C2B C8B H8B . . 107.1 ?
    C9B C8B H8B . . 107.1 ?
    C6C C8B H8B . . 107.1 ?
    C10B C9B C8B . . 113.9(4) ?
    C10B C9B H9B1 . . 108.8 ?
    C8B C9B H9B1 . . 108.8 ?
    C10B C9B H9B2 . . 108.8 ?
    C8B C9B H9B2 . . 108.8 ?
    H9B1 C9B H9B2 . . 107.7 ?
    C9B C10B C11B . . 110.1(5) ?
    C9B C10B H10E . . 109.6 ?
    C11B C10B H10E . . 109.6 ?
    C9B C10B H10F . . 109.6 ?
    C11B C10B H10F . . 109.6 ?
    H10E C10B H10F . . 108.2 ?
    C10B C11B H11L . . 109.5 ?
    C10B C11B H11M . . 109.5 ?
    H11L C11B H11M . . 109.5 ?
    C10B C11B H11N . . 109.5 ?
    H11L C11B H11N . . 109.5 ?
    H11M C11B H11N . . 109.5 ?
    C17B C12B C13B . . 119.5(4) ?
    C17B C12B P1B . . 118.3(4) ?
    C13B C12B P1B . . 122.2(4) ?
    C12B C13B C14B . . 120.1(5) ?
    C12B C13B H13B . . 119.9 ?
    C14B C13B H13B . . 119.9 ?
    C15B C14B C13B . . 119.6(5) ?
    C15B C14B H14B . . 120.2 ?
    C13B C14B H14B . . 120.2 ?
    C16B C15B C14B . . 121.3(5) ?
    C16B C15B H15B . . 119.4 ?
    C14B C15B H15B . . 119.4 ?
    C15B C16B C17B . . 119.5(6) ?
    C15B C16B H16B . . 120.2 ?
    C17B C16B H16B . . 120.2 ?
    C12B C17B C16B . . 120.0(5) ?
    C12B C17B H17B . . 120.0 ?
    C16B C17B H17B . . 120.0 ?
    C6C C1C C2C . . 122.0(4) ?
    C6C C1C H1C1 . . 119.0 ?
    C2C C1C H1C1 . . 119.0 ?
    C3C C2C C1C . . 117.3(4) ?
    C3C C2C C8C . . 122.3(4) ?
    C1C C2C C8C . . 120.4(4) ?
    C2C C3C C4C . . 123.8(4) ?
    C2C C3C O1C . . 119.3(4) ?
    C4C C3C O1C . . 116.9(4) ?
    C3C C4C C5C . . 116.0(4) ?
    C3C C4C C7C . . 121.9(4) ?
    C5C C4C C7C . . 122.1(4) ?
    C6C C5C C4C . . 123.5(4) ?
    C6C C5C O2B . . 119.1(4) ?
    C4C C5C O2B . . 117.4(4) ?
    C5C C6C C1C . . 117.3(4) ?
    C5C C6C C8B . . 121.9(4) ?
    C1C C6C C8B . . 120.8(4) ?
    C4C C7C H7C1 . . 109.5 ?
    C4C C7C H7C2 . . 109.5 ?
    H7C1 C7C H7C2 . . 109.5 ?
    C4C C7C H7C3 . . 109.5 ?
    H7C1 C7C H7C3 . . 109.5 ?
    H7C2 C7C H7C3 . . 109.5 ?
    C6D C8C C9C . . 114.9(3) ?
    C6D C8C C2C . . 108.1(3) ?
    C9C C8C C2C . . 112.3(3) ?
    C6D C8C H8C . . 107.0 ?
    C9C C8C H8C . . 107.0 ?
    C2C C8C H8C . . 107.0 ?
    C10C C9C C8C . . 114.6(4) ?
    C10C C9C H9C1 . . 108.6 ?
    C8C C9C H9C1 . . 108.6 ?
    C10C C9C H9C2 . . 108.6 ?
    C8C C9C H9C2 . . 108.6 ?
    H9C1 C9C H9C2 . . 107.6 ?
    C9C C10C C11C . . 111.9(4) ?
    C9C C10C H10H . . 109.2 ?
    C11C C10C H10H . . 109.2 ?
    C9C C10C H10G . . 109.2 ?
    C11C C10C H10G . . 109.2 ?
    H10H C10C H10G . . 107.9 ?
    C10C C11C H11O . . 109.5 ?
    C10C C11C H11P . . 109.5 ?
    H11O C11C H11P . . 109.5 ?
    C10C C11C H11Q . . 109.5 ?
    H11O C11C H11Q . . 109.5 ?
    H11P C11C H11Q . . 109.5 ?
    C13C C12C C17C . . 119.4(5) ?
    C13C C12C P1C . . 119.6(4) ?
    C17C C12C P1C . . 120.8(4) ?
    C12C C13C C14C . . 118.7(6) ?
    C12C C13C H13C . . 120.7 ?
    C14C C13C H13C . . 120.7 ?
    C15C C14C C13C . . 120.4(6) ?
    C15C C14C H14C . . 119.8 ?
    C13C C14C H14C . . 119.8 ?
    C16C C15C C14C . . 121.0(6) ?
    C16C C15C H15C . . 119.5 ?
    C14C C15C H15C . . 119.5 ?
    C15C C16C C17C . . 120.6(6) ?
    C15C C16C H16C . . 119.7 ?
    C17C C16C H16C . . 119.7 ?
    C12C C17C C16C . . 119.8(6) ?
    C12C C17C H17C . . 120.1 ?
    C16C C17C H17C . . 120.1 ?
    C2D C1D C6D . . 121.2(4) ?
    C2D C1D H1D1 . . 119.4 ?
    C6D C1D H1D1 . . 119.4 ?
    C3D C2D C1D . . 117.9(4) ?
    C3D C2D C8D . . 120.1(4) ?
    C1D C2D C8D . . 122.0(4) ?
    C4D C3D C2D . . 123.8(4) ?
    C4D C3D O1D . . 116.6(4) ?
    C2D C3D O1D . . 119.5(3) ?
    C3D C4D C5D . . 115.5(4) ?
    C3D C4D C7D . . 122.6(4) ?
    C5D C4D C7D . . 121.9(4) ?
    C6D C5D C4D . . 124.5(4) ?
    C6D C5D O2C . . 118.2(4) ?
    C4D C5D O2C . . 117.3(4) ?
    C5D C6D C1D . . 117.1(4) ?
    C5D C6D C8C . . 120.8(4) ?
    C1D C6D C8C . . 122.1(4) ?
    C4D C7D H7D1 . . 109.5 ?
    C4D C7D H7D2 . . 109.5 ?
    H7D1 C7D H7D2 . . 109.5 ?
    C4D C7D H7D3 . . 109.5 ?
    H7D1 C7D H7D3 . . 109.5 ?
    H7D2 C7D H7D3 . . 109.5 ?
    C6A C8D C2D . . 109.1(3) ?
    C6A C8D C9D . . 114.1(4) ?
    C2D C8D C9D . . 113.1(3) ?
    C6A C8D H8D . . 106.7 ?
    C2D C8D H8D . . 106.7 ?
    C9D C8D H8D . . 106.7 ?
    C10D C9D C8D . . 112.4(4) ?
    C10D C9D H9D1 . . 109.1 ?
    C8D C9D H9D1 . . 109.1 ?
    C10D C9D H9D2 . . 109.1 ?
    C8D C9D H9D2 . . 109.1 ?
    H9D1 C9D H9D2 . . 107.9 ?
    C6A C1A C2A . . 122.2(4) ?
    C6A C1A H1A1 . . 118.9 ?
    C2A C1A H1A1 . . 118.9 ?
    C10D C11D H11R . . 109.5 ?
    C10D C11D H11S . . 109.5 ?
    H11R C11D H11S . . 109.5 ?
    C10D C11D H11T . . 109.5 ?
    H11R C11D H11T . . 109.5 ?
    H11S C11D H11T . . 109.5 ?
    C17D C12D C13D . . 117.8(4) ?
    C17D C12D P1D . . 123.8(4) ?
    C13D C12D P1D . . 118.3(4) ?
    C14D C13D C12D . . 120.1(5) ?
    C14D C13D H13D . . 119.9 ?
    C12D C13D H13D . . 119.9 ?
    C13D C14D C15D . . 121.6(6) ?
    C13D C14D H14D . . 119.2 ?
    C15D C14D H14D . . 119.2 ?
    C16D C15D C14D . . 118.6(5) ?
    C16D C15D H15D . . 120.7 ?
    C14D C15D H15D . . 120.7 ?
    C15D C16D C17D . . 120.6(5) ?
    C15D C16D H16D . . 119.7 ?
    C17D C16D H16D . . 119.7 ?
    C12D C17D C16D . . 121.0(5) ?
    C12D C17D H17D . . 119.5 ?
    C16D C17D H17D . . 119.5 ?
    C1S O1S H1S . . 109.5 ?
    O1S C1S H1S1 . . 109.5 ?
    O1S C1S H1S2 . . 109.5 ?
    H1S1 C1S H1S2 . . 109.5 ?
    O1S C1S H1S3 . . 109.5 ?
    H1S1 C1S H1S3 . . 109.5 ?
    H1S2 C1S H1S3 . . 109.5 ?
    C2S O2S H2S . . 109.5 ?
    O2S C2S H2S1 . . 109.5 ?
    O2S C2S H2S2 . . 109.5 ?
    H2S1 C2S H2S2 . . 109.5 ?
    O2S C2S H2S3 . . 109.5 ?
    H2S1 C2S H2S3 . . 109.5 ?
    H2S2 C2S H2S3 . . 109.5 ?
loop_
    _geom_torsion_atom_site_label_1
    _geom_torsion_atom_site_label_2
    _geom_torsion_atom_site_label_3
    _geom_torsion_atom_site_label_4
    _geom_torsion_site_symmetry_1
    _geom_torsion_site_symmetry_2
    _geom_torsion_site_symmetry_3
    _geom_torsion_site_symmetry_4
    _geom_torsion
    _geom_torsion_publ_flag
    C1 N1 C2 C3 . . . . 67.3(6) ?
    C1 N1 C2 C4 . . . . -169.7(4) ?
    C3 C2 C4 O1 . . . . 86.1(7) ?
    N1 C2 C4 O1 . . . . -37.1(7) ?
    C3 C2 C4 C5 . . . . -93.1(6) ?
    N1 C2 C4 C5 . . . . 143.7(5) ?
    O1 C4 C5 C10 . . . . -0.2(8) ?
    C2 C4 C5 C10 . . . . 179.0(5) ?
    O1 C4 C5 C6 . . . . 179.6(6) ?
    C2 C4 C5 C6 . . . . -1.2(8) ?
    C10 C5 C6 C7 . . . . 2.1(9) ?
    C4 C5 C6 C7 . . . . -177.6(6) ?
    C5 C6 C7 C8 . . . . 1.1(11) ?
    C6 C7 C8 C9 . . . . -3.6(11) ?
    C6 C7 C8 C11 . . . . 174.1(7) ?
    C7 C8 C9 C10 . . . . 2.9(10) ?
    C11 C8 C9 C10 . . . . -174.8(7) ?
    C8 C9 C10 C5 . . . . 0.2(11) ?
    C6 C5 C10 C9 . . . . -2.8(9) ?
    C4 C5 C10 C9 . . . . 176.9(6) ?
    O3A P1A O1A C3A . . . . -38.7(3) ?
    O2A P1A O1A C3A . . . . 86.0(3) ?
    C12A P1A O1A C3A . . . . -167.6(3) ?
    O3A P1A O2A C5B . . . . 38.9(4) ?
    O1A P1A O2A C5B . . . . -86.8(3) ?
    C12A P1A O2A C5B . . . . 166.3(3) ?
    O3B P1B O1B C3B . . . . -36.1(4) ?
    O2B P1B O1B C3B . . . . 88.4(3) ?
    C12B P1B O1B C3B . . . . -163.6(3) ?
    O3B P1B O2B C5C . . . . 38.8(4) ?
    O1B P1B O2B C5C . . . . -86.5(3) ?
    C12B P1B O2B C5C . . . . 166.0(3) ?
    O3C P1C O1C C3C . . . . -44.2(4) ?
    O2C P1C O1C C3C . . . . 82.0(3) ?
    C12C P1C O1C C3C . . . . -172.8(3) ?
    O3C P1C O2C C5D . . . . 41.0(4) ?
    O1C P1C O2C C5D . . . . -85.0(3) ?
    C12C P1C O2C C5D . . . . 167.5(3) ?
    O3D P1D O1D C3D . . . . -36.7(3) ?
    O2D P1D O1D C3D . . . . 88.0(3) ?
    C12D P1D O1D C3D . . . . -164.2(3) ?
    O3D P1D O2D C5A . . . . 38.3(3) ?
    O1D P1D O2D C5A . . . . -87.1(3) ?
    C12D P1D O2D C5A . . . . 165.8(3) ?
    C1A C2A C3A C4A . . . . 0.2(6) ?
    C8A C2A C3A C4A . . . . -178.6(4) ?
    C1A C2A C3A O1A . . . . -176.6(3) ?
    C8A C2A C3A O1A . . . . 4.6(6) ?
    P1A O1A C3A C4A . . . . 99.2(4) ?
    P1A O1A C3A C2A . . . . -83.8(4) ?
    C2A C3A C4A C5A . . . . -1.7(6) ?
    O1A C3A C4A C5A . . . . 175.1(3) ?
    C2A C3A C4A C7A . . . . 179.5(4) ?
    O1A C3A C4A C7A . . . . -3.7(6) ?
    C3A C4A C5A C6A . . . . 1.2(6) ?
    C7A C4A C5A C6A . . . . -180.0(4) ?
    C3A C4A C5A O2D . . . . -177.1(3) ?
    C7A C4A C5A O2D . . . . 1.7(5) ?
    P1D O2D C5A C6A . . . . 81.8(4) ?
    P1D O2D C5A C4A . . . . -99.8(4) ?
    C4A C5A C6A C1A . . . . 0.7(6) ?
    O2D C5A C6A C1A . . . . 179.0(3) ?
    C4A C5A C6A C8D . . . . 179.9(3) ?
    O2D C5A C6A C8D . . . . -1.9(5) ?
    C1A C2A C8A C9E . . . . 35.4(5) ?
    C3A C2A C8A C9E . . . . -145.8(4) ?
    C1A C2A C8A C9A . . . . 35.4(5) ?
    C3A C2A C8A C9A . . . . -145.8(4) ?
    C1A C2A C8A C6B . . . . -90.7(4) ?
    C3A C2A C8A C6B . . . . 88.1(4) ?
    C2A C8A C9A C10A . . . . 172.8(6) ?
    C6B C8A C9A C10A . . . . -63.9(7) ?
    C8A C9A C10A C11A . . . . -175.6(8) ?
    C2A C8A C9E C10E . . . . 70.3(7) ?
    C6B C8A C9E C10E . . . . -166.4(6) ?
    C8A C9E C10E C11E . . . . 171.0(8) ?
    O3A P1A C12A C17A . . . . -155.6(4) ?
    O1A P1A C12A C17A . . . . -29.0(5) ?
    O2A P1A C12A C17A . . . . 80.4(5) ?
    O3A P1A C12A C13A . . . . 28.1(5) ?
    O1A P1A C12A C13A . . . . 154.7(4) ?
    O2A P1A C12A C13A . . . . -95.9(5) ?
    C17A C12A C13A C14A . . . . -2.4(9) ?
    P1A C12A C13A C14A . . . . 173.9(5) ?
    C12A C13A C14A C15A . . . . 4.8(11) ?
    C13A C14A C15A C16A . . . . -4.6(11) ?
    C14A C15A C16A C17A . . . . 2.0(11) ?
    C13A C12A C17A C16A . . . . -0.2(9) ?
    P1A C12A C17A C16A . . . . -176.5(5) ?
    C15A C16A C17A C12A . . . . 0.4(11) ?
    C6B C1B C2B C3B . . . . 1.7(6) ?
    C6B C1B C2B C8B . . . . -179.2(4) ?
    C1B C2B C3B C4B . . . . -1.9(6) ?
    C8B C2B C3B C4B . . . . 179.0(4) ?
    C1B C2B C3B O1B . . . . -179.7(3) ?
    C8B C2B C3B O1B . . . . 1.2(6) ?
    P1B O1B C3B C2B . . . . -82.8(4) ?
    P1B O1B C3B C4B . . . . 99.3(4) ?
    C2B C3B C4B C5B . . . . 1.1(6) ?
    O1B C3B C4B C5B . . . . 178.9(4) ?
    C2B C3B C4B C7B . . . . -178.7(4) ?
    O1B C3B C4B C7B . . . . -0.9(6) ?
    C3B C4B C5B C6B . . . . 0.1(6) ?
    C7B C4B C5B C6B . . . . 179.9(4) ?
    C3B C4B C5B O2A . . . . -177.8(3) ?
    C7B C4B C5B O2A . . . . 2.0(6) ?
    P1A O2A C5B C6B . . . . 85.2(4) ?
    P1A O2A C5B C4B . . . . -96.8(4) ?
    C4B C5B C6B C1B . . . . -0.3(6) ?
    O2A C5B C6B C1B . . . . 177.5(3) ?
    C4B C5B C6B C8A . . . . 177.5(4) ?
    O2A C5B C6B C8A . . . . -4.7(6) ?
    C2B C1B C6B C5B . . . . -0.6(6) ?
    C2B C1B C6B C8A . . . . -178.4(4) ?
    C9E C8A C6B C5B . . . . 145.5(4) ?
    C9A C8A C6B C5B . . . . 145.5(4) ?
    C2A C8A C6B C5B . . . . -88.4(5) ?
    C9E C8A C6B C1B . . . . -36.9(6) ?
    C9A C8A C6B C1B . . . . -36.9(6) ?
    C2A C8A C6B C1B . . . . 89.2(5) ?
    C3B C2B C8B C9B . . . . -144.5(4) ?
    C1B C2B C8B C9B . . . . 36.4(5) ?
    C3B C2B C8B C6C . . . . 89.4(5) ?
    C1B C2B C8B C6C . . . . -89.7(5) ?
    C2B C8B C9B C10B . . . . 56.6(5) ?
    C6C C8B C9B C10B . . . . -178.9(4) ?
    C8B C9B C10B C11B . . . . 176.7(5) ?
    O3B P1B C12B C17B . . . . 38.1(5) ?
    O1B P1B C12B C17B . . . . 163.7(4) ?
    O2B P1B C12B C17B . . . . -86.4(4) ?
    O3B P1B C12B C13B . . . . -139.4(4) ?
    O1B P1B C12B C13B . . . . -13.9(4) ?
    O2B P1B C12B C13B . . . . 96.0(4) ?
    C17B C12B C13B C14B . . . . 1.3(7) ?
    P1B C12B C13B C14B . . . . 178.8(4) ?
    C12B C13B C14B C15B . . . . -0.7(8) ?
    C13B C14B C15B C16B . . . . -0.4(9) ?
    C14B C15B C16B C17B . . . . 0.9(10) ?
    C13B C12B C17B C16B . . . . -0.8(8) ?
    P1B C12B C17B C16B . . . . -178.4(5) ?
    C15B C16B C17B C12B . . . . -0.3(9) ?
    C6C C1C C2C C3C . . . . 1.8(6) ?
    C6C C1C C2C C8C . . . . -179.4(3) ?
    C1C C2C C3C C4C . . . . 0.7(6) ?
    C8C C2C C3C C4C . . . . -178.0(4) ?
    C1C C2C C3C O1C . . . . -176.2(3) ?
    C8C C2C C3C O1C . . . . 5.1(5) ?
    P1C O1C C3C C2C . . . . -83.3(4) ?
    P1C O1C C3C C4C . . . . 99.6(4) ?
    C2C C3C C4C C5C . . . . -2.4(6) ?
    O1C C3C C4C C5C . . . . 174.6(3) ?
    C2C C3C C4C C7C . . . . 179.0(4) ?
    O1C C3C C4C C7C . . . . -4.0(6) ?
    C3C C4C C5C C6C . . . . 1.7(6) ?
    C7C C4C C5C C6C . . . . -179.7(4) ?
    C3C C4C C5C O2B . . . . -176.8(3) ?
    C7C C4C C5C O2B . . . . 1.8(6) ?
    P1B O2B C5C C6C . . . . 80.1(4) ?
    P1B O2B C5C C4C . . . . -101.3(4) ?
    C4C C5C C6C C1C . . . . 0.7(6) ?
    O2B C5C C6C C1C . . . . 179.1(3) ?
    C4C C5C C6C C8B . . . . 180.0(4) ?
    O2B C5C C6C C8B . . . . -1.5(5) ?
    C2C C1C C6C C5C . . . . -2.5(6) ?
    C2C C1C C6C C8B . . . . 178.2(3) ?
    C2B C8B C6C C5C . . . . -89.6(5) ?
    C9B C8B C6C C5C . . . . 143.3(4) ?
    C2B C8B C6C C1C . . . . 89.7(4) ?
    C9B C8B C6C C1C . . . . -37.4(5) ?
    C3C C2C C8C C6D . . . . 88.4(4) ?
    C1C C2C C8C C6D . . . . -90.4(4) ?
    C3C C2C C8C C9C . . . . -143.8(4) ?
    C1C C2C C8C C9C . . . . 37.5(5) ?
    C6D C8C C9C C10C . . . . -62.4(5) ?
    C2C C8C C9C C10C . . . . 173.4(4) ?
    C8C C9C C10C C11C . . . . -176.4(4) ?
    O3C P1C C12C C13C . . . . 8.6(5) ?
    O1C P1C C12C C13C . . . . 135.1(4) ?
    O2C P1C C12C C13C . . . . -115.7(4) ?
    O3C P1C C12C C17C . . . . -177.2(4) ?
    O1C P1C C12C C17C . . . . -50.8(4) ?
    O2C P1C C12C C17C . . . . 58.4(4) ?
    C17C C12C C13C C14C . . . . -0.2(8) ?
    P1C C12C C13C C14C . . . . 174.0(4) ?
    C12C C13C C14C C15C . . . . 0.2(9) ?
    C13C C14C C15C C16C . . . . 0.2(10) ?
    C14C C15C C16C C17C . . . . -0.6(9) ?
    C13C C12C C17C C16C . . . . -0.2(7) ?
    P1C C12C C17C C16C . . . . -174.3(4) ?
    C15C C16C C17C C12C . . . . 0.6(8) ?
    C6D C1D C2D C3D . . . . 1.0(6) ?
    C6D C1D C2D C8D . . . . 179.1(4) ?
    C1D C2D C3D C4D . . . . -1.1(6) ?
    C8D C2D C3D C4D . . . . -179.2(4) ?
    C1D C2D C3D O1D . . . . -178.0(3) ?
    C8D C2D C3D O1D . . . . 3.9(6) ?
    P1D O1D C3D C4D . . . . 99.1(4) ?
    P1D O1D C3D C2D . . . . -83.9(4) ?
    C2D C3D C4D C5D . . . . 0.2(6) ?
    O1D C3D C4D C5D . . . . 177.2(3) ?
    C2D C3D C4D C7D . . . . -177.7(4) ?
    O1D C3D C4D C7D . . . . -0.7(6) ?
    C3D C4D C5D C6D . . . . 0.9(6) ?
    C7D C4D C5D C6D . . . . 178.8(4) ?
    C3D C4D C5D O2C . . . . -175.3(3) ?
    C7D C4D C5D O2C . . . . 2.6(6) ?
    P1C O2C C5D C6D . . . . 87.6(4) ?
    P1C O2C C5D C4D . . . . -96.0(4) ?
    C4D C5D C6D C1D . . . . -1.0(6) ?
    O2C C5D C6D C1D . . . . 175.2(3) ?
    C4D C5D C6D C8C . . . . 176.3(4) ?
    O2C C5D C6D C8C . . . . -7.5(6) ?
    C2D C1D C6D C5D . . . . 0.0(6) ?
    C2D C1D C6D C8C . . . . -177.3(4) ?
    C9C C8C C6D C5D . . . . 148.0(4) ?
    C2C C8C C6D C5D . . . . -85.7(5) ?
    C9C C8C C6D C1D . . . . -34.8(5) ?
    C2C C8C C6D C1D . . . . 91.5(4) ?
    C1A C6A C8D C2D . . . . 88.8(4) ?
    C5A C6A C8D C2D . . . . -90.4(4) ?
    C1A C6A C8D C9D . . . . -38.9(5) ?
    C5A C6A C8D C9D . . . . 142.0(4) ?
    C3D C2D C8D C6A . . . . 88.4(4) ?
    C1D C2D C8D C6A . . . . -89.6(4) ?
    C3D C2D C8D C9D . . . . -143.4(4) ?
    C1D C2D C8D C9D . . . . 38.6(5) ?
    C11D C10D C9D C8D . . . . -169.4(5) ?
    C6A C8D C9D C10D . . . . -57.6(5) ?
    C2D C8D C9D C10D . . . . 176.8(4) ?
    C5A C6A C1A C2A . . . . -2.4(6) ?
    C8D C6A C1A C2A . . . . 178.4(4) ?
    C3A C2A C1A C6A . . . . 2.0(6) ?
    C8A C2A C1A C6A . . . . -179.2(4) ?
    O3D P1D C12D C17D . . . . -151.1(4) ?
    O1D P1D C12D C17D . . . . -25.4(5) ?
    O2D P1D C12D C17D . . . . 83.9(5) ?
    O3D P1D C12D C13D . . . . 25.5(5) ?
    O1D P1D C12D C13D . . . . 151.2(5) ?
    O2D P1D C12D C13D . . . . -99.5(5) ?
    C17D C12D C13D C14D . . . . -0.5(10) ?
    P1D C12D C13D C14D . . . . -177.3(6) ?
    C12D C13D C14D C15D . . . . -4.0(13) ?
    C13D C14D C15D C16D . . . . 4.8(12) ?
    C14D C15D C16D C17D . . . . -1.2(10) ?
    C13D C12D C17D C16D . . . . 4.0(9) ?
    P1D C12D C17D C16D . . . . -179.4(5) ?
    C15D C16D C17D C12D . . . . -3.3(10) ?
loop_
    _geom_hbond_atom_site_label_D
    _geom_hbond_atom_site_label_H
    _geom_hbond_atom_site_label_A
    _geom_hbond_site_symmetry_D
    _geom_hbond_site_symmetry_H
    _geom_hbond_site_symmetry_A
    _geom_hbond_distance_DH
    _geom_hbond_distance_HA
    _geom_hbond_distance_DA
    _geom_hbond_angle_DHA
    N1 H1<i>A</i> O3<i>A</i> . . . 0.91 1.91 2.773(5) 156.9
    N1 H1<i>B</i> O3<i>B</i> . . . 0.91 1.99 2.841(5) 155.1
    C2 H2 O3<i>D</i> . . . 1.00 2.25 3.140(6) 148.2
    C3 H3<i>A</i> O3<i>C</i> . . . 0.98 2.49 3.351(7) 146.5
    C3 H3<i>B</i> O1<i>S</i> . . . 0.98 2.55 3.51(2) 164.3
    O2<i>S</i> H2<i>S</i> Cl1 . . . 0.84 2.28 3.105(5) 168.5
    C1<i>A</i> H1<i>A</i>1 Cl1 . . . 0.95 2.91 3.847(4) 170.4
    C1<i>B</i> H1<i>B</i>1 Cl1 . . . 0.95 2.93 3.870(5) 169.6
    C1<i>C</i> H1<i>C</i>1 Cl1 . . . 0.95 2.95 3.888(5) 170.1
    C1<i>D</i> H1<i>D</i>1 Cl1 . . . 0.95 2.85 3.782(5) 167.7
    C9<i>A</i> H9<i>A</i>1 Cl1 . . . 0.99 2.76 3.738(5) 171.9
    C9<i>B</i> H9<i>B</i>2 Cl1 . . . 0.99 2.88 3.870(4) 174.5
    C9<i>C</i> H9<i>C</i>1 Cl1 . . . 0.99 2.71 3.701(5) 175.3
    C9<i>D</i> H9<i>D</i>1 Cl1 . . . 0.99 2.85 3.838(5) 178.1
    C1 H1<i>D</i> C<i>g</i>1 . . . 0.98 2.83 3.672(7) 145.1
    C17<i>D</i> H17<i>D</i> O1 2_656 2_656 . 0.95 2.56 3.204(6) 125.0
    C10 H10 O1<i>D</i> . . 2_656 0.95 2.69 3.555(4) 151.8
    C9 H9 C<i>g</i>2 . . 2_656 0.95 2.69 3.594(5) 158.7
    C14<i>B</i> H14<i>B</i> Cl1 . . 2_556 0.95 2.89 3.697(6) 143.3
_shelx_space_group_comment
;
The symmetry employed for this shelxl refinement is uniquely defined
by the following loop, which should always be used as a source of
symmetry information in preference to the above space-group names.
They are only intended as comments.
;
_shelx_hkl_file
;
   2   0   0 310.140  10.037   2
  -2   0   0 311.448  10.137   1
  -2   0   0 301.917   9.647   4
   2   0   0 325.419   9.794   3
  -3   0   0 148.826   5.407   4
   3   0   0 145.888   5.688   2
  -3   0   0 158.271   5.981   1
   3   0   0 152.705   5.657   3
  -4   0   0 4.96730 1.39110   4
   4   0   0 8.46303 1.80944   3
  -4   0   0 7.86679 1.95950   1
   4   0   0 6.22027 1.60412   2
  -5   0   0 1359.29   42.82   1
   5   0   0 1351.56   41.22   3
   5   0   0 1382.62   42.67   2
  -5   0   0 1387.19   41.08   4
   6   0   0 2354.20   69.62   3
   6   0   0 2389.23   72.17   2
  -6   0   0 2305.29   69.49   4
   7   0   0 666.093  21.902   3
  -7   0   0 688.248  21.392   4
  -7   0   0 654.454  22.807   1
   7   0   0 676.063  22.382   2
   8   0   0 59.2188  4.7991   3
   8   0   0 66.6732  4.6229   2
  -8   0   0 58.3017  4.1162   4
  -8   0   0 58.5315  4.9726   1
   9   0   0 114.730   6.564   3
  -9   0   0 108.008   5.604   4
  -9   0   0 111.308   6.769   1
   9   0   0 99.7976  6.0760   2
 -10   0   0 1167.71   36.64   4
  10   0   0 1182.46   37.56   3
  10   0   0 1174.98   38.46   2
 -11   0   0 26.8574  3.2946   4
  11   0   0 30.0206  3.8610   2
  11   0   0 21.6778  3.9131   3
 -11   0   0 31.0468  4.7058   1
  12   0   0 -1.1196  2.7350   3
  12   0   0 6.00656 2.96622   2
 -12   0   0 7.22248 2.50658   4
 -12   0   0 -1.1046  3.2291   1
 -13   0   0 9.31879 2.89964   4
  13   0   0 16.0118  3.8068   2
  13   0   0 9.36937 3.68034   3
 -13   0   0 6.81079 4.32995   1
 -14   0   0 10.2230  3.1821   4
 -14   0   0 6.95128 4.60457   1
  14   0   0 4.71620 3.46843   2
  14   0   0 2.04736 3.34730   3
  15   0   0 2.34378 3.21406   3
  15   0   0 -1.3071  3.0650   2
 -15   0   0 5.75190 4.68509   1
 -15   0   0 2.19893 2.94752   4
 -16   0   0 -0.1996  4.5298   1
  16   0   0 2.46771 3.62880   3
  16   0   0 0.60348 3.38305   2
 -17   0   0 4.39382 5.31402   1
  17   0   0 13.7773  4.7419   2
  17   0   0 8.13186 4.44208   3
 -18   0   0 27.0359  6.9709   1
  18   0   0 38.4885  6.2389   2
  18   0   0 21.5624  5.4442   3
  19   0   0 17.1145  5.1460   2
 -19   0   0 17.5197  7.0086   1
  19   0   0 8.90635 4.84967   3
 -20   0   0 9.49540 6.89848   1
  20   0   0 11.8362  5.2583   3
   0  -1   0 -1.5528  0.1141   2
   0  -1   0 -1.1951  0.1214   1
   0   1   0 -1.3886  0.1232   4
   0   1   0 -1.2877  0.1091   3
  -1  -1   0 30.4824  1.5708   1
  -1  -1   0 32.5415  1.2336   4
   1  -1   0 34.2732  1.5501   2
   1  -1   0 30.8551  1.3357   1
   1   1   0 29.7169  1.4148   3
  -1   1   0 31.7630  1.4548   4
   1   1   0 30.8581  1.3134   2
  -2  -1   0 65.8600  2.5463   4
  -2  -1   0 66.1144  3.0829   1
   2  -1   0 75.8603  3.1041   2
   2  -1   0 76.5435  2.7722   3
   2   1   0 71.7377  2.7678   2
  -2   1   0 76.2151  2.9485   4
   2   1   0 66.2608  2.9084   3
  -2   1   0 71.4741  2.9211   1
  -3  -1   0 2330.07   72.24   1
   3  -1   0 2452.44   72.73   2
  -3  -1   0 2295.23   70.01   4
   3  -1   0 2515.62   69.82   3
   3   1   0 2334.61   72.45   2
  -3   1   0 2353.26   70.23   4
  -3   1   0 2446.34   72.15   1
   4  -1   0 81.0847  3.9769   3
  -4  -1   0 82.7638  4.6222   1
  -4  -1   0 73.6953  3.4435   4
   4  -1   0 80.9732  4.2816   2
   4   1   0 84.3584  4.2899   3
  -4   1   0 76.4908  4.0006   4
  -4   1   0 79.9301  4.1622   1
   4   1   0 79.4800  3.8520   2
   5  -1   0 62.1092  3.6870   3
  -5  -1   0 61.8006  3.2067   4
   5  -1   0 62.5621  3.9509   2
  -5  -1   0 60.7013  4.1822   1
   5   1   0 61.0401  3.5144   2
   5   1   0 59.3677  3.8676   3
  -5   1   0 62.8399  3.9707   1
  -5   1   0 63.2015  3.6015   4
  -6  -1   0 37.2255  2.7595   4
   6  -1   0 43.2936  3.3223   3
  -6  -1   0 36.4609  3.4711   1
   6  -1   0 38.9193  3.1961   2
  -6   1   0 40.3588  3.4024   1
  -6   1   0 42.1646  3.2284   4
   6   1   0 43.8241  3.1926   2
   6   1   0 41.1040  3.4037   3
  -7  -1   0 416.872  13.600   4
   7  -1   0 426.426  14.324   3
   7  -1   0 404.041  14.607   2
  -7   1   0 402.205  13.894   4
   7   1   0 427.303  14.662   3
  -7   1   0 380.320  14.754   1
   7   1   0 394.870  14.321   2
   8  -1   0 61.3762  4.6621   3
   8  -1   0 63.5572  4.8556   2
  -8  -1   0 67.4075  5.3866   1
  -8  -1   0 65.9776  4.0408   4
  -8   1   0 63.0681  5.1148   1
   8   1   0 62.9704  4.9924   3
   8   1   0 64.0891  4.5389   2
  -8   1   0 68.0224  4.4828   4
  -9  -1   0 53.5324  5.1407   1
  -9  -1   0 61.8035  4.0269   4
   9  -1   0 46.7170  4.3477   2
   9  -1   0 62.0191  4.9115   3
   9   1   0 57.8113  4.7723   3
  -9   1   0 63.3487  5.1886   1
  -9   1   0 49.1183  4.1243   4
   9   1   0 59.9186  4.5256   2
 -10  -1   0 16.8578  3.7084   1
  10  -1   0 20.0906  3.2787   2
  10  -1   0 19.9046  3.3892   3
 -10  -1   0 15.4314  2.5760   4
  10   1   0 14.2034  3.3333   3
 -10   1   0 10.4128  3.3008   1
  10   1   0 13.6393  2.9635   2
 -10   1   0 24.7111  3.0863   4
 -11  -1   0 248.046  12.050   1
  11  -1   0 247.414  10.982   3
 -11  -1   0 251.770   9.880   4
  11  -1   0 245.993  11.110   2
  11   1   0 252.037  10.937   2
 -11   1   0 231.645  10.140   4
  11   1   0 248.193  11.277   3
 -11   1   0 254.629  11.745   1
  12  -1   0 3.07432 2.84760   2
  12  -1   0 0.21919 2.79272   3
 -12  -1   0 1.45495 3.60022   1
 -12  -1   0 4.70540 2.39285   4
  12   1   0 -1.1626  2.7025   3
 -12   1   0 2.38895 3.39602   1
 -12   1   0 3.57405 2.37332   4
  12   1   0 0.30812 2.51969   2
  13  -1   0 40.7519  5.0574   2
 -13  -1   0 49.0513  6.1791   1
 -13  -1   0 37.7341  3.9620   4
  13  -1   0 38.0742  5.0854   3
  13   1   0 45.3117  5.5214   3
 -13   1   0 44.5064  5.8820   1
  13   1   0 41.3186  4.7522   2
 -13   1   0 35.4650  4.2345   4
  14  -1   0 -2.3093  3.2448   3
 -14  -1   0 2.01918 2.65668   4
 -14  -1   0 -1.0581  4.1198   1
  14  -1   0 -4.7499  2.8921   2
 -14   1   0 -1.8774  2.6701   4
  14   1   0 -3.1109  3.2218   3
  14   1   0 2.31863 3.02047   2
 -14   1   0 -2.2191  3.8276   1
 -15  -1   0 52.6831  7.2349   1
  15  -1   0 48.2431  6.1031   2
  15  -1   0 54.6481  6.1237   3
 -15  -1   0 66.0118  5.3480   4
  15   1   0 49.9735  5.6654   2
  15   1   0 61.5504  6.5631   3
 -15   1   0 53.7743  7.1223   1
 -15   1   0 51.7089  5.2596   4
 -16  -1   0 3.91977 4.73723   1
  16  -1   0 6.04777 3.93522   2
  16  -1   0 9.05365 4.10513   3
  16   1   0 3.48572 3.68510   2
  16   1   0 2.23633 3.80410   3
 -16   1   0 0.30786 4.40626   1
 -16   1   0 7.32503 3.56527   4
  17  -1   0 1.78950 3.86228   3
 -17  -1   0 -4.5495  4.5596   1
  17  -1   0 2.47797 3.89290   2
 -17   1   0 -4.2432  4.4925   1
  17   1   0 -1.1822  3.5271   2
  17   1   0 -2.0480  3.6230   3
  18  -1   0 9.42909 4.58660   3
  18  -1   0 -2.4671  3.7475   2
 -18  -1   0 -8.3296  4.9863   1
 -18   1   0 -1.0712  5.1543   1
  18   1   0 3.29478 3.89987   2
  18   1   0 9.32016 4.60842   3
 -19  -1   0 0.35122 5.70783   1
  19  -1   0 2.95887 4.45909   2
  19  -1   0 1.86846 4.35811   3
 -19   1   0 3.66866 5.96463   1
  19   1   0 -2.0114  4.0259   3
 -20  -1   0 33.3709  8.1082   1
  20   1   0 26.9757  6.3802   3
 -20   1   0 25.4429  7.8324   1
   0  -2   0 857.579  27.253   2
   0  -2   0 875.679  27.046   1
   0   2   0 895.316  26.229   3
   0   2   0 865.109  26.345   4
  -1  -2   0 14.9393  1.4789   1
   1  -2   0 14.4073  1.1735   1
   1  -2   0 15.8602  1.5066   2
  -1  -2   0 15.6606  1.1446   2
  -1   2   0 16.8383  0.9935   3
   1   2   0 14.7852  1.2976   3
  -1   2   0 13.9568  1.3391   4
   1   2   0 16.0096  1.0809   4
   2  -2   0 4.20854 1.16602   2
   2  -2   0 4.34366 0.71679   3
  -2  -2   0 3.74009 0.70972   4
  -2  -2   0 1.87765 1.09236   1
   2   2   0 3.99656 0.97293   3
  -2   2   0 5.73667 1.07032   4
  -2   2   0 2.80259 0.84261   1
   2   2   0 5.06723 0.83372   2
  -3  -2   0 137.507   4.860   4
   3  -2   0 139.676   5.845   2
   3  -2   0 149.059   5.092   3
  -3  -2   0 145.235   5.992   1
  -3   2   0 144.145   5.432   1
   3   2   0 137.625   5.235   2
  -3   2   0 135.236   5.501   4
   4  -2   0 211.619   7.416   3
  -4  -2   0 201.447   6.977   4
   4  -2   0 209.359   8.170   2
  -4  -2   0 202.713   8.364   1
  -4   2   0 214.504   7.802   4
   4   2   0 201.220   7.889   3
   4   2   0 211.958   7.516   2
  -4   2   0 209.149   7.814   1
  -5  -2   0 593.356  20.466   1
   5  -2   0 653.790  19.313   3
  -5  -2   0 608.885  18.779   4
   5  -2   0 622.208  20.328   2
   5   2   0 570.041  19.586   3
   5   2   0 608.356  19.705   2
  -5   2   0 603.686  19.997   1
  -5   2   0 621.479  19.510   4
   6  -2   0 46.1718  3.9678   2
  -6  -2   0 48.2885  2.9446   4
  -6  -2   0 52.5928  4.3396   1
   6  -2   0 52.2964  3.5591   3
  -6   2   0 51.0864  3.7789   1
   6   2   0 47.2969  3.2883   2
   6   2   0 47.4872  3.7802   3
  -6   2   0 47.3009  3.6072   4
  -7  -2   0 45.3826  4.3255   1
  -7  -2   0 41.6913  3.1464   4
   7  -2   0 51.8983  4.0762   2
   7  -2   0 55.1210  3.9657   3
  -7   2   0 48.0413  3.9506   1
   7   2   0 41.8530  3.6072   2
  -7   2   0 40.8562  3.4583   4
   7   2   0 47.5040  4.0393   3
   8  -2   0 17.6256  3.0274   2
  -8  -2   0 10.9047  2.0233   4
   8  -2   0 10.3458  2.6098   3
  -8  -2   0 6.72744 3.12095   1
  -8   2   0 10.1488  2.4556   4
   8   2   0 12.3030  2.4052   2
   8   2   0 9.80945 2.98232   3
  -8   2   0 12.0866  2.8972   1
  -9  -2   0 6.55934 3.17786   1
  -9  -2   0 8.49974 1.96793   4
   9  -2   0 5.85538 2.64185   2
   9  -2   0 4.92096 2.37444   3
  -9   2   0 6.38074 2.34971   4
   9   2   0 4.13806 2.61026   3
   9   2   0 7.64804 2.30017   2
  -9   2   0 8.01501 2.82889   1
  10  -2   0 3.66085 2.63692   2
 -10  -2   0 3.71415 3.09975   1
 -10  -2   0 5.15722 1.92576   4
  10  -2   0 2.39973 2.46488   3
  10   2   0 3.16295 2.10270   2
 -10   2   0 5.52294 2.39198   4
  10   2   0 7.80920 3.04432   3
 -10   2   0 9.51506 3.12447   1
  11  -2   0 55.2094  5.1452   2
  11  -2   0 63.1142  5.2220   3
 -11  -2   0 56.2517  4.2781   4
 -11  -2   0 51.6244  5.9620   1
  11   2   0 58.2647  5.5540   3
  11   2   0 56.9180  4.7855   2
 -11   2   0 67.6215  5.0806   4
 -11   2   0 59.2717  5.6308   1
 -12  -2   0 5.61222 2.23601   4
 -12  -2   0 3.15606 3.90527   1
  12  -2   0 5.11000 3.04833   2
  12  -2   0 2.48726 2.92222   3
 -12   2   0 6.06350 2.75125   4
 -12   2   0 6.86487 3.62943   1
  12   2   0 6.91445 2.82589   2
  12   2   0 6.33097 3.34033   3
  13  -2   0 14.8567  3.8462   3
 -13  -2   0 17.5957  5.0538   1
  13  -2   0 26.5176  4.3565   2
 -13  -2   0 15.9425  3.0521   4
  13   2   0 19.3094  4.3918   3
  13   2   0 19.9347  3.7983   2
 -13   2   0 18.6958  4.8314   1
 -13   2   0 20.1448  3.6507   4
  14  -2   0 -1.7571  3.2021   2
 -14  -2   0 2.70844 2.57910   4
  14  -2   0 4.55490 3.30022   3
 -14  -2   0 4.29499 4.32288   1
  14   2   0 2.68423 3.67490   3
 -14   2   0 -0.0909  3.9310   1
  14   2   0 0.56221 2.90319   2
 -14   2   0 -3.2016  2.6554   4
 -15  -2   0 2.13780 2.83910   4
  15  -2   0 -1.6783  3.1827   3
 -15  -2   0 4.29267 4.64904   1
  15  -2   0 2.07048 3.62745   2
 -15   2   0 -3.1608  2.8833   4
  15   2   0 5.63091 3.96378   3
 -15   2   0 0.65723 3.96987   1
  15   2   0 2.73865 3.12829   2
 -16  -2   0 -4.5106  4.6357   1
  16  -2   0 -2.7203  3.4130   2
  16  -2   0 3.85608 3.54196   3
 -16   2   0 -0.7696  4.3416   1
  16   2   0 -1.7250  3.4278   3
 -16   2   0 0.38749 3.20273   4
  16   2   0 1.01335 3.31720   2
  17  -2   0 19.0865  4.9353   3
 -17  -2   0 7.52052 5.60277   1
  17  -2   0 14.7344  4.8233   2
  17   2   0 17.7095  4.3743   2
  17   2   0 8.90047 4.62430   3
 -17   2   0 7.71276 5.46764   1
  18  -2   0 -3.3623  3.4501   3
 -18  -2   0 -1.9907  5.3246   1
  18  -2   0 1.60058 4.39953   2
  18   2   0 -0.0466  3.8848   3
 -18   2   0 -5.4431  4.8274   1
  18   2   0 5.55272 3.86918   2
  19  -2   0 7.26043 4.63665   2
  19  -2   0 1.42849 3.16673   3
 -19  -2   0 -3.0283  5.5477   1
  19   2   0 -3.2051  3.6532   3
 -19   2   0 -6.5264  5.0924   1
  20  -2   0 3.57485 4.80717   2
 -20  -2   0 3.49324 6.76168   1
  20   2   0 5.74633 4.91705   3
 -20   2   0 -13.771   5.363   1
   0  -3   0 0.55956 0.85794   2
   0  -3   0 -0.2300  0.6925   1
   0   3   0 -0.7296  0.6483   4
   0   3   0 0.91897 0.65692   3
  -1  -3   0 316.726  10.330   1
   1  -3   0 322.975  10.039   1
   1  -3   0 300.989  10.389   2
  -1  -3   0 299.920  10.104   2
   1   3   0 304.828   9.883   3
  -1   3   0 310.337  10.069   4
  -1   3   0 313.593   9.550   3
   1   3   0 305.719   9.806   4
  -2  -3   0 361.684  12.279   1
   2  -3   0 369.326  12.395   2
   2  -3   0 373.563  11.812   1
  -2  -3   0 360.811  11.355   4
   2   3   0 350.695  11.758   2
  -2   3   0 373.455  11.201   3
  -2   3   0 367.894  11.919   4
   2   3   0 371.226  11.845   3
   3  -3   0 5.80134 1.96590   2
   3  -3   0 7.76262 1.16326   3
  -3  -3   0 9.80926 2.25474   1
  -3  -3   0 7.14681 1.14391   4
  -3   3   0 9.67818 1.78487   4
   3   3   0 5.45948 1.30838   2
   3   3   0 6.99101 1.74869   3
  -3   3   0 7.19256 1.41474   1
   4  -3   0 16.4525  1.7428   3
   4  -3   0 12.9160  2.3817   2
  -4  -3   0 21.6046  2.9191   1
  -4  -3   0 14.5072  1.4683   4
   4   3   0 18.5204  1.8390   2
  -4   3   0 14.1472  2.1799   4
   4   3   0 12.5562  2.1128   3
  -4   3   0 13.2190  1.8653   1
   5  -3   0 786.623  24.861   2
  -5  -3   0 755.721  22.926   4
   5  -3   0 769.066  23.190   3
  -5  -3   0 720.295  24.800   1
   5   3   0 735.002  23.942   3
  -5   3   0 745.013  24.214   1
   5   3   0 763.042  24.046   2
  -5   3   0 750.565  23.836   4
  -6  -3   0 124.000   4.998   4
   6  -3   0 131.740   5.597   3
  -6  -3   0 135.955   6.902   1
   6  -3   0 123.704   6.372   2
   6   3   0 121.387   5.535   2
   6   3   0 108.986   5.968   3
  -6   3   0 126.490   5.988   4
  -6   3   0 123.756   5.964   1
   7  -3   0 20.7258  2.6824   3
  -7  -3   0 16.3509  2.0072   4
  -7  -3   0 15.8077  3.3631   1
   7  -3   0 13.2977  2.8736   2
   7   3   0 17.4816  2.9925   3
  -7   3   0 20.3239  2.9091   1
  -7   3   0 17.7999  2.7448   4
   7   3   0 19.4882  2.4734   2
   8  -3   0 555.478  18.471   3
  -8  -3   0 538.411  20.053   1
   8  -3   0 570.557  19.699   2
  -8  -3   0 549.119  17.646   4
   8   3   0 533.213  18.732   2
  -8   3   0 556.593  18.752   4
  -8   3   0 548.478  19.411   1
   8   3   0 539.410  19.237   3
   9  -3   0 6.15027 2.65894   2
  -9  -3   0 9.05416 2.04681   4
   9  -3   0 4.97721 2.37548   3
  -9  -3   0 8.10548 3.39656   1
  -9   3   0 7.98206 2.68094   1
  -9   3   0 9.65651 2.54905   4
   9   3   0 8.11148 2.90022   3
   9   3   0 8.79017 2.31814   2
  10  -3   0 -1.8736  2.2653   2
 -10  -3   0 -0.2425  1.5965   4
  10  -3   0 -2.2618  2.1297   3
 -10  -3   0 -0.8030  3.1613   1
  10   3   0 0.11389 1.97146   2
 -10   3   0 1.35445 2.28529   4
  10   3   0 1.59026 2.73338   3
 -10   3   0 -2.6952  2.3573   1
  11  -3   0 6.46412 3.07535   2
 -11  -3   0 4.65549 3.80506   1
 -11  -3   0 4.56153 2.05612   4
  11  -3   0 3.84951 2.79049   3
  11   3   0 5.57037 2.53663   2
 -11   3   0 5.03226 2.69240   4
 -11   3   0 7.30467 3.26674   1
  11   3   0 7.04518 3.09254   3
 -12  -3   0 77.7837  4.9350   4
  12  -3   0 75.3623  5.9864   3
 -12  -3   0 62.5581  6.8932   1
  12  -3   0 84.5480  6.7622   2
 -12   3   0 79.9227  6.6973   1
 -12   3   0 73.7334  5.7616   4
  12   3   0 70.6626  5.7029   2
  12   3   0 65.2309  6.1567   3
  13  -3   0 122.804   7.732   3
 -13  -3   0 119.857   6.452   4
  13  -3   0 129.550   8.415   2
 -13  -3   0 118.423   9.309   1
 -13   3   0 110.571   7.290   4
 -13   3   0 94.2055  7.9727   1
  13   3   0 129.596   8.668   3
  13   3   0 111.963   7.241   2
  14  -3   0 110.790   8.304   2
 -14  -3   0 117.749   6.590   4
 -14  -3   0 104.767   9.018   1
  14  -3   0 106.620   7.875   3
  14   3   0 109.808   8.557   3
 -14   3   0 98.8874  7.1991   4
  14   3   0 117.757   7.447   2
 -14   3   0 112.907   8.596   1
  15  -3   0 26.4230  4.7180   3
  15  -3   0 16.0223  4.5606   2
 -15  -3   0 12.0905  5.5239   1
  15   3   0 19.4099  4.0323   2
 -15   3   0 18.3979  4.0079   4
  15   3   0 12.5068  4.6098   3
 -15   3   0 18.9116  5.2025   1
 -16  -3   0 -6.7302  4.6544   1
  16  -3   0 -4.9074  3.4460   2
  16  -3   0 2.16600 3.65331   3
  16   3   0 2.59255 3.83064   3
 -16   3   0 -0.2701  4.3250   1
  16   3   0 -0.2255  3.3155   2
 -16   3   0 2.47873 3.37173   4
  17  -3   0 3.69745 4.12385   2
 -17  -3   0 6.03562 5.83022   1
  17  -3   0 6.66014 4.22536   3
 -17   3   0 12.0498  5.5989   1
 -17   3   0 9.91365 3.84306   4
  17   3   0 6.65322 4.57773   3
  17   3   0 3.54937 3.54510   2
  18  -3   0 1.95716 4.27609   2
  18  -3   0 3.02584 3.53607   3
 -18  -3   0 -0.9557  5.7041   1
 -18   3   0 2.47048 5.35632   1
  18   3   0 1.83287 4.34542   3
  19  -3   0 -0.9982  4.5238   2
 -19  -3   0 -2.0593  5.8179   1
  19  -3   0 1.82362 2.79360   3
 -19   3   0 -7.1146  5.0272   1
  19   3   0 -0.9236  4.1530   3
  20  -3   0 23.5630  6.0993   2
 -20  -3   0 18.6823  7.5428   1
 -20   3   0 16.5767  7.1978   1
  20   3   0 14.7968  5.9546   3
   0  -4   0 6706.33  199.34   1
   0  -4   0 6486.12  200.91   2
   0   4   0 6648.83  194.34   4
   0   4   0 6845.05  192.99   3
  -1  -4   0 107.629   4.703   1
  -1  -4   0 105.246   4.445   2
   1  -4   0 97.8202  4.8820   2
   1  -4   0 108.108   4.228   1
  -1   4   0 105.405   3.839   3
   1   4   0 99.3802  4.2728   3
   1   4   0 108.657   4.254   4
  -1   4   0 107.543   4.539   4
   2  -4   0 2512.22   78.42   2
  -2  -4   0 2494.11   78.02   2
   2  -4   0 2624.57   77.45   1
  -2  -4   0 2555.88   77.87   1
   2   4   0 2570.19   75.50   4
  -2   4   0 2547.47   75.89   4
   2   4   0 2576.15   75.29   3
  -2   4   0 2684.23   74.93   3
   3  -4   0 67.3985  3.4685   1
   3  -4   0 61.2105  4.5859   2
   3  -4   0 64.8707  2.9267   3
  -3  -4   0 70.4426  3.1490   4
  -3  -4   0 64.8554  4.8379   1
   3   4   0 64.7380  3.9660   3
   3   4   0 64.4197  3.4325   2
  -3   4   0 64.2844  4.0238   4
  -4  -4   0 201.604   6.944   4
   4  -4   0 199.514   8.381   2
  -4  -4   0 200.137   8.559   1
   4  -4   0 209.570   7.028   3
   4   4   0 212.529   7.491   2
   4   4   0 190.694   7.884   3
  -4   4   0 194.606   7.550   1
  -4   4   0 197.464   7.969   4
  -5  -4   0 425.767  15.770   1
   5  -4   0 450.109  14.172   3
  -5  -4   0 449.883  13.997   4
   5  -4   0 445.117  15.664   2
   5   4   0 442.297  14.768   2
   5   4   0 433.820  15.165   3
  -5   4   0 446.443  15.018   1
  -5   4   0 429.623  15.032   4
  -6  -4   0 128.522   6.954   1
  -6  -4   0 121.559   4.938   4
   6  -4   0 124.849   5.372   3
   6  -4   0 117.380   6.415   2
   6   4   0 116.173   6.195   3
   6   4   0 115.967   5.438   2
  -6   4   0 113.505   6.011   4
  -6   4   0 117.834   5.772   1
  -7  -4   0 443.905  17.160   1
   7  -4   0 465.195  16.899   2
  -7  -4   0 447.732  14.776   4
   7  -4   0 464.135  15.363   3
  -7   4   0 450.781  16.073   4
   7   4   0 469.226  15.784   2
   7   4   0 459.132  16.422   3
  -7   4   0 463.346  16.291   1
   8  -4   0 386.154  12.997   3
   8  -4   0 354.992  14.073   2
  -8  -4   0 354.653  12.075   4
  -8  -4   0 348.251  14.488   1
   8   4   0 340.052  13.716   3
   8   4   0 358.897  13.050   2
  -8   4   0 346.971  13.314   4
  -8   4   0 354.227  13.615   1
  -9  -4   0 9.62799 3.54804   1
  -9  -4   0 15.8605  2.1828   4
   9  -4   0 10.6624  2.5666   3
   9  -4   0 13.0746  3.1371   2
  -9   4   0 11.8511  2.8314   1
   9   4   0 15.8216  3.2881   3
   9   4   0 8.46296 2.33571   2
  -9   4   0 12.8548  2.8678   4
  10  -4   0 35.6482  4.4103   2
  10  -4   0 36.5166  3.8464   3
 -10  -4   0 31.0712  4.8527   1
 -10  -4   0 36.9688  3.1050   4
  10   4   0 40.5928  3.6626   2
  10   4   0 34.0328  4.4231   3
 -10   4   0 37.6502  4.3124   1
 -10   4   0 40.2082  4.1748   4
  11  -4   0 65.7611  5.9694   2
 -11  -4   0 77.9695  4.6343   4
  11  -4   0 66.8158  5.4148   3
 -11  -4   0 75.0542  6.8292   1
 -11   4   0 75.8800  5.7696   4
  11   4   0 72.4605  5.1591   2
  11   4   0 73.2478  6.2403   3
 -11   4   0 75.8269  6.0954   1
 -12  -4   0 3.63083 4.17683   1
  12  -4   0 3.32399 2.99074   3
  12  -4   0 2.03786 3.14191   2
 -12  -4   0 7.02492 2.29841   4
 -12   4   0 1.75350 3.23471   1
 -12   4   0 6.99371 3.01285   4
  12   4   0 3.05286 2.40286   2
  12   4   0 1.19477 3.17053   3
 -13  -4   0 -3.1486  4.1001   1
 -13  -4   0 4.74971 2.42389   4
  13  -4   0 0.16725 3.53202   2
  13  -4   0 3.34787 3.13063   3
 -13   4   0 2.64778 3.20055   4
  13   4   0 1.87546 2.59678   2
  13   4   0 0.32675 3.48177   3
 -13   4   0 3.34911 3.83412   1
  14  -4   0 19.1800  4.6533   2
  14  -4   0 20.0677  4.3683   3
 -14  -4   0 18.5248  5.9751   1
 -14  -4   0 22.2758  3.4601   4
 -14   4   0 24.7517  5.0684   1
 -14   4   0 24.8827  4.3209   4
  14   4   0 13.2649  3.4866   2
  14   4   0 25.8449  5.0357   3
  15  -4   0 -1.7231  3.7096   2
 -15  -4   0 6.90260 4.97141   1
  15  -4   0 2.78345 3.55965   3
 -15   4   0 -0.1840  3.3358   4
  15   4   0 4.52000 3.93837   3
 -15   4   0 7.85360 4.32699   1
  15   4   0 -2.0010  2.8290   2
  16  -4   0 11.7191  4.4518   2
  16  -4   0 8.75138 4.10375   3
 -16  -4   0 1.89735 4.93897   1
 -16   4   0 15.8153  5.2346   1
 -16   4   0 3.35333 3.53711   4
  16   4   0 6.78308 4.40769   3
  16   4   0 6.48376 3.53696   2
  17  -4   0 9.09209 4.66987   2
 -17  -4   0 1.78714 5.43694   1
  17  -4   0 6.31780 3.95888   3
 -17   4   0 7.79580 3.84376   4
  17   4   0 8.12483 4.71291   3
 -17   4   0 4.76907 4.69891   1
  17   4   0 2.34778 3.30437   2
  18  -4   0 2.44656 4.41316   2
  18  -4   0 0.88865 2.55872   3
 -18  -4   0 8.50546 6.29088   1
  18   4   0 10.9509  4.9447   3
 -18   4   0 6.77080 5.44748   1
  19  -4   0 -2.2623  4.6782   2
 -19  -4   0 -6.7342  5.5030   1
  19   4   0 5.82284 4.65813   3
 -19   4   0 -2.2280  5.4868   1
   0  -5   0 -0.4009  1.8203   2
   0  -5   0 -0.9039  1.4660   1
   0   5   0 -2.6125  1.2300   4
   0   5   0 -0.7431  1.1437   3
  -1  -5   0 653.018  21.100   2
   1  -5   0 629.128  21.367   2
  -1  -5   0 665.576  21.165   1
   1  -5   0 666.026  20.717   1
   1   5   0 643.560  20.380   4
  -1   5   0 658.638  20.696   4
  -1   5   0 658.923  19.815   3
   1   5   0 672.240  20.340   3
   2  -5   0 542.260  17.185   1
   2  -5   0 505.602  17.984   2
  -2  -5   0 523.816  17.374   2
  -2  -5   0 511.284  17.796   1
   2   5   0 540.820  17.132   3
  -2   5   0 556.708  16.319   3
   2   5   0 546.398  16.829   4
  -2   5   0 551.974  17.438   4
   3  -5   0 422.882  14.726   2
  -3  -5   0 406.264  14.631   1
   3  -5   0 424.470  13.738   1
  -3  -5   0 409.086  13.760   2
  -3   5   0 426.498  12.888   3
   3   5   0 417.539  13.269   4
  -3   5   0 395.681  14.032   4
   3   5   0 414.100  14.032   3
  -4  -5   0 1.88188 1.14593   4
   4  -5   0 1.40104 2.06407   2
   4  -5   0 0.46515 1.03588   3
  -4  -5   0 2.84357 2.33547   1
   4  -5   0 -1.1158  1.1968   1
  -4   5   0 0.01698 1.57395   4
   4   5   0 1.38037 1.58752   3
   4   5   0 0.11819 1.28729   2
  -5  -5   0 123.190   6.751   1
  -5  -5   0 128.070   4.994   4
   5  -5   0 125.461   6.621   2
   5  -5   0 129.075   5.065   3
  -5   5   0 129.122   6.142   4
  -5   5   0 119.399   5.571   1
   5   5   0 113.552   6.048   3
   5   5   0 124.209   5.496   2
   6  -5   0 2.79197 1.55660   3
  -6  -5   0 0.45738 1.27155   4
   6  -5   0 3.00245 2.40816   2
  -6  -5   0 1.80884 2.58334   1
  -6   5   0 -0.7390  1.8602   4
   6   5   0 3.72139 2.20092   3
  -6   5   0 -1.3524  1.5700   1
   6   5   0 3.02084 1.66109   2
   7  -5   0 362.661  12.014   3
  -7  -5   0 329.208  13.791   1
  -7  -5   0 342.423  11.501   4
   7  -5   0 348.260  13.588   2
   7   5   0 331.236  12.334   2
  -7   5   0 353.423  12.841   1
  -7   5   0 322.207  12.813   4
   7   5   0 320.803  13.044   3
   8  -5   0 33.0322  3.2687   3
  -8  -5   0 35.1553  2.7857   4
  -8  -5   0 29.8179  4.4602   1
   8  -5   0 31.1014  4.0431   2
  -8   5   0 29.7241  3.5038   1
  -8   5   0 36.9797  3.9688   4
   8   5   0 36.0687  3.2442   2
   8   5   0 29.2096  3.9368   3
   9  -5   0 37.4288  3.6548   3
  -9  -5   0 43.1900  3.1837   4
  -9  -5   0 33.8421  4.9538   1
   9  -5   0 38.5050  4.4142   2
  -9   5   0 40.7087  4.1616   4
   9   5   0 30.5548  3.2827   2
  -9   5   0 38.2163  4.0550   1
   9   5   0 33.7827  4.3121   3
 -10  -5   0 -6.1163  3.2786   1
 -10  -5   0 0.09575 1.63763   4
  10  -5   0 3.15922 2.34591   3
  10  -5   0 1.38275 2.81885   2
  10   5   0 -0.1104  2.6874   3
  10   5   0 3.70205 2.21034   2
 -10   5   0 3.27540 2.65668   1
 -10   5   0 0.89760 2.35876   4
  11  -5   0 233.875  10.120   3
  11  -5   0 226.167  11.336   2
 -11  -5   0 239.401  12.415   1
 -11  -5   0 243.351   9.234   4
 -11   5   0 226.721  10.982   1
  11   5   0 225.017  10.040   2
  11   5   0 233.706  11.395   3
 -11   5   0 231.882  10.664   4
  12  -5   0 25.0940  4.6216   2
 -12  -5   0 32.3958  3.2668   4
 -12  -5   0 25.2723  5.5485   1
  12  -5   0 20.4644  3.7661   3
  12   5   0 25.6659  4.6675   3
  12   5   0 27.8969  3.7567   2
 -12   5   0 29.7363  4.5781   1
 -12   5   0 21.4476  3.9780   4
 -13  -5   0 6.22544 2.47682   4
  13  -5   0 13.3162  4.0437   2
 -13  -5   0 5.56574 4.92773   1
  13  -5   0 5.00065 3.22243   3
 -13   5   0 7.92025 4.05995   1
  13   5   0 3.24123 2.69935   2
 -13   5   0 2.44146 3.30061   4
  13   5   0 11.5090  4.1540   3
 -14  -5   0 19.2870  5.8140   1
  14  -5   0 13.5798  4.4606   2
  14  -5   0 15.1601  4.0258   3
 -14   5   0 19.9459  4.9962   1
  14   5   0 20.1671  4.8631   3
  14   5   0 20.0947  3.7798   2
 -14   5   0 20.9724  4.3367   4
  15  -5   0 11.3372  3.9086   3
 -15  -5   0 4.60329 5.33383   1
  15  -5   0 14.3488  4.5999   2
  15   5   0 2.00004 3.83893   3
  15   5   0 10.4043  3.6484   2
 -15   5   0 10.7383  4.5903   1
 -15   5   0 9.66192 3.64565   4
 -16  -5   0 13.6409  5.8589   1
  16  -5   0 8.57822 4.54082   2
  16  -5   0 5.66473 3.77250   3
  16   5   0 7.88660 4.32094   3
 -16   5   0 9.70917 4.78805   1
  16   5   0 5.97220 3.50313   2
 -16   5   0 5.07875 3.73267   4
  17  -5   0 -0.8541  2.2039   3
  17  -5   0 3.62069 4.17380   2
 -17  -5   0 3.98053 5.74782   1
 -17   5   0 -0.9028  4.8394   1
  17   5   0 0.20920 4.04050   3
 -17   5   0 -1.0801  3.6004   4
 -18  -5   0 4.37404 6.05847   1
  18  -5   0 3.11457 4.65543   2
 -18   5   0 -2.5773  4.6792   1
  18   5   0 2.02770 4.44834   3
  19  -5   0 7.34302 4.82168   2
 -19  -5   0 5.28446 6.56758   1
  19   5   0 11.5415  5.4330   3
 -19   5   0 6.13770 5.60643   1
   0  -6   0 445.075  15.877   2
   0  -6   0 489.790  15.507   1
   0   6   0 446.465  15.178   4
   0   6   0 467.918  14.710   3
  -1  -6   0 133.985   6.039   2
   1  -6   0 119.167   6.345   2
   1  -6   0 126.996   5.371   1
  -1  -6   0 130.668   5.946   1
   1   6   0 123.552   5.383   4
  -1   6   0 123.402   5.705   4
  -1   6   0 120.569   4.796   3
   1   6   0 128.213   5.393   3
  -2  -6   0 621.333  20.270   2
   2  -6   0 654.084  20.039   1
   2  -6   0 619.638  20.919   2
  -2  -6   0 594.109  20.539   1
  -2   6   0 613.534  20.170   4
   2   6   0 626.673  19.617   4
  -2   6   0 636.872  18.957   3
   2   6   0 609.784  19.792   3
  -3  -6   0 27.3853  2.3984   2
  -3  -6   0 22.3716  3.1843   1
   3  -6   0 33.1000  3.3303   2
   3  -6   0 29.8280  2.3956   1
  -3   6   0 25.0361  1.8933   3
   3   6   0 25.6841  2.6969   3
  -3   6   0 27.0486  2.8593   4
   3   6   0 25.9884  2.1426   4
  -4  -6   0 155.194   7.737   1
   4  -6   0 171.853   7.835   2
  -4  -6   0 166.985   6.613   2
   4  -6   0 164.148   6.686   1
   4  -6   0 169.359   6.000   3
  -4   6   0 168.966   7.421   4
   4   6   0 162.544   6.279   4
   4   6   0 164.851   7.327   3
  -5  -6   0 166.772   8.453   1
   5  -6   0 177.733   8.386   2
   5  -6   0 192.218   6.724   3
  -5  -6   0 182.520   6.810   4
   5   6   0 180.062   7.255   2
   5   6   0 171.265   7.937   3
  -5   6   0 181.472   7.462   1
  -5   6   0 184.381   8.117   4
  -6  -6   0 0.79690 1.38161   4
   6  -6   0 -0.7400  1.2944   3
   6  -6   0 0.36044 2.45015   2
  -6  -6   0 1.28093 2.81499   1
  -6   6   0 -1.6348  1.6145   1
   6   6   0 -0.0688  2.1451   3
   6   6   0 -1.5149  1.6210   2
  -6   6   0 -0.3637  2.0886   4
  -7  -6   0 274.701   9.660   4
   7  -6   0 297.547  10.050   3
  -7  -6   0 263.235  12.125   1
   7  -6   0 250.000  11.507   2
  -7   6   0 278.726  10.833   1
   7   6   0 274.065  10.437   2
   7   6   0 265.568  11.370   3
  -7   6   0 260.607  11.093   4
   8  -6   0 46.2504  3.6908   3
   8  -6   0 32.2911  4.2439   2
  -8  -6   0 52.1290  3.3973   4
  -8  -6   0 40.9640  5.1672   1
  -8   6   0 39.7750  3.8238   1
  -8   6   0 44.0099  4.3626   4
   8   6   0 37.5281  4.2753   3
   8   6   0 47.5120  3.9760   2
   9  -6   0 5.06273 2.23476   3
  -9  -6   0 1.30714 3.48686   1
   9  -6   0 5.45732 2.99473   2
  -9  -6   0 4.77887 1.78558   4
  -9   6   0 2.97078 2.28441   1
   9   6   0 8.06591 3.03592   3
  -9   6   0 6.74963 2.83298   4
   9   6   0 5.48304 2.23899   2
 -10  -6   0 7.64175 2.10842   4
  10  -6   0 11.1310  2.7848   3
  10  -6   0 16.9185  3.7808   2
 -10  -6   0 7.43643 4.29333   1
  10   6   0 10.0550  3.4400   3
 -10   6   0 8.34585 2.95435   1
 -10   6   0 4.40911 2.93851   4
  10   6   0 12.2647  2.6039   2
 -11  -6   0 209.577   8.322   4
 -11  -6   0 192.899  11.464   1
  11  -6   0 195.722  10.406   2
  11  -6   0 184.020   8.959   3
 -11   6   0 198.871  10.040   1
 -11   6   0 197.673   9.953   4
  11   6   0 193.443  10.514   3
  11   6   0 214.068   9.254   2
 -12  -6   0 257.058  13.580   1
  12  -6   0 229.816  12.001   2
 -12  -6   0 239.915   9.666   4
  12  -6   0 229.171  10.484   3
 -12   6   0 258.861  11.622   4
  12   6   0 221.432  12.064   3
  12   6   0 239.012  10.745   2
 -12   6   0 241.771  11.674   1
 -13  -6   0 33.0711  3.5837   4
  13  -6   0 32.4021  4.4837   3
  13  -6   0 33.7951  5.4412   2
 -13  -6   0 29.0739  6.2895   1
  13   6   0 29.3668  5.2457   3
  13   6   0 40.7604  4.4750   2
 -13   6   0 39.6916  5.2730   1
 -13   6   0 22.0854  4.5387   4
  14  -6   0 118.780   9.035   2
  14  -6   0 132.800   8.300   3
 -14  -6   0 134.029  10.736   1
  14   6   0 138.097   8.185   2
 -14   6   0 137.001   8.741   4
  14   6   0 126.204   9.422   3
 -14   6   0 142.686   9.377   1
  15  -6   0 0.09290 4.05335   2
  15  -6   0 4.76462 3.57660   3
 -15  -6   0 -8.9123  4.2025   1
 -15   6   0 4.89982 4.23297   1
  15   6   0 -1.8756  3.0034   2
 -15   6   0 3.54662 3.51843   4
  15   6   0 -2.5350  3.4755   3
  16  -6   0 13.1581  4.8966   2
  16  -6   0 5.69778 3.20497   3
 -16  -6   0 8.43492 5.61361   1
 -16   6   0 10.2186  4.8405   1
  16   6   0 1.69729 4.24920   3
 -16   6   0 9.40879 4.05633   4
  16   6   0 3.14870 3.52298   2
  17  -6   0 40.2556  6.4136   2
 -17  -6   0 36.2881  7.7528   1
  17   6   0 17.7352  5.5759   3
 -17   6   0 27.5666  6.1946   1
 -17   6   0 35.4278  5.7355   4
  18  -6   0 7.40275 4.83646   2
 -18  -6   0 -3.0623  5.6641   1
 -18   6   0 1.26875 5.15777   1
 -18   6   0 2.79779 3.78606   4
  18   6   0 0.29213 4.30449   3
  19  -6   0 -2.1358  4.6421   2
 -19  -6   0 -1.1864  6.7451   1
  19   6   0 -0.8166  4.4472   3
 -19   6   0 -1.7939  5.4218   1
   0  -7   0 3.67880 2.11778   2
   0  -7   0 0.47113 1.65597   1
   0   7   0 0.01911 1.34927   4
   0   7   0 -0.9092  1.1238   3
  -1  -7   0 486.817  16.330   1
   1  -7   0 462.013  16.716   2
   1  -7   0 496.496  15.988   1
  -1  -7   0 461.589  16.374   2
  -1   7   0 492.742  16.180   4
   1   7   0 487.600  15.665   3
   1   7   0 459.548  15.715   4
  -1   7   0 483.984  15.121   3
   2  -7   0 7.10589 2.40402   2
  -2  -7   0 9.51817 2.51922   1
   2  -7   0 9.41019 1.76866   1
  -2  -7   0 13.4761  2.2306   2
   2   7   0 6.13316 1.85235   3
   2   7   0 10.8378  1.8461   4
  -2   7   0 11.8374  1.4957   3
  -2   7   0 8.84785 2.08466   4
  -3  -7   0 5.40022 1.75526   2
   3  -7   0 4.18844 1.50325   1
  -3  -7   0 2.03391 2.29517   1
   3  -7   0 3.90866 2.30533   2
   3   7   0 2.69996 1.69141   3
  -3   7   0 2.60845 1.12148   3
  -3   7   0 3.93130 1.95713   4
   3   7   0 4.00792 1.43880   4
   4  -7   0 150.365   7.439   2
   4  -7   0 141.956   6.181   1
  -4  -7   0 141.514   7.342   1
  -4  -7   0 141.636   6.168   2
  -4   7   0 132.944   6.774   4
   4   7   0 137.367   6.714   3
  -4   7   0 141.502   5.334   3
   4   7   0 141.243   5.832   4
  -5  -7   0 87.3025  4.6854   2
  -5  -7   0 95.7146  6.2276   1
   5  -7   0 95.1175  4.1399   3
   5  -7   0 98.8039  6.2502   2
   5  -7   0 92.6679  4.9429   1
  -5   7   0 64.6014  5.2941   4
   5   7   0 77.7575  5.4426   3
   5   7   0 92.9578  4.4293   4
  -6  -7   0 151.700   8.304   1
   6  -7   0 147.417   8.105   2
   6  -7   0 161.459   6.200   3
  -6   7   0 136.230   7.541   4
   6   7   0 147.106   6.699   2
   6   7   0 149.281   7.606   3
  -6   7   0 152.520   6.944   1
   7  -7   0 444.593  17.301   2
  -7  -7   0 457.593  15.036   4
   7  -7   0 461.339  15.092   3
  -7  -7   0 466.220  17.865   1
  -7   7   0 456.407  16.782   4
   7   7   0 444.467  16.853   3
  -7   7   0 452.653  16.230   1
   7   7   0 456.480  15.952   2
   8  -7   0 69.2321  4.3234   3
  -8  -7   0 68.9149  4.0397   4
  -8  -7   0 61.6498  6.0855   1
   8  -7   0 72.9040  5.8641   2
  -8   7   0 62.0430  4.7787   1
  -8   7   0 67.6987  5.4614   4
   8   7   0 72.9378  4.7481   2
   8   7   0 61.3487  5.4208   3
   9  -7   0 117.642   7.616   2
  -9  -7   0 124.382   5.648   4
   9  -7   0 115.730   6.010   3
  -9  -7   0 108.398   8.294   1
  -9   7   0 120.325   6.777   1
   9   7   0 120.052   6.373   2
  -9   7   0 114.914   7.104   4
   9   7   0 122.130   7.578   3
 -10  -7   0 11.7570  4.5017   1
  10  -7   0 12.1120  3.8149   2
 -10  -7   0 14.4130  2.3213   4
  10  -7   0 14.3179  2.8787   3
 -10   7   0 11.9973  3.4881   4
 -10   7   0 15.6254  3.2912   1
  10   7   0 11.1059  2.7310   2
  10   7   0 15.3575  3.8115   3
 -11  -7   0 48.6486  3.9866   4
  11  -7   0 45.5093  5.4211   2
  11  -7   0 51.1612  4.5381   3
 -11  -7   0 40.2936  6.2537   1
  11   7   0 44.4676  5.5415   3
 -11   7   0 50.4966  5.0155   1
  11   7   0 53.1459  4.5791   2
 -11   7   0 50.5344  5.2867   4
 -12  -7   0 22.6874  5.7432   1
  12  -7   0 8.97932 3.22779   3
  12  -7   0 5.22506 3.75889   2
 -12  -7   0 8.03985 2.47834   4
 -12   7   0 15.4017  4.1741   4
  12   7   0 8.30862 3.17403   2
  12   7   0 12.5801  4.3168   3
 -12   7   0 8.61124 3.80096   1
  13  -7   0 1.80259 2.99703   3
  13  -7   0 -1.8605  3.7263   2
 -13  -7   0 7.66843 5.13958   1
  13   7   0 -1.7719  3.4324   3
 -13   7   0 -6.4259  3.0171   1
 -13   7   0 -1.1261  3.1591   4
  13   7   0 1.53026 2.94529   2
  14  -7   0 21.3490  4.1422   3
 -14  -7   0 24.3962  6.1806   1
  14  -7   0 24.9686  5.2238   2
  14   7   0 30.5389  5.6757   3
 -14   7   0 22.4336  4.9944   1
 -14   7   0 35.2578  5.2551   4
  14   7   0 23.5554  4.0827   2
 -15  -7   0 20.9298  6.4025   1
  15  -7   0 18.6960  5.0708   2
  15  -7   0 23.5475  4.4909   3
  15   7   0 18.9945  4.2643   2
 -15   7   0 30.6752  5.0847   4
  15   7   0 16.8768  5.0170   3
 -15   7   0 14.8351  4.8021   1
 -16  -7   0 5.89799 5.62438   1
  16  -7   0 6.10411 4.50777   2
 -16   7   0 4.09228 4.45348   1
  16   7   0 -0.0407  4.2506   3
 -16   7   0 -0.8800  3.7267   4
  17  -7   0 4.93649 4.68265   2
 -17  -7   0 -6.2724  5.5204   1
 -17   7   0 14.2529  4.6225   4
  17   7   0 1.33219 4.55782   3
 -17   7   0 2.91991 4.77422   1
  18  -7   0 1.30479 4.43743   2
 -18  -7   0 -1.6908  5.5082   1
 -18   7   0 -2.5383  3.6686   4
  18   7   0 9.39722 4.96906   3
 -18   7   0 0.29812 5.04741   1
 -19  -7   0 -1.9987  5.8977   1
  19  -7   0 3.60300 5.25393   2
 -19   7   0 -2.9490  4.9633   1
  19   7   0 -5.5862  4.2899   3
   0  -8   0 520.021  17.562   1
   0  -8   0 509.545  18.080   2
   0   8   0 530.359  16.738   3
   0   8   0 519.633  17.427   4
   1  -8   0 2.63712 1.63584   1
  -1  -8   0 -0.1794  1.8378   1
  -1  -8   0 2.66779 2.16874   2
   1  -8   0 0.34725 2.24868   2
  -1   8   0 1.55873 1.19277   3
   1   8   0 1.50340 1.46789   4
  -1   8   0 2.80458 1.79551   4
   1   8   0 0.82790 1.46012   3
  -2  -8   0 58.2699  4.3483   2
  -2  -8   0 52.9746  4.5305   1
   2  -8   0 60.0865  3.6725   1
   2  -8   0 59.4649  4.9401   2
  -2   8   0 56.5381  3.0947   3
  -2   8   0 61.9203  4.3824   4
   2   8   0 55.3624  3.7129   4
   2   8   0 55.1059  3.8031   3
   3  -8   0 131.858   7.028   2
  -3  -8   0 117.693   6.560   1
   3  -8   0 124.747   5.731   1
  -3  -8   0 116.893   5.938   2
  -3   8   0 129.554   4.932   3
   3   8   0 118.390   6.072   3
  -3   8   0 119.422   6.356   4
   3   8   0 120.724   5.595   4
  -4  -8   0 98.9331  5.3418   2
   4  -8   0 106.663   5.242   1
  -4  -8   0 94.8630  6.2534   1
   4  -8   0 95.4374  6.4450   2
   4   8   0 99.3274  5.7822   3
   4   8   0 107.156   5.096   4
  -4   8   0 104.175   6.054   4
  -4   8   0 103.015   4.345   3
   5  -8   0 320.174  10.397   3
   5  -8   0 308.777  12.777   2
  -5  -8   0 299.947  11.296   2
  -5  -8   0 286.646  12.624   1
   5  -8   0 305.062  11.338   1
   5   8   0 290.307  11.978   3
  -5   8   0 316.709  12.316   4
   5   8   0 309.944  10.912   4
  -6  -8   0 86.3480  6.6702   1
   6  -8   0 92.5666  4.4662   3
  -6  -8   0 92.5251  5.1058   2
   6  -8   0 90.0708  6.5716   2
   6   8   0 94.3613  4.6731   4
   6   8   0 82.7324  5.9630   3
  -6   8   0 99.1398  6.2091   4
  -6   8   0 85.3948  5.1198   1
   7  -8   0 18.9077  3.7481   2
  -7  -8   0 10.5650  3.8196   1
   7  -8   0 13.5573  2.1640   3
   7   8   0 11.5053  3.2429   3
   7   8   0 17.2452  2.2524   4
  -7   8   0 16.3114  3.3741   4
   7   8   0 17.1951  2.7335   2
  -7   8   0 14.6204  2.7009   1
  -8  -8   0 58.5600  3.8776   4
  -8  -8   0 47.5793  5.7149   1
   8  -8   0 57.4416  5.4131   2
   8  -8   0 62.8991  3.9788   3
  -8   8   0 47.8250  4.8613   4
   8   8   0 44.6417  4.8655   3
  -8   8   0 52.6485  4.4068   1
   8   8   0 51.4835  4.3098   2
   9  -8   0 134.283   6.411   3
  -9  -8   0 139.722   6.269   4
   9  -8   0 133.776   8.341   2
  -9  -8   0 126.315   8.882   1
  -9   8   0 134.121   7.214   1
  -9   8   0 118.588   7.814   4
   9   8   0 124.721   8.001   3
   9   8   0 131.096   6.869   2
 -10  -8   0 229.875   8.798   4
  10  -8   0 223.684   9.247   3
  10  -8   0 209.333  11.201   2
 -10  -8   0 201.373  11.968   1
 -10   8   0 218.851  10.724   4
  10   8   0 227.779  11.346   3
  10   8   0 213.235   9.609   2
 -10   8   0 213.578  10.110   1
  11  -8   0 3.84214 3.56954   2
 -11  -8   0 4.25590 4.73792   1
  11  -8   0 7.50699 2.78689   3
 -11  -8   0 4.10464 2.17201   4
  11   8   0 8.40355 3.86093   3
 -11   8   0 2.32672 2.75068   1
  11   8   0 4.16854 2.63847   2
 -11   8   0 -1.4693  3.1156   4
 -12  -8   0 15.5187  5.5157   1
  12  -8   0 9.33792 4.18940   2
 -12  -8   0 3.16988 2.33865   4
  12  -8   0 7.61384 3.14654   3
  12   8   0 8.24201 3.12120   2
 -12   8   0 5.89502 3.60567   4
  12   8   0 14.0550  4.4979   3
 -12   8   0 9.18218 3.57224   1
  13  -8   0 7.20755 3.27376   3
 -13  -8   0 2.78655 5.19333   1
  13  -8   0 9.53631 4.49804   2
 -13   8   0 8.01778 4.10811   4
 -13   8   0 4.71165 3.62153   1
  13   8   0 13.3795  3.5785   2
  13   8   0 8.52191 4.53799   3
  14  -8   0 13.8486  3.8258   3
  14  -8   0 12.1417  4.8393   2
 -14  -8   0 5.95658 5.67890   1
 -14   8   0 14.6627  4.2452   4
  14   8   0 17.0721  5.1309   3
 -14   8   0 15.1093  4.4535   1
  14   8   0 17.3601  3.9509   2
 -15  -8   0 19.2109  6.4570   1
  15  -8   0 20.6680  5.2067   2
 -15   8   0 23.7698  5.1088   4
 -15   8   0 17.5319  5.0569   1
  15   8   0 24.2682  5.7282   3
 -16  -8   0 0.96278 5.89404   1
  16  -8   0 13.0714  4.9020   2
 -16   8   0 0.75022 4.32558   1
  16   8   0 4.79748 4.48120   3
 -16   8   0 5.52914 4.17757   4
 -17  -8   0 -4.8016  5.4216   1
  17  -8   0 9.33784 4.99321   2
  17   8   0 0.34719 4.32025   3
 -17   8   0 4.48473 4.25812   4
 -17   8   0 6.32343 5.16068   1
 -18  -8   0 -2.2713  6.1304   1
  18  -8   0 -8.1963  4.0190   2
 -18   8   0 -5.0813  3.9947   4
  18   8   0 -1.2310  4.1859   3
 -18   8   0 -0.1054  4.4043   1
 -19  -8   0 6.83107 6.50082   1
  19  -8   0 16.6973  6.1257   2
  19   8   0 6.14091 5.55222   3
 -19   8   0 1.67022 4.46736   4
 -19   8   0 -5.7276  3.4750   1
   0  -9   0 -2.6274  2.1560   2
   0  -9   0 -1.5227  1.7294   1
   0   9   0 3.34998 1.91829   4
   0   9   0 -0.6659  1.3807   3
  -1  -9   0 345.934  13.210   1
   1  -9   0 358.434  13.904   2
   1  -9   0 377.438  13.007   1
  -1  -9   0 360.476  13.563   2
  -1   9   0 369.705  12.182   3
   1   9   0 364.204  12.676   3
  -1   9   0 351.878  13.235   4
   1   9   0 357.960  12.933   4
  -2  -9   0 423.380  14.760   1
  -2  -9   0 392.313  14.497   2
   2  -9   0 397.004  15.146   2
   2  -9   0 407.772  14.007   1
  -2   9   0 398.281  14.551   4
   2   9   0 382.816  13.906   4
   2   9   0 384.450  13.962   3
  -2   9   0 402.988  13.083   3
  -3  -9   0 14.6991  3.2899   1
   3  -9   0 19.1015  3.5439   2
  -3  -9   0 19.3102  2.8985   2
   3  -9   0 19.2234  2.5751   1
  -3   9   0 19.6777  3.0042   4
  -3   9   0 24.2701  2.1097   3
   3   9   0 18.5368  2.8297   3
   3   9   0 19.2731  2.6005   4
  -4  -9   0 5.57512 2.25097   2
   4  -9   0 0.07635 2.81289   2
  -4  -9   0 11.7520  3.2109   1
   4  -9   0 6.11461 2.08889   1
   4   9   0 6.30512 1.90022   4
  -4   9   0 4.77828 1.47892   3
   4   9   0 6.99087 2.54286   3
  -4   9   0 5.21223 2.60319   4
   5  -9   0 35.8269  4.5069   2
  -5  -9   0 39.4985  3.6098   2
   5  -9   0 42.9125  3.5541   1
  -5  -9   0 38.0164  4.7888   1
   5   9   0 43.5136  4.1930   3
  -5   9   0 43.7594  3.0164   3
  -5   9   0 41.9898  4.3193   4
   5   9   0 43.0806  3.4530   4
  -6  -9   0 372.280  15.617   1
  -6  -9   0 386.691  13.982   2
   6  -9   0 370.872  15.484   2
   6  -9   0 384.779  12.804   3
   6  -9   0 371.302  13.892   1
  -6   9   0 381.470  14.944   4
   6   9   0 397.349  13.445   4
   6   9   0 393.114  14.889   3
   7  -9   0 12.9824  3.5871   2
   7  -9   0 14.2945  2.2154   3
  -7  -9   0 25.2590  4.4840   1
  -7  -9   0 16.4261  2.7082   2
   7   9   0 20.9435  3.6390   3
  -7   9   0 16.2096  3.4175   4
   7   9   0 20.1872  2.4932   4
  -7   9   0 17.8807  2.8373   1
   8  -9   0 35.2027  3.0983   3
   8  -9   0 27.1223  4.4601   2
  -8  -9   0 27.9664  5.0973   1
   8   9   0 26.1777  4.1373   3
  -8   9   0 34.6596  3.5923   1
  -8   9   0 46.5692  4.8642   4
   8   9   0 42.8117  3.3515   4
   8   9   0 32.3692  3.5848   2
   9  -9   0 70.5021  6.3533   2
   9  -9   0 67.9718  4.4779   3
  -9  -9   0 51.3508  6.4328   1
   9   9   0 63.5078  4.1548   4
  -9   9   0 53.5210  5.5285   4
   9   9   0 67.9122  6.0182   3
  -9   9   0 54.7655  4.7612   1
   9   9   0 63.5046  5.1025   2
 -10  -9   0 7.12568 2.47971   4
 -10  -9   0 7.65653 4.60422   1
  10  -9   0 7.21161 3.84782   2
  10  -9   0 5.13626 2.53344   3
 -10   9   0 8.02161 3.40930   4
  10   9   0 9.04822 3.72033   3
  10   9   0 7.18325 2.83430   2
 -10   9   0 1.35977 2.57454   1
  11  -9   0 2.22586 3.70973   2
 -11  -9   0 5.88881 4.90489   1
  11  -9   0 8.01792 2.88980   3
 -11  -9   0 3.27554 2.35852   4
 -11   9   0 5.99306 3.60829   4
  11   9   0 0.48442 2.78104   2
 -11   9   0 3.03531 2.81897   1
  11   9   0 9.07974 3.79321   3
 -12  -9   0 50.0374  7.3650   1
  12  -9   0 52.4751  6.4746   2
  12  -9   0 59.3554  5.1590   3
 -12   9   0 55.4860  5.7131   1
  12   9   0 58.1464  5.1675   2
  12   9   0 43.3159  6.2986   3
 -12   9   0 56.7902  6.1795   4
  13  -9   0 47.6006  6.3494   2
  13  -9   0 40.2934  4.6789   3
 -13  -9   0 50.5447  7.4860   1
 -13   9   0 47.0036  5.6879   1
  13   9   0 47.4770  4.9550   2
  13   9   0 41.3399  6.3618   3
 -13   9   0 39.6061  5.6340   4
 -14  -9   0 41.1061  7.3286   1
  14  -9   0 59.9978  6.9430   2
 -14   9   0 48.9481  6.0516   1
 -14   9   0 53.2585  6.2578   4
  14   9   0 48.4055  5.2141   2
  14   9   0 36.9834  6.2838   3
  15  -9   0 3.57362 4.13942   2
 -15  -9   0 1.76285 5.38679   1
 -15   9   0 0.09191 4.07216   1
 -15   9   0 0.16697 3.99690   4
  15   9   0 2.22991 3.94656   3
 -16  -9   0 8.03578 6.18403   1
  16  -9   0 15.3126  5.2058   2
 -16   9   0 15.7100  4.9470   4
 -16   9   0 15.8596  5.1705   1
  16   9   0 17.4370  5.2636   3
  17  -9   0 14.2316  5.4267   2
 -17  -9   0 11.2504  6.5518   1
 -17   9   0 17.4442  5.7064   1
 -17   9   0 24.3764  5.5310   4
  17   9   0 9.86386 5.21438   3
 -18  -9   0 -2.8038  5.9012   1
  18  -9   0 -1.2736  4.4593   2
  18   9   0 1.82632 5.08110   3
 -18   9   0 -4.6581  3.9241   4
 -18   9   0 -6.4609  3.3424   1
  19  -9   0 3.00877 5.32563   2
 -19  -9   0 -5.5199  6.3087   1
 -19   9   0 -3.6035  4.0335   4
  19   9   0 4.61660 4.91461   3
   0 -10   0 1343.71   43.89   2
   0 -10   0 1383.14   43.16   1
   0  10   0 1367.24   42.52   4
   0  10   0 1372.48   41.43   3
   1 -10   0 5.61223 3.03676   2
  -1 -10   0 12.0762  2.7657   1
  -1 -10   0 10.2870  3.0091   2
   1 -10   0 15.3240  2.5964   1
   1  10   0 8.15421 2.09098   3
  -1  10   0 11.6463  2.7622   4
  -1  10   0 9.25092 1.97841   3
   1  10   0 10.7743  2.4591   4
   2 -10   0 8.44533 2.21805   1
   2 -10   0 11.1245  3.2874   2
  -2 -10   0 6.89218 2.80425   1
  -2 -10   0 6.80496 2.75937   2
  -2  10   0 9.48458 1.83515   3
   2  10   0 8.40698 2.13180   4
   2  10   0 7.15133 2.30419   3
  -2  10   0 8.43108 2.62858   4
   3 -10   0 2.38204 3.10224   2
  -3 -10   0 5.14042 2.87275   1
  -3 -10   0 7.82693 2.73832   2
   3 -10   0 8.84370 2.18421   1
   3  10   0 9.03765 2.22140   4
  -3  10   0 12.1009  2.9324   4
   3  10   0 6.42129 2.44325   3
  -3  10   0 7.53400 1.65754   3
   4 -10   0 5.43397 2.05854   1
  -4 -10   0 3.48383 2.51659   2
  -4 -10   0 12.2261  3.5131   1
   4 -10   0 8.53118 3.39246   2
   4  10   0 5.35234 2.03352   4
  -4  10   0 5.77408 2.57653   4
   4  10   0 2.60411 2.35563   3
  -4  10   0 4.10454 1.55533   3
   5 -10   0 2.15515 2.06223   1
  -5 -10   0 3.78002 3.10359   1
  -5 -10   0 -0.2613  2.1680   2
   5 -10   0 4.55835 3.07947   2
   5  10   0 3.61518 2.50201   3
  -5  10   0 2.48900 1.44792   3
   5  10   0 1.96348 1.83721   4
  -5  10   0 5.61405 2.77852   4
  -6 -10   0 -1.3718  3.0471   1
   6 -10   0 -1.2136  2.8353   2
  -6 -10   0 0.17492 2.06231   2
   6 -10   0 1.08478 1.84399   1
   6 -10   0 2.89823 1.45421   3
   6  10   0 -0.0076  1.6682   4
  -6  10   0 0.22790 2.60090   4
   6  10   0 -0.2142  2.3682   3
  -7 -10   0 15.2811  2.6963   2
  -7 -10   0 8.12854 4.13199   1
   7 -10   0 10.2553  1.9485   3
   7 -10   0 10.6022  3.6757   2
   7  10   0 11.1775  2.2570   4
  -7  10   0 17.5383  2.7915   1
   7  10   0 12.0548  3.3216   3
  -7  10   0 7.99316 3.19583   4
  -8 -10   0 124.746   8.675   1
   8 -10   0 126.826   5.878   3
   8 -10   0 116.559   8.331   2
  -8 -10   0 121.226   6.693   2
   8  10   0 132.759   8.079   3
   8  10   0 134.764   6.223   4
  -8  10   0 123.773   6.795   1
  -8  10   0 119.147   7.907   4
  -9 -10   0 3.87919 4.32404   1
  -9 -10   0 3.23119 2.43308   2
   9 -10   0 1.34093 3.35711   2
   9 -10   0 4.47671 2.08982   3
  -9  10   0 2.22869 2.32495   1
  -9  10   0 -4.0699  2.5715   4
   9  10   0 6.40947 3.41827   3
   9  10   0 1.81520 1.90770   4
  10 -10   0 106.325   8.150   2
  10 -10   0 93.7021  5.5842   3
 -10 -10   0 99.8769  8.5730   1
  10  10   0 101.090   5.546   4
 -10  10   0 88.9128  6.4453   1
  10  10   0 89.1213  7.4163   3
 -10  10   0 106.554   7.738   4
  10  10   0 102.571   6.504   2
  11 -10   0 30.3609  5.4953   2
  11 -10   0 26.0397  3.6625   3
 -11 -10   0 15.0336  5.6494   1
  11  10   0 26.6753  4.1386   2
  11  10   0 25.1511  3.1993   4
 -11  10   0 22.4295  4.0293   1
 -11  10   0 16.2544  4.4734   4
  11  10   0 17.0741  4.5466   3
 -12 -10   0 184.939  12.251   1
  12 -10   0 166.898  10.991   2
  12 -10   0 136.670   8.060   3
 -12  10   0 181.272  10.563   4
 -12  10   0 191.253   9.901   1
  12  10   0 175.603  11.027   3
  12  10   0 185.867   9.269   2
  13 -10   0 44.8987  6.3220   2
 -13 -10   0 35.3382  6.9784   1
 -13  10   0 35.5071  5.2015   1
  13  10   0 42.9866  5.0166   2
 -13  10   0 39.3464  5.7956   4
  13  10   0 33.5296  5.9069   3
  14 -10   0 35.2335  6.0824   2
 -14 -10   0 29.1215  6.8862   1
 -14  10   0 23.1726  4.9896   1
 -14  10   0 27.8272  5.4204   4
  14  10   0 21.2010  5.6270   3
 -15 -10   0 -2.2253  5.5203   1
  15 -10   0 2.44492 4.25266   2
 -15  10   0 6.45732 4.26354   4
  15  10   0 0.49794 4.09695   3
 -15  10   0 -0.8012  3.7109   1
  16 -10   0 31.6561  6.2226   2
 -16 -10   0 39.5283  8.0365   1
 -16  10   0 34.2039  6.1984   1
 -16  10   0 26.6492  5.8552   4
  16  10   0 32.3709  6.5122   3
 -17 -10   0 12.3335  6.8000   1
  17 -10   0 21.1758  6.0460   2
  17  10   0 16.5688  5.8246   3
 -17  10   0 23.1518  5.6929   4
 -18 -10   0 10.6840  6.9968   1
  18 -10   0 12.2345  5.4170   2
 -18  10   0 9.28906 5.29411   4
  18  10   0 9.06259 5.31635   3
   0 -11   0 1.12199 2.93990   2
   0 -11   0 -1.9244  2.1352   1
   0  11   0 0.34414 2.14078   4
   0  11   0 0.82529 1.74400   3
  -1 -11   0 290.434  12.161   2
   1 -11   0 279.304  12.471   2
  -1 -11   0 298.143  11.635   1
   1 -11   0 279.693  11.224   1
  -1  11   0 283.146  11.715   4
   1  11   0 286.262  11.391   4
   1  11   0 278.986  10.972   3
  -1  11   0 300.478  10.553   3
  -2 -11   0 -0.9699  2.5411   1
  -2 -11   0 3.86012 2.80462   2
   2 -11   0 1.75807 3.23044   2
   2 -11   0 -0.4016  1.9501   1
   2  11   0 1.28807 1.86983   3
  -2  11   0 2.81712 2.41543   4
  -2  11   0 -2.2835  1.4555   3
   2  11   0 2.03050 1.98066   4
  -3 -11   0 7.49333 3.01675   1
  -3 -11   0 11.9459  2.9798   2
   3 -11   0 4.28281 3.35451   2
   3 -11   0 8.59323 2.27369   1
  -3  11   0 8.15892 1.76049   3
   3  11   0 12.2142  2.7081   3
   3  11   0 9.51714 2.38284   4
  -3  11   0 5.84859 2.70328   4
  -4 -11   0 1.83315 2.41333   2
  -4 -11   0 3.92244 3.03802   1
   4 -11   0 -0.1408  3.1470   2
   4 -11   0 4.26796 1.99271   1
  -4  11   0 -1.9066  2.1136   4
  -4  11   0 3.80750 1.53004   3
   4  11   0 0.57179 1.87508   4
   4  11   0 1.39732 2.24866   3
   5 -11   0 14.0119  3.7906   2
  -5 -11   0 14.4164  3.7925   1
   5 -11   0 12.6210  2.4738   1
  -5 -11   0 13.2676  2.9956   2
   5  11   0 7.94522 2.19755   4
   5  11   0 10.6094  2.9761   3
  -5  11   0 10.5451  3.1651   4
  -5  11   0 8.84147 1.80720   3
   6 -11   0 1.65830 1.96164   1
  -6 -11   0 -1.5965  2.1358   2
   6 -11   0 3.62930 1.53501   3
   6 -11   0 3.67737 3.16667   2
  -6 -11   0 -1.6511  3.2582   1
   6  11   0 -0.4619  2.1684   3
   6  11   0 0.09892 1.66569   4
  -6  11   0 -1.4116  2.5632   4
  -7 -11   0 118.566   8.848   1
  -7 -11   0 133.688   7.178   2
   7 -11   0 141.771   7.185   1
   7 -11   0 144.047   6.057   3
   7 -11   0 137.168   8.754   2
   7  11   0 126.831   7.893   3
   7  11   0 144.932   6.785   4
  -7  11   0 139.325   8.314   4
   8 -11   0 2.53484 1.85823   3
  -8 -11   0 2.45550 2.48491   2
  -8 -11   0 0.40696 3.94560   1
   8 -11   0 3.21990 3.64560   2
   8  11   0 3.82175 2.02592   4
  -8  11   0 2.18938 2.17654   1
  -8  11   0 5.56159 3.21732   4
   8  11   0 4.69136 2.97800   3
   9 -11   0 41.0951  3.6322   3
   9 -11   0 28.2072  5.0915   2
  -9 -11   0 39.0120  6.2851   1
  -9 -11   0 45.0530  4.3772   2
   9  11   0 39.3216  3.6809   4
  -9  11   0 47.8939  5.4940   4
   9  11   0 36.1778  5.2388   3
  -9  11   0 37.6700  4.1666   1
  10 -11   0 13.9172  2.9082   3
  10 -11   0 17.9367  4.7078   2
 -10 -11   0 13.2690  5.4073   1
 -10 -11   0 17.7907  3.4801   2
  10  11   0 16.8436  2.8147   4
 -10  11   0 7.96010 3.19822   1
  10  11   0 10.9723  4.0211   3
 -10  11   0 11.9786  4.2022   4
 -11 -11   0 51.4814  7.4000   1
 -11 -11   0 40.0152  4.6901   2
  11 -11   0 33.5697  3.9143   3
  11 -11   0 43.0943  6.2062   2
  11  11   0 35.6566  5.8035   3
 -11  11   0 48.8915  5.1639   1
 -11  11   0 53.1334  6.1776   4
 -12 -11   0 2.14331 5.35368   1
  12 -11   0 1.12736 4.11277   2
 -12  11   0 -0.1738  3.7427   4
  12  11   0 -9.0284  2.7551   2
  12  11   0 -0.4574  3.6471   3
 -12  11   0 2.26342 3.32648   1
 -13 -11   0 48.0363  7.7568   1
  13 -11   0 46.4119  6.4051   2
 -13  11   0 45.3827  6.1514   4
  13  11   0 42.8731  6.4181   3
  13  11   0 47.6693  5.3011   2
 -13  11   0 48.1515  5.5796   1
 -14 -11   0 -3.4904  5.0532   1
  14 -11   0 0.95133 4.09821   2
 -14  11   0 -4.1644  3.2100   1
  14  11   0 2.93487 4.02977   3
 -14  11   0 6.50056 4.40205   4
 -15 -11   0 0.01946 5.40206   1
  15 -11   0 0.20029 3.95681   2
  15  11   0 -3.7870  3.9573   3
 -15  11   0 -4.3791  3.4457   1
 -15  11   0 -6.9300  3.5694   4
 -16 -11   0 -0.5899  5.4778   1
  16 -11   0 -0.8123  4.3561   2
 -16  11   0 -3.6582  2.9940   1
 -16  11   0 -5.4122  3.7731   4
  16  11   0 5.18029 4.85054   3
  17 -11   0 9.27912 5.27206   2
 -17 -11   0 11.8560  7.0664   1
  17  11   0 15.8012  5.7363   3
 -17  11   0 31.4356  5.9581   4
  18 -11   0 -6.0678  4.2874   2
 -18 -11   0 -6.1607  5.9355   1
  18  11   0 1.19640 5.18084   3
 -18  11   0 -0.6857  4.7511   4
   0 -12   0 190.099   9.835   2
   0 -12   0 186.840   8.664   1
   0  12   0 191.238   8.087   3
   0  12   0 191.132   8.975   4
   1 -12   0 8.35970 2.51376   1
  -1 -12   0 5.17661 2.77003   1
   1 -12   0 -0.2969  3.2083   2
  -1 -12   0 7.13481 3.23184   2
  -1  12   0 1.61428 1.67847   3
   1  12   0 4.30909 2.05219   3
   1  12   0 5.73660 2.46516   4
  -1  12   0 8.74090 2.78798   4
  -2 -12   0 6.47595 2.78298   1
   2 -12   0 6.16488 2.32753   1
  -2 -12   0 2.43237 2.87443   2
   2 -12   0 6.57001 3.36536   2
   2  12   0 2.33203 2.15150   4
  -2  12   0 3.81709 1.70016   3
  -2  12   0 5.75317 2.58573   4
   2  12   0 6.59293 2.29668   3
  -3 -12   0 171.878   8.620   2
  -3 -12   0 171.458   8.895   1
   3 -12   0 161.002   7.739   1
   3 -12   0 171.410   9.530   2
   3  12   0 170.448   8.181   3
  -3  12   0 168.916   6.894   3
   3  12   0 167.117   8.059   4
  -3  12   0 187.579   9.063   4
  -4 -12   0 24.9905  4.1908   1
  -4 -12   0 25.9486  3.7177   2
   4 -12   0 24.4050  3.0037   1
   4 -12   0 19.0707  4.3455   2
  -4  12   0 20.1047  3.7155   4
   4  12   0 25.8972  3.1526   4
  -4  12   0 24.2892  2.4095   3
   4  12   0 19.1459  3.3846   3
  -5 -12   0 15.9864  3.3395   2
   5 -12   0 21.0014  2.9067   1
   5 -12   0 17.5598  4.1978   2
  -5 -12   0 14.6002  3.9529   1
   5  12   0 18.4804  3.3582   3
  -5  12   0 18.1213  3.6240   4
   5  12   0 18.7441  2.8061   4
  -5  12   0 18.3665  2.1795   3
   6 -12   0 103.697   5.890   1
  -6 -12   0 114.063   6.762   2
   6 -12   0 82.0242  7.1443   2
  -6 -12   0 81.9530  7.1325   1
  -6  12   0 103.550   4.829   3
  -6  12   0 102.749   7.141   4
   6  12   0 91.1271  5.6399   4
   6  12   0 108.602   6.987   3
   7 -12   0 240.939  12.376   2
  -7 -12   0 249.763  12.524   1
   7 -12   0 258.392   9.253   3
   7 -12   0 232.815  10.355   1
  -7 -12   0 234.674  10.691   2
   7  12   0 243.241  11.607   3
  -7  12   0 252.695  11.923   4
   7  12   0 240.559  10.032   4
  -8 -12   0 213.096  10.123   2
   8 -12   0 188.258  11.694   2
  -8 -12   0 194.539  11.689   1
   8 -12   0 217.017   8.326   3
   8  12   0 186.860  10.452   3
  -8  12   0 196.535  10.775   4
  -8  12   0 200.241   9.447   1
   8  12   0 218.129   9.097   4
  -9 -12   0 7.47830 3.20079   2
   9 -12   0 4.73402 4.14431   2
   9 -12   0 11.4022  2.5964   3
  -9 -12   0 5.65486 4.81742   1
  -9  12   0 16.6407  4.2984   4
  -9  12   0 7.96675 2.98856   1
   9  12   0 19.0708  3.0139   4
   9  12   0 14.6522  4.2304   3
  10 -12   0 299.932  15.046   2
 -10 -12   0 323.448  13.211   2
 -10 -12   0 276.570  15.483   1
 -10  12   0 298.099  14.462   4
  10  12   0 307.829  14.751   3
  10  12   0 325.368  12.319   4
 -10  12   0 315.922  13.320   1
 -11 -12   0 2.45794 5.27430   1
  11 -12   0 12.5827  4.6495   2
 -11 -12   0 3.65992 3.30984   2
 -11  12   0 10.6710  4.4190   4
  11  12   0 17.6052  4.8094   3
 -11  12   0 5.62357 3.17596   1
  12 -12   0 3.93138 4.36278   2
 -12 -12   0 -0.1711  3.0602   2
 -12 -12   0 6.50863 5.64625   1
 -12  12   0 5.91783 3.38630   1
 -12  12   0 3.13026 4.11780   4
  12  12   0 1.00179 3.87251   3
  13 -12   0 29.6663  5.8873   2
 -13 -12   0 14.6883  6.4608   1
 -13  12   0 35.3273  5.8058   4
  13  12   0 26.5247  5.7662   3
 -13  12   0 17.5520  4.2799   1
  14 -12   0 17.8120  5.1975   2
 -14 -12   0 20.2741  6.6831   1
 -14  12   0 22.3570  5.5347   4
 -14  12   0 17.5089  4.7049   1
  14  12   0 25.7950  6.0074   3
  15 -12   0 11.7612  5.1058   2
 -15 -12   0 1.58060 6.19343   1
 -15  12   0 3.64563 3.47946   1
 -15  12   0 4.31438 4.56607   4
  15  12   0 7.86333 4.77621   3
 -16 -12   0 -1.5266  6.0038   1
  16 -12   0 2.94706 4.53862   2
  16  12   0 2.06777 4.77895   3
 -16  12   0 -1.9196  4.2824   4
  17 -12   0 6.84649 5.34070   2
 -17 -12   0 7.08876 6.77915   1
  17  12   0 12.5987  5.7519   3
 -17  12   0 15.4381  5.8915   4
 -18 -12   0 4.47864 7.31121   1
  18 -12   0 3.18260 4.80716   2
  18  12   0 12.1819  6.1487   3
 -18  12   0 10.5869  5.5889   4
   0 -13   0 -2.4547  2.0219   1
   0 -13   0 -1.9154  3.0615   2
   0  13   0 0.30671 1.67758   3
   0  13   0 1.33521 2.28544   4
   1 -13   0 593.995  20.442   1
   1 -13   0 587.885  21.790   2
  -1 -13   0 600.262  21.459   2
  -1 -13   0 576.734  20.793   1
  -1  13   0 594.246  20.872   4
   1  13   0 560.218  19.669   3
  -1  13   0 560.470  19.185   3
   1  13   0 584.987  20.605   4
  -2 -13   0 153.229   8.519   2
  -2 -13   0 147.299   8.074   1
   2 -13   0 154.335   9.298   2
   2 -13   0 151.787   7.419   1
  -2  13   0 142.514   6.533   3
   2  13   0 136.636   7.563   4
  -2  13   0 147.252   8.158   4
   2  13   0 162.477   7.657   3
   3 -13   0 41.0646  5.5483   2
  -3 -13   0 43.1329  4.7252   1
  -3 -13   0 42.2921  4.6968   2
   3 -13   0 44.8730  4.0057   1
   3  13   0 56.1850  4.5948   4
  -3  13   0 40.0612  4.6026   4
   3  13   0 49.2896  4.4141   3
  -3  13   0 46.0290  3.4636   3
  -4 -13   0 12.6897  3.6159   1
   4 -13   0 17.1271  2.9292   1
  -4 -13   0 12.8466  3.4919   2
   4 -13   0 13.1737  4.2696   2
   4  13   0 16.4783  3.2442   3
  -4  13   0 18.8436  3.6694   4
  -4  13   0 20.0067  2.2802   3
   4  13   0 15.4298  2.9264   4
  -5 -13   0 78.3126  6.2910   2
   5 -13   0 64.7929  4.9366   1
  -5 -13   0 79.3285  6.6470   1
   5 -13   0 87.8373  7.4905   2
   5  13   0 79.0554  5.5835   4
  -5  13   0 75.5496  6.3293   4
  -5  13   0 79.9374  4.2183   3
   5  13   0 79.4254  5.9669   3
   6 -13   0 2.33332 3.62836   2
  -6 -13   0 -0.3124  3.5840   1
  -6 -13   0 -1.1369  2.6907   2
   6 -13   0 2.71447 2.38012   1
  -6  13   0 0.74230 1.60698   3
   6  13   0 -0.0042  2.0321   4
   6  13   0 0.71533 2.56820   3
  -6  13   0 -3.4409  2.6977   4
  -7 -13   0 71.1011  6.1567   2
  -7 -13   0 70.9355  7.2338   1
   7 -13   0 71.6965  6.9998   2
   7 -13   0 70.0125  4.2804   3
   7 -13   0 72.2083  5.3485   1
   7  13   0 78.0111  6.4582   3
   7  13   0 68.1928  5.1945   4
  -7  13   0 82.2079  6.7863   4
   8 -13   0 70.6018  4.4831   3
  -8 -13   0 70.2719  7.5837   1
   8 -13   0 59.9948  6.7824   2
  -8 -13   0 73.4148  5.9121   2
   8  13   0 75.8113  6.8093   3
   8  13   0 66.2412  5.1384   4
  -8  13   0 89.0607  7.2576   4
  -8  13   0 71.0526  5.4037   1
  -9 -13   0 4.86565 5.03344   1
  -9 -13   0 8.34627 3.62972   2
   9 -13   0 13.1559  4.7249   2
   9  13   0 9.61760 3.89108   3
  -9  13   0 5.34930 3.87423   4
  -9  13   0 4.36616 2.84497   1
   9  13   0 13.1710  2.8571   4
 -10 -13   0 1.05346 5.40052   1
 -10 -13   0 1.91224 3.42072   2
  10 -13   0 8.03337 4.72498   2
  10  13   0 10.5972  4.3138   3
  10  13   0 2.78291 2.46799   4
 -10  13   0 5.61018 4.02995   4
 -10  13   0 6.32479 2.99451   1
 -11 -13   0 81.0727  6.3372   2
  11 -13   0 59.8235  7.3742   2
 -11 -13   0 61.5100  8.1159   1
 -11  13   0 69.3322  6.1071   1
  11  13   0 62.4281  7.1834   3
 -11  13   0 52.2969  6.6981   4
  12 -13   0 7.91672 5.04819   2
 -12 -13   0 13.3388  6.0013   1
  12  13   0 11.8158  4.6585   3
 -12  13   0 16.0313  4.0132   1
 -12  13   0 16.6198  4.9673   4
 -13 -13   0 -1.8468  5.1239   1
  13 -13   0 4.13195 4.62546   2
  13  13   0 -1.9190  3.6181   3
 -13  13   0 2.90947 4.44827   4
 -13  13   0 3.74060 3.55896   1
  14 -13   0 15.6211  5.5328   2
 -14 -13   0 9.22819 6.38960   1
 -14  13   0 6.07742 4.66434   4
  14  13   0 14.4823  5.5492   3
 -14  13   0 5.96880 3.75442   1
  15 -13   0 40.0305  6.8820   2
 -15 -13   0 38.6147  8.2875   1
 -15  13   0 46.2474  6.9926   4
  15  13   0 38.7227  7.2777   3
  16 -13   0 2.91930 4.96393   2
 -16 -13   0 2.66375 6.31313   1
  16  13   0 2.48772 4.88116   3
 -16  13   0 7.01650 4.97596   4
 -17 -13   0 2.62669 6.73945   1
  17 -13   0 0.70971 5.12178   2
  17  13   0 2.88734 5.45015   3
 -17  13   0 -0.8985  4.5978   4
   0 -14   0 73.9119  5.5381   1
   0 -14   0 78.1791  6.4340   2
   0  14   0 68.6407  4.8422   3
   0  14   0 77.3812  5.9994   4
   1 -14   0 106.239   6.355   1
   1 -14   0 104.584   7.825   2
  -1 -14   0 107.642   6.781   1
  -1 -14   0 118.011   7.846   2
  -1  14   0 98.7196  6.9208   4
   1  14   0 94.5724  6.5979   4
  -1  14   0 107.956   5.691   3
   1  14   0 105.577   6.195   3
  -2 -14   0 1.33606 2.81437   1
   2 -14   0 -5.2260  3.2525   2
  -2 -14   0 2.16901 3.34348   2
   2 -14   0 0.52541 2.18674   1
  -2  14   0 4.04352 2.94349   4
   2  14   0 2.35902 2.27606   3
   2  14   0 1.30434 2.29190   4
  -2  14   0 1.21757 1.65130   3
  -3 -14   0 46.6365  5.0969   2
   3 -14   0 40.8049  5.5892   2
   3 -14   0 36.0001  3.8560   1
  -3 -14   0 32.4471  4.4876   1
  -3  14   0 33.6831  4.4825   4
   3  14   0 38.6513  4.1504   3
  -3  14   0 40.0710  3.2355   3
   3  14   0 43.4887  4.3689   4
   4 -14   0 92.7009  6.0761   1
  -4 -14   0 102.223   7.406   2
  -4 -14   0 90.1152  7.2793   1
   4 -14   0 95.7522  8.3145   2
  -4  14   0 95.3248  5.0031   3
  -4  14   0 104.290   7.283   4
   4  14   0 97.9579  6.6388   3
   4  14   0 115.831   6.701   4
  -5 -14   0 93.1264  6.9173   2
  -5 -14   0 95.1164  7.5189   1
   5 -14   0 85.4917  7.5653   2
   5 -14   0 92.3867  5.8912   1
  -5  14   0 85.6532  7.0598   4
   5  14   0 83.8030  6.4524   3
   5  14   0 93.0917  6.1670   4
  -5  14   0 84.9932  4.7098   3
   6 -14   0 18.8346  3.2767   1
  -6 -14   0 23.1143  4.9106   1
   6 -14   0 11.3890  4.5822   2
  -6 -14   0 18.4672  4.0929   2
   6  14   0 18.6469  3.2996   4
  -6  14   0 20.4563  4.1712   4
  -6  14   0 17.1157  2.4588   3
   6  14   0 23.3669  4.1233   3
   7 -14   0 57.1390  4.9407   1
   7 -14   0 55.5369  4.0234   3
  -7 -14   0 61.4401  5.6425   2
   7 -14   0 54.8486  6.5908   2
  -7 -14   0 50.8820  6.6112   1
   7  14   0 55.5089  4.7555   4
  -7  14   0 54.9783  6.0527   4
   7  14   0 51.7168  5.6589   3
   8 -14   0 21.9358  3.8507   1
   8 -14   0 17.9748  4.9988   2
  -8 -14   0 16.1326  4.1462   2
  -8 -14   0 14.6731  5.4375   1
   8  14   0 22.6682  4.5190   3
  -8  14   0 24.9404  4.8171   4
   8  14   0 17.7060  3.3874   4
  -9 -14   0 4.45673 3.52536   2
   9 -14   0 -0.5346  4.3928   2
  -9 -14   0 -1.0406  4.9261   1
   9  14   0 2.08601 3.76223   3
  -9  14   0 6.10057 3.03431   1
  -9  14   0 9.01856 4.21116   4
   9  14   0 2.74007 2.68493   4
 -10 -14   0 314.680  16.667   1
 -10 -14   0 334.452  14.430   2
  10 -14   0 337.204  16.354   2
 -10  14   0 316.442  13.905   1
 -10  14   0 346.928  15.952   4
  10  14   0 317.936  15.600   3
 -11 -14   0 48.9429  7.6610   1
  11 -14   0 39.5012  6.4550   2
 -11  14   0 55.2427  6.6449   4
  11  14   0 44.3452  6.5714   3
 -11  14   0 58.3389  5.6587   1
  12 -14   0 4.71666 4.54154   2
 -12 -14   0 4.35776 5.53428   1
  12  14   0 2.38013 4.06947   3
 -12  14   0 8.37841 4.31635   4
 -12  14   0 -1.4238  3.1372   1
  13 -14   0 2.51215 4.82178   2
 -13 -14   0 0.55377 5.41148   1
  13  14   0 8.62413 4.89002   3
 -13  14   0 1.45873 4.16487   4
 -13  14   0 2.17556 3.29197   1
  14 -14   0 13.1524  5.8430   2
 -14 -14   0 18.8015  6.9204   1
 -14  14   0 20.0857  5.5891   4
  14  14   0 23.4022  6.2000   3
  15 -14   0 0.97346 4.62903   2
 -15 -14   0 4.91355 6.02632   1
  15  14   0 0.90138 4.78064   3
 -15  14   0 6.56736 5.01403   4
 -16 -14   0 14.5762  6.9328   1
  16 -14   0 9.24349 5.60729   2
  16  14   0 7.88550 5.29065   3
 -16  14   0 -0.3585  4.6769   4
 -17 -14   0 4.74676 6.47153   1
  17 -14   0 -0.8669  5.1396   2
  17  14   0 3.88002 5.15348   3
 -17  14   0 1.50963 4.97975   4
   0 -15   0 -2.1115  3.6132   2
   0 -15   0 -2.2116  2.3973   1
   0  15   0 -0.0342  2.0258   3
   0  15   0 3.17585 2.78015   4
   1 -15   0 60.5743  5.2484   1
  -1 -15   0 67.5495  5.8062   1
  -1 -15   0 66.4468  6.3007   2
   1 -15   0 71.3887  6.6951   2
  -1  15   0 69.1674  4.7073   3
   1  15   0 63.9436  5.6142   4
   1  15   0 75.1468  5.3030   3
  -1  15   0 59.5548  5.6010   4
   2 -15   0 72.2646  5.4927   1
  -2 -15   0 76.7128  6.2832   1
   2 -15   0 83.0831  7.2586   2
  -2 -15   0 82.6615  6.7416   2
   2  15   0 82.1543  5.6745   3
   2  15   0 79.9433  6.0994   4
  -2  15   0 72.8868  4.6757   3
  -2  15   0 72.3558  6.1340   4
   3 -15   0 21.4235  3.3945   1
  -3 -15   0 21.3554  4.2048   1
   3 -15   0 14.3113  4.7154   2
  -3 -15   0 16.8099  4.3155   2
   3  15   0 24.9046  3.7600   4
   3  15   0 21.8187  3.6542   3
  -3  15   0 19.7704  4.0064   4
  -3  15   0 23.2394  2.8056   3
  -4 -15   0 220.788  11.652   1
   4 -15   0 230.796  12.660   2
  -4 -15   0 243.753  11.771   2
   4 -15   0 240.223  10.493   1
  -4  15   0 232.765   9.202   3
  -4  15   0 239.270  11.839   4
   4  15   0 245.695  10.879   4
   4  15   0 241.979  11.155   3
   5 -15   0 8.75908 4.37776   2
   5 -15   0 5.12025 2.67010   1
  -5 -15   0 8.54213 3.75912   2
  -5 -15   0 9.06246 4.04918   1
   5  15   0 9.09442 3.03195   4
  -5  15   0 5.98169 1.96924   3
  -5  15   0 7.27867 3.45374   4
   5  15   0 3.89702 3.08269   3
   6 -15   0 9.78869 4.68156   2
   6 -15   0 9.64669 3.06156   1
  -6 -15   0 13.4597  4.1353   2
  -6 -15   0 11.8833  4.6420   1
  -6  15   0 13.7665  2.4332   3
   6  15   0 19.2023  3.9960   3
   6  15   0 11.2982  3.1059   4
  -6  15   0 5.57911 3.75581   4
  -7 -15   0 112.600   8.062   2
  -7 -15   0 96.5896  8.3811   1
   7 -15   0 98.4649  8.6414   2
   7 -15   0 107.146   6.828   1
   7  15   0 103.071   7.066   4
   7  15   0 98.4552  7.6680   3
  -7  15   0 95.1606  7.9902   4
  -8 -15   0 1.53455 3.45234   2
   8 -15   0 -6.9753  3.8660   2
   8 -15   0 2.39655 2.79097   1
  -8 -15   0 -4.9316  4.2878   1
  -8  15   0 -2.9964  3.3548   4
   8  15   0 -3.1803  3.0291   3
   8  15   0 -0.5203  2.4935   4
   9 -15   0 112.345   9.340   2
  -9 -15   0 88.1905  9.1796   1
  -9 -15   0 106.048   8.289   2
  -9  15   0 127.894   9.415   4
   9  15   0 112.249   7.091   4
  -9  15   0 100.253   7.066   1
   9  15   0 117.961   8.803   3
 -10 -15   0 10.2842  4.1309   2
  10 -15   0 15.2306  5.2588   2
 -10 -15   0 10.8537  5.7287   1
 -10  15   0 6.20147 3.35319   1
 -10  15   0 21.5377  5.1798   4
  10  15   0 15.9377  4.7621   3
 -11 -15   0 14.4037  5.9309   1
  11 -15   0 15.1858  5.3045   2
  11  15   0 10.7538  4.4538   3
 -11  15   0 24.0823  5.5452   4
 -11  15   0 11.3112  3.8073   1
 -12 -15   0 0.78852 5.32705   1
  12 -15   0 9.08633 4.89306   2
 -12  15   0 -1.4045  4.0319   4
  12  15   0 14.0688  5.1440   3
 -12  15   0 3.41083 3.10638   1
 -13 -15   0 35.3323  7.5496   1
  13 -15   0 29.7617  6.5434   2
 -13  15   0 38.0256  6.4351   4
  13  15   0 30.5090  6.3046   3
 -14 -15   0 -9.4720  5.3635   1
  14 -15   0 1.16033 4.83022   2
  14  15   0 -5.4806  3.6414   3
 -14  15   0 -3.1722  4.1346   4
 -15 -15   0 -4.0536  5.6468   1
  15 -15   0 -6.0180  4.3100   2
 -15  15   0 7.65188 4.75671   4
  15  15   0 0.26355 4.07506   3
 -16 -15   0 9.44574 7.06733   1
  16 -15   0 3.01434 4.88104   2
 -16  15   0 -0.9003  5.1491   4
  16  15   0 5.53878 5.35772   3
   0 -16   0 233.738  12.421   2
   0 -16   0 224.414  10.775   1
   0  16   0 223.566  11.187   4
   0  16   0 227.355   9.945   3
  -1 -16   0 161.508   8.862   1
  -1 -16   0 160.093  10.057   2
   1 -16   0 161.503  10.417   2
   1 -16   0 151.460   8.264   1
  -1  16   0 167.975   9.319   4
   1  16   0 151.895   8.884   4
   1  16   0 146.343   7.905   3
  -1  16   0 144.883   7.441   3
  -2 -16   0 52.4653  5.6020   1
   2 -16   0 38.4398  6.1765   2
   2 -16   0 40.4573  4.5355   1
  -2 -16   0 56.3442  6.0721   2
  -2  16   0 53.2620  4.0735   3
   2  16   0 41.5026  4.4400   3
  -2  16   0 53.6871  5.5589   4
   2  16   0 50.5668  5.0943   4
  -3 -16   0 3.62275 3.83130   2
   3 -16   0 3.29386 4.24016   2
   3 -16   0 0.43065 2.32793   1
  -3 -16   0 0.54710 3.19581   1
   3  16   0 4.05399 2.82278   4
   3  16   0 5.05040 2.85457   3
  -3  16   0 1.29546 1.77400   3
  -3  16   0 1.50999 2.92688   4
  -4 -16   0 9.04756 4.14534   1
  -4 -16   0 3.68973 4.00913   2
   4 -16   0 14.3613  4.9741   2
   4 -16   0 8.37787 2.99129   1
   4  16   0 9.16368 3.31602   3
  -4  16   0 9.03874 3.64256   4
  -4  16   0 10.9657  2.2926   3
   4  16   0 7.96737 3.06542   4
   5 -16   0 10.1344  4.9512   2
  -5 -16   0 21.7976  4.8698   1
  -5 -16   0 10.0638  4.3045   2
   5 -16   0 9.15087 3.01485   1
   5  16   0 8.49908 3.45754   3
  -5  16   0 11.6303  2.2600   3
  -5  16   0 8.84757 3.89680   4
   5  16   0 6.71366 3.04216   4
  -6 -16   0 18.1586  4.5491   2
  -6 -16   0 13.0982  4.8003   1
   6 -16   0 18.3370  3.3856   1
   6 -16   0 10.3513  5.0684   2
   6  16   0 14.8935  4.0586   3
  -6  16   0 20.1438  4.6650   4
  -6  16   0 18.4166  2.7584   3
   6  16   0 13.4897  3.5285   4
  -7 -16   0 -1.1716  3.7526   2
   7 -16   0 3.54226 4.84717   2
   7 -16   0 3.14548 2.81800   1
  -7 -16   0 1.03086 4.57714   1
  -7  16   0 3.95808 3.99118   4
   7  16   0 -0.3437  3.1950   3
   7  16   0 0.35542 2.83141   4
  -8 -16   0 39.6592  6.6318   1
   8 -16   0 41.6594  4.8704   1
   8 -16   0 46.3470  6.8294   2
  -8 -16   0 35.2354  5.5902   2
   8  16   0 38.5412  5.6654   3
   8  16   0 33.3728  4.5764   4
  -8  16   0 43.4080  6.2090   4
  -9 -16   0 8.95786 4.07006   2
  -9 -16   0 11.7554  5.5452   1
   9 -16   0 9.23761 5.03515   2
   9  16   0 3.53214 3.83135   3
  -9  16   0 18.4260  5.0055   4
  -9  16   0 6.97732 3.30653   1
 -10 -16   0 7.03014 5.51492   1
  10 -16   0 7.35031 4.98005   2
  10  16   0 2.55927 3.93475   3
 -10  16   0 14.2795  3.6940   1
 -10  16   0 3.69136 4.39738   4
  11 -16   0 3.07624 4.54770   2
 -11 -16   0 -2.9844  5.0205   1
 -11  16   0 2.40271 2.95196   1
 -11  16   0 1.78882 4.30480   4
  11  16   0 1.41828 3.42519   3
 -12 -16   0 -1.7800  5.5038   1
  12 -16   0 5.40260 4.83944   2
 -12  16   0 -2.3360  3.8688   4
  12  16   0 1.74807 4.29209   3
  13 -16   0 12.4667  5.8494   2
 -13 -16   0 10.4974  6.4818   1
 -13  16   0 11.2255  5.5491   4
  13  16   0 11.0930  4.8169   3
 -14 -16   0 -4.4527  5.6874   1
  14 -16   0 -1.7894  4.6577   2
  14  16   0 0.65886 4.01446   3
 -14  16   0 3.55265 5.06016   4
 -15 -16   0 8.57048 7.11187   1
  15 -16   0 3.77637 5.25746   2
  15  16   0 -2.0208  4.2242   3
 -15  16   0 2.18468 5.06578   4
 -16 -16   0 -3.4080  6.1039   1
  16 -16   0 2.29773 5.32647   2
  16  16   0 -2.7963  4.4297   3
 -16  16   0 8.22882 5.41357   4
   0 -17   0 -6.2216  4.0853   2
   0 -17   0 3.13695 3.11398   1
   0  17   0 3.07477 3.17880   4
   0  17   0 1.42714 2.24206   3
  -1 -17   0 101.268   7.305   1
  -1 -17   0 107.878   8.912   2
   1 -17   0 102.519   8.687   2
   1 -17   0 115.654   7.305   1
   1  17   0 111.933   6.888   3
   1  17   0 102.769   7.711   4
  -1  17   0 108.188   7.949   4
  -1  17   0 110.168   6.370   3
   2 -17   0 76.7803  7.8275   2
  -2 -17   0 73.9123  6.5729   1
  -2 -17   0 77.6938  7.3242   2
   2 -17   0 75.1056  5.9998   1
   2  17   0 77.4250  6.3934   4
  -2  17   0 72.4287  6.5732   4
   2  17   0 85.5631  6.2340   3
  -2  17   0 80.1463  5.1880   3
   3 -17   0 3.39826 4.48995   2
  -3 -17   0 -0.6755  4.0394   2
  -3 -17   0 4.52121 3.72856   1
   3 -17   0 1.05607 2.69612   1
  -3  17   0 0.78514 2.07004   3
   3  17   0 5.52547 3.10223   3
   3  17   0 2.17619 3.03289   4
  -3  17   0 6.65141 3.53565   4
  -4 -17   0 116.585   8.431   1
   4 -17   0 112.740   7.227   1
   4 -17   0 113.236   9.711   2
  -4 -17   0 109.853   8.690   2
  -4  17   0 97.5592  5.7560   3
  -4  17   0 111.631   8.305   4
   4  17   0 95.3213  7.3230   3
   4  17   0 107.632   7.404   4
   5 -17   0 34.2635  6.4074   2
   5 -17   0 43.6372  4.6580   1
  -5 -17   0 36.8025  5.9276   1
  -5 -17   0 39.3234  5.8527   2
   5  17   0 42.6571  5.0012   4
  -5  17   0 39.4553  3.6303   3
  -5  17   0 35.6589  5.6480   4
   5  17   0 42.6216  5.1794   3
  -6 -17   0 145.920   9.590   2
  -6 -17   0 134.792   9.951   1
   6 -17   0 139.770  10.935   2
   6 -17   0 125.511   7.781   1
   6  17   0 135.647   8.933   3
   6  17   0 142.376   8.411   4
  -6  17   0 138.985   9.736   4
   7 -17   0 95.4951  7.0655   1
  -7 -17   0 102.081   8.744   1
  -7 -17   0 94.7444  7.8335   2
   7 -17   0 113.895   9.574   2
   7  17   0 108.288   7.583   4
   7  17   0 101.539   8.152   3
  -7  17   0 114.726   9.156   4
   8 -17   0 4.96496 4.86875   2
  -8 -17   0 3.58360 4.10580   2
   8 -17   0 0.45894 2.77781   1
  -8 -17   0 3.89891 4.98267   1
   8  17   0 -1.0611  3.3774   3
   8  17   0 1.14091 2.92320   4
  -8  17   0 2.48757 3.78496   4
  -9 -17   0 28.7535  5.2038   2
  -9 -17   0 46.2627  7.1278   1
   9 -17   0 39.1740  6.7699   2
  -9  17   0 44.2192  6.4946   4
   9  17   0 37.3471  5.7563   3
  -9  17   0 49.3763  5.2203   1
  10 -17   0 10.7154  5.1040   2
 -10 -17   0 7.65324 5.48995   1
 -10  17   0 5.12511 4.30823   4
  10  17   0 9.53402 4.34984   3
  11 -17   0 21.8392  6.2584   2
 -11 -17   0 19.1718  6.5027   1
  11  17   0 19.2805  5.2171   3
 -11  17   0 17.6836  5.6041   4
 -12 -17   0 -7.1576  4.9535   1
  12 -17   0 -3.3682  4.4518   2
  12  17   0 -0.0174  4.0635   3
 -12  17   0 6.29730 4.38983   4
 -13 -17   0 -0.2776  5.9027   1
  13 -17   0 8.08524 5.94412   2
 -13  17   0 1.24856 4.62251   4
  13  17   0 5.19795 4.80807   3
 -14 -17   0 -5.0263  5.3901   1
  14 -17   0 -7.6041  4.7830   2
  14  17   0 0.00149 4.47724   3
 -14  17   0 -4.0186  4.2490   4
 -15 -17   0 16.2948  7.6282   1
  15 -17   0 23.1879  6.9454   2
 -15  17   0 24.0174  6.6831   4
  15  17   0 10.6990  5.4952   3
   0 -18   0 47.9500  5.4612   1
   0 -18   0 43.7966  6.6449   2
   0  18   0 49.9827  4.6750   3
   0  18   0 43.3576  5.5897   4
  -1 -18   0 14.0947  5.4027   2
   1 -18   0 15.9452  3.9843   1
  -1 -18   0 17.7827  4.2012   1
   1 -18   0 10.2508  5.3761   2
   1  18   0 19.6996  4.5061   4
  -1  18   0 14.1787  4.2441   4
   1  18   0 13.2779  3.3400   3
  -1  18   0 15.9106  3.2560   3
   2 -18   0 4.89084 4.92739   2
  -2 -18   0 0.49484 4.37310   2
  -2 -18   0 4.67908 3.72762   1
   2 -18   0 1.22011 2.95448   1
  -2  18   0 8.66092 3.94865   4
   2  18   0 -4.4663  2.9141   4
   2  18   0 1.80829 2.76503   3
  -2  18   0 1.00392 2.25516   3
  -3 -18   0 83.7693  7.3621   1
   3 -18   0 77.2230  6.1616   1
   3 -18   0 90.3989  8.5022   2
  -3 -18   0 71.9558  7.4807   2
  -3  18   0 86.1645  7.5004   4
  -3  18   0 87.2212  5.4336   3
   3  18   0 80.4181  6.5986   3
   3  18   0 93.5520  7.1609   4
  -4 -18   0 299.995  14.482   1
   4 -18   0 283.814  12.899   1
  -4 -18   0 313.971  14.912   2
   4 -18   0 317.520  15.884   2
  -4  18   0 317.413  14.946   4
   4  18   0 318.171  14.002   3
  -4  18   0 301.931  11.758   3
   4  18   0 293.915  13.658   4
   5 -18   0 47.4947  4.8735   1
  -5 -18   0 45.7099  6.2485   1
   5 -18   0 51.3131  7.3695   2
  -5 -18   0 49.5865  6.4973   2
   5  18   0 51.6710  5.5897   4
   5  18   0 40.5196  5.4023   3
  -5  18   0 35.7537  5.9043   4
  -6 -18   0 15.8660  4.9865   1
   6 -18   0 8.89219 5.35752   2
   6 -18   0 8.21541 3.36020   1
  -6 -18   0 6.74529 4.76825   2
   6  18   0 3.81784 3.57032   3
   6  18   0 5.36077 3.33118   4
  -6  18   0 1.90136 3.85739   4
   7 -18   0 127.709   7.945   1
   7 -18   0 132.248  10.686   2
  -7 -18   0 123.308   9.328   2
  -7 -18   0 130.053   9.944   1
   7  18   0 130.311   8.409   4
   7  18   0 120.541   8.811   3
  -7  18   0 125.207   9.620   4
  -8 -18   0 -1.6889  4.3374   1
   8 -18   0 -1.4005  4.5485   2
   8 -18   0 -1.2040  2.8857   1
  -8 -18   0 -4.5535  3.8384   2
   8  18   0 0.20947 3.56585   3
  -8  18   0 3.31136 4.01699   4
   8  18   0 -1.5762  2.9965   4
  -9 -18   0 1.58137 5.02727   1
   9 -18   0 -2.9401  4.7611   2
   9  18   0 -2.3413  3.4190   3
  -9  18   0 4.02835 4.15308   4
 -10 -18   0 -2.4823  5.0609   1
  10 -18   0 -1.8128  4.6254   2
 -10  18   0 -4.7525  3.9064   4
  10  18   0 3.37569 3.58967   3
 -11 -18   0 16.8833  6.4155   1
  11 -18   0 24.8560  6.4226   2
 -11  18   0 20.7448  5.7060   4
  11  18   0 13.8921  4.7906   3
  12 -18   0 39.5388  7.4206   2
 -12 -18   0 45.4581  8.2754   1
 -12  18   0 42.7074  7.1305   4
  12  18   0 36.5906  6.7540   3
 -13 -18   0 -5.9400  5.0602   1
  13 -18   0 -0.1842  5.4466   2
  13  18   0 0.81341 4.17088   3
 -13  18   0 5.97589 4.97900   4
 -14 -18   0 52.0321  8.9070   1
  14 -18   0 38.9977  7.8988   2
 -14  18   0 29.9468  7.1158   4
  14  18   0 53.4182  8.2260   3
  15 -18   0 18.3574  6.6430   2
 -15 -18   0 15.9354  7.5499   1
  15  18   0 7.58810 5.63474   3
 -15  18   0 5.53820 5.49290   4
   0 -19   0 -1.6650  3.3751   1
   0 -19   0 -1.3296  4.6590   2
   0  19   0 2.18259 2.54171   3
   0  19   0 3.99834 3.57382   4
  -1 -19   0 35.1746  5.1884   1
   1 -19   0 36.2860  4.9825   1
  -1 -19   0 30.5835  6.1349   2
   1 -19   0 40.3171  6.8655   2
   1  19   0 27.3527  4.9547   4
  -1  19   0 30.5121  4.0492   3
   1  19   0 29.5287  4.1973   3
  -1  19   0 28.2110  4.9543   4
  -2 -19   0 9.98755 5.12189   2
   2 -19   0 16.2079  5.6708   2
   2 -19   0 7.20945 3.65060   1
  -2 -19   0 22.6354  4.6087   1
   2  19   0 18.5949  3.8816   3
  -2  19   0 9.50005 2.81606   3
   2  19   0 13.2587  3.9773   4
  -2  19   0 5.11098 3.82815   4
  -3 -19   0 87.5042  8.1449   2
   3 -19   0 97.0204  8.9821   2
   3 -19   0 92.7403  6.6833   1
  -3 -19   0 84.5042  7.5331   1
  -3  19   0 80.6200  5.5979   3
   3  19   0 99.3308  7.7649   4
  -3  19   0 83.3663  7.6630   4
   3  19   0 90.7802  7.1203   3
   4 -19   0 4.95902 5.10236   2
  -4 -19   0 11.1735  4.9309   2
   4 -19   0 1.22560 3.03672   1
  -4 -19   0 6.72488 4.05405   1
   4  19   0 -3.7372  2.6339   3
  -4  19   0 3.08094 3.91939   4
   4  19   0 2.93571 3.22666   4
   5 -19   0 25.4526  6.2458   2
  -5 -19   0 29.3880  5.5082   1
  -5 -19   0 24.1582  5.6049   2
   5 -19   0 24.8991  4.2330   1
   5  19   0 32.7305  5.2216   3
  -5  19   0 18.0686  5.1275   4
   5  19   0 31.5919  4.8856   4
  -6 -19   0 2.95439 4.55809   2
   6 -19   0 11.0951  3.4893   1
  -6 -19   0 18.0797  5.2822   1
   6 -19   0 5.22978 5.24664   2
  -6  19   0 12.9123  5.0482   4
   6  19   0 12.2643  3.9567   4
   6  19   0 18.7670  4.5265   3
   7 -19   0 -1.2446  4.8831   2
  -7 -19   0 -0.4227  4.2319   2
  -7 -19   0 2.07782 4.38354   1
   7 -19   0 1.55911 3.17013   1
  -7  19   0 -0.4191  3.9763   4
   7  19   0 2.59158 3.44463   3
   7  19   0 -2.6318  3.0671   4
  -8 -19   0 -2.0506  4.6252   1
   8 -19   0 0.58460 5.01836   2
  -8  19   0 0.44788 3.72640   4
   8  19   0 -1.6165  3.3367   3
   9 -19   0 32.6074  7.1886   2
  -9 -19   0 25.9406  6.2796   1
  -9  19   0 27.1579  5.9706   4
   9  19   0 26.8800  5.4280   3
  10 -19   0 -0.2212  5.1023   2
 -10 -19   0 6.80658 5.43573   1
 -10  19   0 -4.5580  3.8504   4
  10  19   0 4.63299 4.13849   3
 -11 -19   0 6.16194 5.81221   1
  11 -19   0 11.5913  6.3747   2
 -11  19   0 13.5882  5.5174   4
  11  19   0 5.25626 4.47266   3
 -12 -19   0 9.22070 6.31908   1
  12 -19   0 12.8627  6.2470   2
  12  19   0 1.29462 4.30373   3
 -12  19   0 1.03732 4.81073   4
  13 -19   0 10.5354  6.1420   2
 -13 -19   0 4.35576 6.41451   1
  13  19   0 4.28597 4.69838   3
 -13  19   0 6.59358 5.11310   4
  14 -19   0 23.7621  7.0262   2
 -14 -19   0 14.6618  7.3834   1
  14  19   0 11.8377  5.8641   3
 -14  19   0 10.6165  6.1318   4
   0 -20   0 141.731   8.928   1
   0 -20   0 138.224  11.082   2
   0  20   0 141.374   9.761   4
   0  20   0 133.058   8.029   3
   1 -20   0 9.28064 5.60089   2
  -1 -20   0 -4.5423  4.3579   2
  -1 -20   0 -0.9009  3.5214   1
   1 -20   0 8.02806 3.81758   1
  -1  20   0 3.18584 2.78886   3
   1  20   0 4.91601 3.14303   3
   1  20   0 8.80457 4.21698   4
  -1  20   0 -0.5717  3.4519   4
  -2 -20   0 2.26493 3.64522   1
  -2 -20   0 -7.9719  4.5428   2
   2 -20   0 5.59247 5.09356   2
   2 -20   0 -2.7843  2.7536   1
  -2  20   0 6.04516 3.88250   4
  -2  20   0 2.18128 2.50881   3
   2  20   0 -1.7789  3.4048   4
   2  20   0 0.63885 2.82350   3
   3 -20   0 6.55468 3.24886   1
  -3 -20   0 6.59672 4.25655   1
   3 -20   0 -1.5741  4.6066   2
  -3 -20   0 1.95913 4.75661   2
  -3  20   0 1.99435 3.93430   4
   3  20   0 2.77504 3.27120   3
   3  20   0 6.25837 3.62508   4
  -4 -20   0 17.8235  5.4540   2
   4 -20   0 20.0530  6.1190   2
   4 -20   0 24.9439  4.3964   1
  -4 -20   0 15.3872  4.9095   1
  -4  20   0 18.4651  4.9673   4
   4  20   0 20.4540  4.5018   4
   4  20   0 20.1477  4.3183   3
   5 -20   0 90.1500  6.9687   1
  -5 -20   0 86.3670  8.1362   1
   5 -20   0 102.121   9.470   2
  -5 -20   0 79.7173  7.9870   2
  -5  20   0 69.7810  7.7749   4
   5  20   0 90.7731  7.4762   4
   5  20   0 85.3991  7.5390   3
   6 -20   0 68.5881  8.4596   2
  -6 -20   0 70.3446  7.6134   2
   6 -20   0 81.1457  6.6608   1
  -6 -20   0 68.5460  7.6384   1
   6  20   0 85.1582  7.7361   3
  -6  20   0 71.4370  7.9198   4
   6  20   0 88.8590  7.3615   4
  -7 -20   0 30.3305  6.2130   1
   7 -20   0 23.1509  6.4575   2
  -7 -20   0 8.75070 4.25293   2
  -7  20   0 30.7986  6.1913   4
   7  20   0 35.5592  5.6512   3
   7  20   0 27.7355  5.0095   4
  -8 -20   0 21.4504  5.9725   1
   8 -20   0 17.1253  6.1900   2
   8  20   0 18.4783  5.0177   3
  -8  20   0 21.5369  5.7622   4
   9 -20   0 -6.5031  5.0942   2
  -9 -20   0 -5.3801  4.4196   1
   9  20   0 3.26893 3.98138   3
  -9  20   0 -7.3945  3.5538   4
 -10 -20   0 5.86145 5.41243   1
  10 -20   0 13.8578  6.3081   2
  10  20   0 7.35537 4.70653   3
 -10  20   0 11.1979  5.3186   4
 -11 -20   0 -1.1066  5.3229   1
  11 -20   0 -4.5240  5.1405   2
 -11  20   0 9.39908 5.14277   4
  11  20   0 0.39349 4.08730   3
  12 -20   0 15.9527  6.5032   2
 -12 -20   0 10.2912  6.4112   1
  12  20   0 18.2969  6.0189   3
 -12  20   0 23.8310  6.4659   4
 -13 -20   0 28.2036  7.7571   1
  13 -20   0 18.9432  6.9905   2
 -13  20   0 26.3906  6.8396   4
  13  20   0 38.9175  7.3444   3
   0 -21   0 1.46319 3.52552   1
   0 -21   0 5.48745 5.34155   2
   0  21   0 -1.0951  2.8584   3
   0  21   0 -2.9928  3.4605   4
  -1 -21   0 116.457   9.702   2
  -1 -21   0 119.569   8.536   1
   1 -21   0 115.761   8.128   1
   1 -21   0 124.693  10.092   2
   1  21   0 95.9701  8.2894   4
   1  21   0 101.071   7.459   3
  -1  21   0 116.159   9.110   4
  -1  21   0 112.766   7.258   3
  -2 -21   0 1.06859 4.85525   2
  -2 -21   0 20.3423  4.5451   1
   2 -21   0 14.1330  5.8858   2
   2 -21   0 10.0627  3.8911   1
  -2  21   0 12.9398  4.6736   4
   2  21   0 19.5700  4.1122   3
   2  21   0 8.86351 4.29490   4
   3 -21   0 3.64135 3.26257   1
  -3 -21   0 11.3693  4.4940   1
  -3 -21   0 10.5644  5.3845   2
   3 -21   0 7.82664 5.35523   2
   3  21   0 14.5193  4.1244   3
  -3  21   0 8.28619 4.39208   4
   3  21   0 5.22832 3.88843   4
  -4 -21   0 11.9709  4.9055   1
   4 -21   0 16.1838  3.9447   1
   4 -21   0 16.6683  5.8724   2
  -4 -21   0 13.0110  5.3328   2
  -4  21   0 10.2204  4.8224   4
   4  21   0 18.6289  4.6251   4
   4  21   0 15.3249  4.1780   3
  -5 -21   0 0.41712 4.14383   1
   5 -21   0 -1.9781  3.0409   1
   5 -21   0 7.12177 5.31537   2
  -5 -21   0 1.11396 4.60131   2
  -5  21   0 4.46268 4.06851   4
   5  21   0 -3.9484  3.4509   4
   5  21   0 3.87634 3.44001   3
  -6 -21   0 44.3497  6.4647   2
   6 -21   0 65.7254  8.4862   2
  -6 -21   0 75.4052  7.9301   1
  -6  21   0 64.9670  7.8229   4
   6  21   0 89.4281  7.8793   3
   6  21   0 66.3293  6.8099   4
   7 -21   0 30.6509  6.9820   2
  -7 -21   0 15.1999  5.3351   1
   7  21   0 23.1624  5.3400   3
  -7  21   0 9.72283 5.02861   4
   8 -21   0 0.41419 5.11049   2
  -8 -21   0 15.2170  5.5752   1
   8  21   0 8.15696 4.41477   3
  -8  21   0 6.49132 4.68473   4
   9 -21   0 1.58937 5.53571   2
  -9 -21   0 5.38461 5.26760   1
  -9  21   0 0.88866 4.40497   4
   9  21   0 -1.6079  3.5957   3
  10 -21   0 25.8400  7.3223   2
 -10 -21   0 26.8593  6.7856   1
 -10  21   0 7.73615 5.16756   4
  10  21   0 17.8144  5.4955   3
 -11 -21   0 -3.7164  5.0170   1
  11 -21   0 16.0458  6.2818   2
  11  21   0 3.35789 4.18704   3
 -11  21   0 -2.3863  4.2572   4
 -12 -21   0 16.2773  6.8017   1
  12 -21   0 30.4436  7.9260   2
 -12  21   0 19.4456  6.4209   4
  12  21   0 4.38758 5.04705   3
 -13 -21   0 5.86062 6.29932   1
  13 -21   0 7.82098 6.33095   2
   0 -22   0 3.66130 3.79250   1
   0 -22   0 -6.1145  4.7771   2
   0  22   0 3.28313 3.86147   4
   0  22   0 -0.2722  2.7989   3
   1 -22   0 6.42146 3.96526   1
  -1 -22   0 10.5733  5.6076   2
  -1 -22   0 2.42479 3.95641   1
   1 -22   0 0.85962 5.17832   2
  -1  22   0 6.03497 4.27923   4
   1  22   0 4.71875 4.05784   4
   1  22   0 5.34783 3.25942   3
  -2 -22   0 0.89635 4.88832   2
   2 -22   0 -0.7785  4.8962   2
   2 -22   0 3.68762 3.47842   1
  -2 -22   0 6.78152 4.22684   1
   2  22   0 5.55705 4.11699   4
  -2  22   0 5.87588 4.18097   4
   2  22   0 4.41794 3.22201   3
   3 -22   0 19.5314  6.3282   2
  -3 -22   0 13.4422  5.8238   2
  -3 -22   0 12.5513  4.6276   1
   3 -22   0 10.3052  3.5813   1
   3  22   0 10.2683  3.8475   3
   3  22   0 1.51524 4.14730   4
  -3  22   0 12.4799  5.0962   4
   4 -22   0 59.1175  8.1889   2
  -4 -22   0 48.2838  6.7994   1
  -4 -22   0 54.1016  7.3467   2
   4 -22   0 44.6084  5.4034   1
   4  22   0 65.9342  6.8564   4
  -4  22   0 56.5767  7.3050   4
   4  22   0 47.5643  6.0327   3
  -5 -22   0 12.9736  5.0347   2
   5 -22   0 12.1222  6.1062   2
  -5 -22   0 18.8506  5.4457   1
  -5  22   0 20.6891  5.4616   4
   5  22   0 21.2540  4.8669   3
   5  22   0 21.1957  5.0947   4
  -6 -22   0 1.13721 4.25964   1
  -6 -22   0 -2.7744  2.7914   2
   6 -22   0 2.41233 5.39082   2
   6  22   0 1.54986 3.37753   3
  -6  22   0 0.99235 4.49881   4
   6  22   0 -4.6850  3.2046   4
   7 -22   0 5.42138 5.92013   2
  -7 -22   0 15.0951  5.3997   1
   7  22   0 9.25152 4.85730   3
  -7  22   0 10.9114  5.3297   4
  -8 -22   0 0.57614 4.84969   1
   8 -22   0 -0.5844  5.1183   2
   8  22   0 -0.2170  4.1111   3
  -8  22   0 -0.4515  4.1462   4
  -9 -22   0 13.3155  5.8474   1
   9 -22   0 19.1709  6.9172   2
   9  22   0 16.1408  5.2478   3
  -9  22   0 19.7281  6.2195   4
  10 -22   0 2.59945 5.92692   2
 -10 -22   0 -4.9144  4.9156   1
 -10  22   0 12.8882  5.4369   4
  10  22   0 -2.6597  4.0495   3
  11 -22   0 14.8176  6.9657   2
 -11 -22   0 8.11875 6.23830   1
  11  22   0 6.03831 4.76994   3
 -11  22   0 4.83223 5.43749   4
  12 -22   0 9.86783 6.51309   2
 -12 -22   0 -9.9464  5.4628   1
  12  22   0 10.5435  5.4007   3
   0 -23   0 -0.6965  3.5308   1
   0 -23   0 -5.6842  4.6800   2
   0  23   0 -4.5685  3.6860   4
   1 -23   0 -1.9109  5.5828   2
  -1 -23   0 10.9512  5.8641   2
   1 -23   0 1.63374 3.61908   1
  -1 -23   0 0.67389 3.82898   1
   1  23   0 1.45546 3.18740   3
   1  23   0 2.94523 4.14655   4
  -1  23   0 2.29720 3.93099   4
  -2 -23   0 7.50680 4.12774   1
  -2 -23   0 8.53670 5.55867   2
   2 -23   0 8.95948 3.53399   1
   2 -23   0 13.2281  5.8353   2
   2  23   0 9.55846 4.52520   4
  -2  23   0 1.18028 4.06377   4
   2  23   0 8.22510 3.68855   3
   3 -23   0 23.5428  6.9149   2
   3 -23   0 23.0959  4.4074   1
  -3 -23   0 42.2589  6.1253   1
  -3 -23   0 31.1563  6.7241   2
  -3  23   0 26.6021  5.6689   4
   3  23   0 30.2315  5.7305   4
   3  23   0 46.6966  5.8631   3
  -4 -23   0 -0.7577  4.5426   2
   4 -23   0 -4.2254  5.1728   2
  -4 -23   0 3.56809 4.36679   1
   4  23   0 -2.3074  3.6254   4
  -4  23   0 0.53139 4.07030   4
   4  23   0 3.47256 3.45603   3
   5 -23   0 -2.0890  5.2870   2
  -5 -23   0 -0.5015  4.5757   1
  -5 -23   0 -2.7173  2.9121   2
  -5  23   0 4.85250 4.65085   4
   5  23   0 4.93446 4.28308   4
   5  23   0 -1.4260  3.3188   3
   6 -23   0 27.9462  7.1096   2
  -6 -23   0 38.7583  6.6159   1
  -6  23   0 29.5436  6.4306   4
   6  23   0 17.3836  4.9566   3
   7 -23   0 12.2312  6.5945   2
  -7 -23   0 3.34377 4.88858   1
  -7  23   0 -2.6184  3.9854   4
   7  23   0 7.90011 4.51965   3
   8 -23   0 0.41417 5.46370   2
  -8 -23   0 -1.2135  4.6773   1
   8  23   0 0.57729 4.41700   3
  -8  23   0 -4.6213  3.7935   4
  -9 -23   0 31.0234  6.8342   1
   9 -23   0 35.2122  7.9861   2
   9  23   0 42.5705  7.1536   3
  -9  23   0 26.8147  6.9368   4
  10 -23   0 12.5484  7.2782   2
 -10 -23   0 2.53924 5.43969   1
 -10  23   0 10.5193  5.6353   4
  10  23   0 19.4488  5.9080   3
  11 -23   0 -4.2925  5.8688   2
 -11 -23   0 0.58863 5.74807   1
   0 -24   0 24.7135  4.8913   1
   0 -24   0 22.8892  6.7326   2
   0  24   0 22.9484  5.5672   4
   1 -24   0 -0.8389  5.3354   2
  -1 -24   0 0.11155 5.30819   2
  -1 -24   0 3.21932 3.94353   1
   1 -24   0 3.81248 3.57504   1
  -1  24   0 0.63610 4.11059   4
   1  24   0 7.45982 4.64907   4
   2 -24   0 -4.6791  5.0217   2
  -2 -24   0 -3.4859  4.8993   2
  -2 -24   0 4.52785 4.37984   1
   2  24   0 -0.5330  2.9094   3
  -2  24   0 0.56826 4.00316   4
   2  24   0 4.97723 4.13270   4
  -3 -24   0 1.77330 4.15101   1
  -3 -24   0 -3.5946  4.5380   2
   3 -24   0 4.53141 5.58347   2
  -3  24   0 -3.8514  3.8346   4
   3  24   0 -2.9203  3.8658   4
   3  24   0 -1.9819  3.2065   3
   4 -24   0 7.93521 5.82222   2
  -4 -24   0 18.8853  5.4271   1
  -4 -24   0 0.54737 3.32876   2
  -4  24   0 7.21930 4.89189   4
   4  24   0 14.5532  4.6604   3
   4  24   0 14.4911  5.0924   4
   5 -24   0 9.32447 6.16514   2
  -5 -24   0 6.41537 4.83966   1
  -5  24   0 -4.3806  4.0544   4
   5  24   0 7.61492 4.20925   3
   5  24   0 0.72820 3.51953   4
   6 -24   0 10.7992  6.4042   2
  -6 -24   0 21.9354  6.0833   1
  -6  24   0 20.1901  5.7488   4
   6  24   0 10.3679  4.5977   3
   7 -24   0 -1.7886  5.9147   2
  -7 -24   0 0.34712 4.76160   1
  -7  24   0 1.10256 4.67921   4
   7  24   0 5.68020 4.46028   3
   8 -24   0 23.5140  7.6033   2
  -8 -24   0 18.4229  6.2804   1
  -8  24   0 10.5332  5.8864   4
   8  24   0 28.0588  6.1219   3
   9 -24   0 10.8622  6.9594   2
  -9 -24   0 2.33662 5.39599   1
   9  24   0 -2.8314  4.4118   3
  -9  24   0 5.62019 5.29765   4
   0 -25   0 0.75772 5.15921   2
   0 -25   0 1.58192 3.67253   1
   0  25   0 0.79029 4.22058   4
   1 -25   0 6.68406 5.91987   2
  -1 -25   0 5.98293 4.10948   1
  -1 -25   0 17.5327  6.3975   2
   1  25   0 13.1557  5.0470   4
  -1  25   0 5.18704 4.71511   4
  -2 -25   0 -0.8111  5.3307   2
   2 -25   0 11.4817  6.2935   2
  -2 -25   0 -3.1108  4.0629   1
   2  25   0 2.60241 4.02947   4
  -2  25   0 5.60820 4.79154   4
   3 -25   0 16.1886  6.7194   2
  -3 -25   0 16.5512  5.4212   1
  -3 -25   0 0.77731 3.30622   2
   3  25   0 12.3619  4.4273   3
   3  25   0 12.4555  4.8809   4
  -3  25   0 5.24058 5.04852   4
   4 -25   0 0.04687 5.37667   2
  -4 -25   0 -1.6450  3.2431   2
  -4 -25   0 2.03366 4.51393   1
   4  25   0 -1.4642  3.8043   4
   4  25   0 0.53687 3.63438   3
  -4  25   0 -0.9813  4.2546   4
   5 -25   0 2.22669 5.90575   2
  -5 -25   0 0.97130 4.82438   1
   5  25   0 1.82874 3.41076   4
  -5  25   0 -6.6480  4.1036   4
   5  25   0 -1.3834  3.8928   3
   6 -25   0 3.85631 6.59138   2
  -6 -25   0 11.9809  5.5636   1
  -6  25   0 3.61184 5.08706   4
   6  25   0 -2.9096  3.9716   3
   7 -25   0 7.39682 6.39782   2
  -7 -25   0 4.81522 5.54402   1
   7  25   0 12.8775  5.0063   3
  -7  25   0 3.07384 5.01400   4
   8 -25   0 -1.6476  6.4364   2
  -8 -25   0 -2.5469  5.0713   1
   8  25   0 5.48110 4.45599   3
  -8  25   0 -0.2392  5.0078   4
   0 -26   0 8.41374 6.08045   2
   0  26   0 8.67195 4.89549   4
  -1 -26   0 -0.5434  5.5201   2
   1 -26   0 3.45119 5.85411   2
  -1 -26   0 4.87744 4.21694   1
  -1  26   0 2.48783 4.75829   4
   1  26   0 4.67856 4.69865   4
   2 -26   0 12.8788  6.9175   2
  -2 -26   0 9.50561 4.42634   1
  -2 -26   0 5.19552 4.25887   2
   2  26   0 8.30964 5.17449   4
  -2  26   0 19.6351  6.1730   4
  -3 -26   0 -1.0734  3.3320   2
   3 -26   0 18.3742  7.1793   2
  -3 -26   0 9.83106 4.86325   1
   3  26   0 12.9532  5.4113   4
  -3  26   0 12.3264  5.4471   4
   4 -26   0 24.0028  7.7529   2
  -4 -26   0 33.8828  6.5854   1
   4  26   0 27.8376  5.5492   3
  -4  26   0 33.8433  6.8639   4
  -5 -26   0 5.13247 4.90953   1
   5 -26   0 1.67982 6.15182   2
   5  26   0 3.88611 3.89927   3
  -5  26   0 -1.0024  4.8038   4
  -6 -26   0 17.5303  5.9398   1
   6 -26   0 2.26064 6.64984   2
  -6  26   0 11.3322  5.9702   4
   6  26   0 8.23406 4.68475   3
   0 -27   0 6.50779 6.04706   2
   0  27   0 -3.8236  4.5384   4
   1 -27   0 6.37769 6.16045   2
  -1 -27   0 1.57767 4.58582   2
  -1  27   0 1.65778 5.15298   4
   1  27   0 -0.1696  4.5735   4
  -2 -27   0 3.35194 3.88808   2
   2 -27   0 32.0325  8.0153   2
  -2  27   0 23.2086  6.4460   4
   2  27   0 12.4725  5.9743   4
   3 -27   0 1.42556 5.98835   2
  -3 -27   0 0.86269 4.28203   1
   3  27   0 -0.3066  4.3548   4
  -3  27   0 4.87449 5.13215   4
 -20   0   1 -3.8227  5.6279   1
  20   0  -1 5.94564 4.93303   3
  19   0  -1 4.25297 3.94105   2
  19   0  -1 -2.5174  4.0619   3
 -19   0   1 -3.5667  5.5454   1
 -18   0   1 3.72117 5.67108   1
  18   0  -1 1.94003 3.71471   2
  18   0  -1 -6.6327  3.4642   3
  17   0  -1 2.67663 3.46783   2
 -17   0   1 -0.0094  4.8113   1
  17   0  -1 2.24075 3.67628   3
  16   0  -1 -0.7092  3.5676   3
 -16   0   1 0.36093 3.25511   4
 -16   0   1 1.22738 4.49059   1
  16   0  -1 1.92647 3.43479   2
  15   0  -1 2.77326 3.55103   3
 -15   0   1 -1.6013  2.7849   4
 -15   0   1 -3.3176  4.1281   1
  15   0  -1 0.50109 3.09638   2
  14   0  -1 2.31932 3.68872   3
 -14   0   1 -1.8637  2.4630   4
  14   0  -1 0.47416 3.07938   2
 -14   0   1 -8.0292  3.8768   1
 -13   0   1 5.50695 4.09442   1
 -13   0   1 1.16182 2.44631   4
  13   0  -1 0.97537 2.74296   2
  13   0  -1 -2.3241  2.9293   3
  12   0  -1 -4.0993  2.4910   3
 -12   0   1 0.44736 2.28216   4
 -12   0   1 1.63829 3.46842   1
  12   0  -1 -4.3561  2.2301   2
 -11   0   1 -1.5231  1.8782   4
 -11   0   1 -5.0422  2.6643   1
  11   0  -1 -1.2076  2.4353   3
  11   0  -1 2.37697 2.39658   2
 -10   0   1 -0.3185  1.8706   4
  10   0  -1 -1.4026  1.9712   2
 -10   0   1 0.96135 2.86673   1
  10   0  -1 -0.2611  2.2902   3
  -9   0   1 0.80386 2.65817   1
   9   0  -1 3.17624 2.18941   2
  -9   0   1 3.93302 2.02991   4
   9   0  -1 -1.3223  2.1545   3
  -8   0   1 -0.8839  2.4230   1
  -8   0   1 -0.3266  1.7588   4
   8   0  -1 -0.2683  2.1362   3
   8   0  -1 -4.7825  1.6527   2
   7   0  -1 1.72372 1.67796   2
  -7   0   1 0.68767 1.58884   4
  -7   0   1 -0.4635  2.0840   1
   7   0  -1 -1.2283  1.8449   3
  -6   0   1 0.06950 1.76551   1
   6   0  -1 1.31279 1.59324   3
   6   0  -1 1.84548 1.53539   2
  -6   0   1 0.39975 1.35778   4
  -5   0   1 -0.1456  1.2583   4
   5   0  -1 -0.5232  1.4544   2
   5   0  -1 -0.2125  1.4701   3
  -5   0   1 2.58237 1.82500   1
   4   0  -1 -2.6509  1.3127   3
  -4   0   1 0.92867 1.27049   4
  -4   0   1 2.66529 1.80582   1
   4   0  -1 0.29173 1.36028   2
  -3   0   1 0.60741 1.06155   1
  -3   0   1 1.35734 0.89379   4
   3   0  -1 2.28974 1.01379   3
   3   0  -1 -0.1894  0.9160   2
   2   0  -1 -2.9696  0.6379   3
  -2   0   1 -3.9244  0.5856   4
  -2   0   1 -1.6701  0.7412   1
   2   0  -1 -3.2045  0.5743   2
  -1   0   1 -1.7486  0.1753   1
  -1   0   1 -0.8504  0.3016   4
   1   0  -1 -1.5473  0.2831   3
   1   0  -1 -1.3102  0.3096   2
   0   0   1 -0.4162  0.1562   2
   0   0   1 -0.4304  0.1240   4
   0   0   1 -0.6874  0.1240   3
   0   0   1 -0.5190  0.1516   1
   1   0   1 -2.5450  0.5664   2
   1   0   1 -3.2252  0.4874   3
  -1   0  -1 -4.0545  0.3754   4
  -1   0  -1 -2.9068  0.5678   1
  -2   0  -1 -0.4056  0.7631   1
   2   0   1 -0.2143  0.6753   3
   2   0   1 0.89900 0.75782   2
  -2   0  -1 0.14489 0.59630   4
   3   0   1 0.78904 1.13176   2
  -3   0  -1 0.85239 1.24102   1
  -3   0  -1 -0.1020  0.9292   4
   3   0   1 0.71419 1.14704   3
  -4   0  -1 2.34206 1.30613   4
   4   0   1 0.39735 1.48745   3
  -4   0  -1 1.82410 1.64153   1
   4   0   1 -0.7915  1.3134   2
  -5   0  -1 0.48745 1.17404   4
  -5   0  -1 0.07478 1.58602   1
   5   0   1 0.59128 1.31445   2
   5   0   1 -1.6868  1.3980   3
  -6   0  -1 4.32694 1.55649   4
   6   0   1 3.66702 1.83875   3
  -6   0  -1 4.53908 2.01622   1
   6   0   1 1.46330 1.55589   2
   7   0   1 2.09157 2.11159   3
  -7   0  -1 -1.0146  1.4668   4
   7   0   1 -0.4437  1.8191   2
  -7   0  -1 0.43556 2.11873   1
   8   0   1 2.26899 2.15559   2
  -8   0  -1 -1.6081  2.1378   1
  -8   0  -1 1.69057 1.70590   4
   8   0   1 0.80040 2.22217   3
  -9   0  -1 0.47760 2.45562   1
   9   0   1 2.48379 2.21150   2
  -9   0  -1 -0.2659  1.7138   4
   9   0   1 0.44971 2.42232   3
  10   0   1 0.54479 2.37972   3
 -10   0  -1 1.73415 2.79511   1
  10   0   1 0.61204 2.10036   2
 -10   0  -1 -0.5706  1.7866   4
  11   0   1 -0.2699  2.4891   2
 -11   0  -1 -1.0996  1.9026   4
  11   0   1 2.37308 2.76314   3
 -11   0  -1 1.30255 3.12856   1
  12   0   1 -1.6469  2.8228   3
  12   0   1 -0.3125  2.5620   2
 -12   0  -1 2.60284 2.27149   4
 -12   0  -1 -0.4761  3.4946   1
 -13   0  -1 -0.3233  2.3607   4
 -13   0  -1 0.40688 3.83864   1
  13   0   1 5.11778 3.30712   3
  13   0   1 -1.5547  2.8033   2
  14   0   1 2.41983 3.11847   2
  14   0   1 -3.5591  2.9740   3
 -14   0  -1 -1.9285  2.6535   4
 -14   0  -1 5.41785 4.22222   1
 -15   0  -1 4.10842 4.74402   1
  15   0   1 -1.9628  3.1178   2
 -15   0  -1 0.83126 2.75804   4
  15   0   1 5.40426 3.71593   3
  16   0   1 -2.8436  3.4020   3
 -16   0  -1 -8.7955  4.1417   1
  16   0   1 0.26209 3.53457   2
 -17   0  -1 -7.8149  4.6226   1
  17   0   1 7.70337 4.30500   3
  17   0   1 0.37159 3.79819   2
  18   0   1 -2.7240  4.0258   2
 -18   0  -1 -0.2808  5.1502   1
  18   0   1 -2.8778  3.4630   3
  19   0   1 1.66750 4.15073   2
  19   0   1 9.50345 4.67749   3
 -19   0  -1 -5.2597  5.4137   1
  20  -1  -1 6.83374 4.56316   3
 -20  -1   1 -1.7483  5.8377   1
  20   1  -1 6.33057 4.92576   3
 -20   1   1 3.22495 6.29882   1
 -19  -1   1 7.86249 5.88912   1
  19  -1  -1 12.3936  5.1534   3
  19  -1  -1 13.6218  4.9240   2
 -19   1   1 -2.2214  5.6326   1
  19   1  -1 11.2189  5.0304   3
  18  -1  -1 45.9625  6.4730   3
 -18  -1   1 31.6304  7.0504   1
  18  -1  -1 53.7755  6.6528   2
  18   1  -1 49.3173  6.7229   3
  18   1  -1 31.4045  5.3666   2
 -18   1   1 31.6777  6.9880   1
  17  -1  -1 7.30977 4.26444   2
  17  -1  -1 2.47455 4.12579   3
 -17  -1   1 -3.2681  4.9060   1
  17   1  -1 2.22696 3.80773   2
  17   1  -1 -0.3444  3.8828   3
 -17   1   1 6.68548 5.29608   1
 -17   1   1 11.7561  3.9421   4
 -16  -1   1 20.5782  4.0640   4
  16  -1  -1 13.6116  4.2757   2
  16  -1  -1 9.68750 4.32222   3
 -16  -1   1 6.59421 5.03207   1
  16   1  -1 8.90275 4.45539   3
  16   1  -1 8.01932 3.89092   2
 -16   1   1 14.4085  3.9548   4
 -16   1   1 3.25976 4.54940   1
  15  -1  -1 9.82060 3.69761   2
 -15  -1   1 6.58508 3.03572   4
 -15  -1   1 -2.6084  4.0646   1
  15  -1  -1 -2.3267  3.2907   3
  15   1  -1 1.34636 3.59800   3
 -15   1   1 0.18695 3.15989   4
  15   1  -1 0.76482 3.17373   2
 -15   1   1 2.21777 4.38036   1
  14  -1  -1 40.5958  5.4396   3
 -14  -1   1 66.4316  7.2069   1
 -14  -1   1 48.4473  4.6524   4
  14  -1  -1 39.7760  5.2485   2
  14   1  -1 47.2242  5.8680   3
  14   1  -1 47.0595  5.1862   2
 -14   1   1 55.4666  5.1860   4
 -14   1   1 62.0034  6.8243   1
 -13  -1   1 129.465   6.939   4
 -13  -1   1 114.640   8.642   1
  13  -1  -1 115.387   7.782   3
  13  -1  -1 124.831   7.756   2
 -13   1   1 109.532   8.462   1
  13   1  -1 106.201   7.425   2
 -13   1   1 124.720   7.175   4
  13   1  -1 116.443   8.133   3
 -12  -1   1 18.5186  3.1947   4
  12  -1  -1 27.0828  4.0014   2
 -12  -1   1 26.8938  4.8202   1
  12  -1  -1 24.1632  4.0059   3
  12   1  -1 16.6824  3.8874   3
 -12   1   1 17.8228  3.3481   4
 -12   1   1 15.5206  4.2354   1
  12   1  -1 27.7078  3.7745   2
 -11  -1   1 4.69114 3.43966   1
 -11  -1   1 -1.0236  1.8068   4
  11  -1  -1 7.85601 2.94377   3
  11  -1  -1 4.07206 2.64290   2
 -11   1   1 3.78715 3.23623   1
  11   1  -1 9.23680 2.66288   2
 -11   1   1 7.92669 2.53548   4
  11   1  -1 4.63811 2.95380   3
  10  -1  -1 10.1835  2.9628   3
  10  -1  -1 9.17809 2.73632   2
 -10  -1   1 9.88140 3.53987   1
 -10  -1   1 11.4432  2.3822   4
  10   1  -1 12.1098  3.1098   3
 -10   1   1 15.1923  3.4816   1
  10   1  -1 17.9800  2.9095   2
 -10   1   1 8.92836 2.42643   4
  -9  -1   1 26.6115  3.9557   1
   9  -1  -1 33.6542  3.8288   3
  -9  -1   1 33.1410  3.0456   4
   9  -1  -1 25.8370  3.4153   2
  -9   1   1 29.0892  3.8445   1
   9   1  -1 29.3551  3.1766   2
  -9   1   1 28.5319  3.2220   4
   9   1  -1 19.7233  3.4270   3
   8  -1  -1 61.3266  4.6749   2
   8  -1  -1 61.0440  4.6146   3
  -8  -1   1 62.0577  5.2432   1
  -8  -1   1 57.2060  3.8756   4
   8   1  -1 56.4321  4.6652   3
   8   1  -1 58.2208  4.1522   2
  -8   1   1 58.5506  4.2316   4
  -8   1   1 55.4303  4.5485   1
   7  -1  -1 147.629   6.903   3
  -7  -1   1 153.579   6.389   4
  -7  -1   1 149.371   7.485   1
   7  -1  -1 167.981   7.165   2
  -7   1   1 165.681   6.833   4
   7   1  -1 153.444   7.200   3
  -7   1   1 148.163   7.205   1
   7   1  -1 157.765   6.666   2
  -6  -1   1 484.237  17.098   1
   6  -1  -1 502.053  16.377   3
  -6  -1   1 484.583  15.840   4
   6  -1  -1 494.036  16.729   2
  -6   1   1 501.531  16.911   1
   6   1  -1 497.659  16.603   3
   6   1  -1 484.700  16.323   2
  -6   1   1 497.931  16.202   4
   5  -1  -1 -0.2873  1.4249   3
  -5  -1   1 2.04421 1.20332   4
   5  -1  -1 -1.3786  1.5826   2
  -5  -1   1 4.10053 2.21499   1
   5   1  -1 -0.3201  1.5707   3
  -5   1   1 -0.7438  1.3652   4
   5   1  -1 -0.2604  1.1975   2
  -5   1   1 3.21476 1.74748   1
  -4  -1   1 113.166   4.655   4
  -4  -1   1 116.331   5.587   1
   4  -1  -1 119.932   5.357   2
   4  -1  -1 124.949   5.123   3
  -4   1   1 118.023   5.124   1
   4   1  -1 113.246   4.654   2
   4   1  -1 120.830   5.326   3
  -4   1   1 117.483   4.999   4
   3  -1  -1 281.016   8.930   3
  -3  -1   1 264.620   8.737   4
  -3  -1   1 275.536   9.471   1
   3   1  -1 254.895   9.042   3
   3   1  -1 270.428   8.824   2
  -3   1   1 267.927   9.006   4
  -3   1   1 282.721   9.123   1
  -2  -1   1 2.29309 0.61804   4
   2  -1  -1 1.39064 0.60272   3
   2  -1  -1 1.25620 0.73042   2
  -2  -1   1 1.07856 0.79642   1
  -2   1   1 1.39117 0.67426   4
  -2   1   1 1.01300 0.54922   1
   2   1  -1 2.25312 0.75635   3
   2   1  -1 0.96798 0.39800   2
  -1  -1   1 7810.29  237.34   4
   1  -1  -1 8126.21  246.23   2
  -1  -1   1 7959.74  243.54   1
  -1   1   1 8181.36  236.16   3
   1   1  -1 8204.21  236.29   3
  -1   1   1 8149.07  237.54   4
   0  -1  -1 21.3039  1.1726   2
   0  -1   1 23.5283  1.2052   1
   0  -1  -1 29.1247  1.1513   1
   0   1  -1 25.5960  1.1778   4
   1  -1   1 12.1349  0.7550   3
   1  -1   1 11.0742  1.1268   1
   1  -1   1 10.9952  1.1336   2
  -1  -1  -1 10.0201  1.0688   1
   1   1   1 13.3323  1.1488   2
  -1   1  -1 9.40209 1.01516   4
   1   1   1 11.0019  1.1184   3
   2  -1   1 140.988   4.549   3
  -2  -1  -1 129.424   4.260   4
   2  -1   1 131.019   5.055   2
  -2  -1  -1 132.804   5.126   1
  -2   1  -1 124.765   4.940   1
   2   1   1 127.788   4.828   3
   2   1   1 134.978   4.921   2
  -2   1  -1 134.923   4.728   4
  -3  -1  -1 1658.18   51.66   1
   3  -1   1 1702.50   49.61   3
   3  -1   1 1711.33   51.93   2
  -3  -1  -1 1660.81   49.81   4
  -3   1  -1 1678.65   49.99   4
   3   1   1 1674.62   49.87   3
   3   1   1 1690.79   51.75   2
  -3   1  -1 1742.66   51.61   1
  -4  -1  -1 382.571  13.237   1
  -4  -1  -1 376.734  11.767   4
   4  -1   1 376.873  12.210   3
   4  -1   1 378.512  13.000   2
  -4   1  -1 392.846  13.023   1
   4   1   1 361.195  12.667   2
  -4   1  -1 380.555  12.244   4
   4   1   1 350.958  12.412   3
  -5  -1  -1 487.111  15.141   4
   5  -1   1 483.859  16.453   2
  -5  -1  -1 475.575  16.769   1
   5  -1   1 491.087  15.686   3
   5   1   1 475.540  16.206   2
   5   1   1 473.338  15.929   3
  -5   1  -1 499.610  15.621   4
   6  -1   1 636.150  19.988   3
   6  -1   1 641.697  20.973   2
  -6  -1  -1 613.183  19.292   4
  -6  -1  -1 592.204  21.099   1
  -6   1  -1 631.009  21.041   1
   6   1   1 627.989  20.323   3
   6   1   1 605.106  20.589   2
  -6   1  -1 616.099  19.726   4
   7  -1   1 37.6689  3.5908   2
   7  -1   1 40.0684  3.5644   3
  -7  -1  -1 35.4052  3.9282   1
  -7  -1  -1 39.4938  3.0434   4
  -7   1  -1 36.5889  3.1372   4
   7   1   1 38.9127  3.7779   3
   7   1   1 35.8516  3.3560   2
  -7   1  -1 35.8942  3.7967   1
   8  -1   1 150.199   7.244   3
   8  -1   1 154.814   7.518   2
  -8  -1  -1 132.124   7.714   1
  -8  -1  -1 139.623   6.174   4
  -8   1  -1 153.271   6.778   4
  -8   1  -1 138.597   7.581   1
   8   1   1 154.621   7.329   2
   8   1   1 151.243   7.499   3
   9  -1   1 366.967  13.292   3
  -9  -1  -1 325.164  13.875   1
  -9  -1  -1 322.700  11.916   4
   9  -1   1 347.829  13.532   2
   9   1   1 333.753  13.204   2
   9   1   1 346.761  13.412   3
  -9   1  -1 353.406  12.488   4
  -9   1  -1 327.801  13.771   1
  10  -1   1 0.52832 2.36313   3
  10  -1   1 2.10996 2.38264   2
 -10  -1  -1 -2.2202  2.7469   1
 -10  -1  -1 -1.9974  1.6270   4
 -10   1  -1 3.52848 2.75942   1
  10   1   1 1.07492 2.44011   3
  10   1   1 -2.6562  2.0501   2
 -10   1  -1 0.50049 1.95941   4
  11  -1   1 15.7649  3.5404   2
 -11  -1  -1 15.4775  2.6027   4
 -11  -1  -1 17.7940  4.2111   1
  11  -1   1 17.3008  3.6015   3
  11   1   1 20.0523  3.5291   2
 -11   1  -1 20.8566  3.1379   4
  11   1   1 12.9660  3.4782   3
 -11   1  -1 21.7495  4.0823   1
  12  -1   1 20.8453  3.9949   2
  12  -1   1 25.4681  4.1289   3
 -12  -1  -1 26.8703  3.2216   4
 -12  -1  -1 24.0160  4.9182   1
  12   1   1 22.0699  3.8881   2
 -12   1  -1 17.9565  4.4315   1
  12   1   1 14.7409  4.0087   3
 -12   1  -1 25.9236  3.5621   4
 -13  -1  -1 34.0414  5.6978   1
  13  -1   1 26.5078  4.6876   2
  13  -1   1 35.2822  4.8235   3
 -13  -1  -1 27.1518  3.5631   4
 -13   1  -1 32.9618  5.4461   1
  13   1   1 27.9727  4.3781   2
 -13   1  -1 28.6669  3.8384   4
  13   1   1 33.4646  4.9009   3
  14  -1   1 4.63204 3.44061   3
  14  -1   1 1.87867 3.24923   2
 -14  -1  -1 0.70086 2.65535   4
 -14  -1  -1 -1.1826  4.0148   1
  14   1   1 -0.1172  2.9810   2
 -14   1  -1 5.59383 3.19164   4
  14   1   1 -2.0951  3.0518   3
 -14   1  -1 3.62863 4.25530   1
  15  -1   1 4.62128 3.68451   3
 -15  -1  -1 2.90477 4.59232   1
  15  -1   1 -4.1493  3.2454   2
 -15   1  -1 4.03593 4.40164   1
  15   1   1 1.64867 3.59032   3
 -15   1  -1 1.86502 3.04943   4
  15   1   1 6.64889 3.62876   2
  16  -1   1 67.1824  6.6613   3
  16  -1   1 60.9683  6.8256   2
 -16  -1  -1 61.5010  7.8412   1
  16   1   1 46.5515  6.3153   3
 -16   1  -1 58.2732  7.7040   1
  16   1   1 59.5111  6.4170   2
  17  -1   1 18.9792  5.1823   2
 -17  -1  -1 16.9484  6.1352   1
  17  -1   1 17.0665  4.8047   3
  17   1   1 17.9313  4.9073   2
  17   1   1 17.5076  5.0422   3
 -17   1  -1 5.35211 5.07491   1
  18  -1   1 5.89191 4.55919   2
  18  -1   1 3.71747 4.07923   3
 -18  -1  -1 -0.5534  5.0859   1
  18   1   1 8.25802 4.99138   3
  18   1   1 8.70206 4.49124   2
 -18   1  -1 -1.2553  5.2250   1
  19  -1   1 79.5751  8.2679   2
 -19  -1  -1 62.0825  9.1837   1
 -19   1  -1 50.1106  8.6883   1
  19   1   1 56.2133  7.2071   2
  19   1   1 80.1701  8.5786   3
  20  -2  -1 2.51366 4.55038   2
 -20  -2   1 -1.3084  6.2612   1
  20  -2  -1 0.59484 2.93134   3
  20   2  -1 1.60844 4.62079   3
 -20   2   1 -0.0512  5.9966   1
  19  -2  -1 34.3901  6.3424   2
 -19  -2   1 23.7990  7.3978   1
  19  -2  -1 35.1796  6.1578   3
 -19   2   1 30.7709  7.2332   1
  19   2  -1 31.5866  6.4415   3
  18  -2  -1 -3.3347  3.7635   3
  18  -2  -1 3.17857 4.31973   2
 -18  -2   1 -0.3283  5.3522   1
 -18   2   1 -1.5317  4.9479   1
  18   2  -1 6.69801 4.55321   3
  17  -2  -1 -4.5702  3.3854   3
  17  -2  -1 1.47016 3.63255   2
 -17  -2   1 -1.1452  5.0565   1
  17   2  -1 -0.7366  3.4029   2
  17   2  -1 -1.1970  3.8911   3
 -17   2   1 -0.7825  3.2206   4
 -17   2   1 -3.2863  4.5443   1
  16  -2  -1 0.59740 3.61424   3
  16  -2  -1 -1.0559  3.2977   2
 -16  -2   1 1.94131 4.69693   1
 -16   2   1 0.04018 3.13873   4
  16   2  -1 -6.1174  2.7291   2
 -16   2   1 -4.2752  4.0836   1
  16   2  -1 1.86408 3.99114   3
  15  -2  -1 106.089   8.316   2
 -15  -2   1 111.241   7.027   4
 -15  -2   1 111.341   9.503   1
  15  -2  -1 122.152   8.349   3
  15   2  -1 92.1362  8.0238   3
 -15   2   1 104.611   7.521   4
 -15   2   1 105.914   9.006   1
  15   2  -1 107.229   7.507   2
 -14  -2   1 81.1807  5.6763   4
  14  -2  -1 65.8597  6.2627   2
 -14  -2   1 53.8275  7.1121   1
  14  -2  -1 59.2315  6.1049   3
  14   2  -1 67.6613  5.7733   2
 -14   2   1 81.0159  7.4482   1
  14   2  -1 63.1139  6.7073   3
 -14   2   1 55.8874  5.5464   4
  13  -2  -1 20.5373  4.2854   3
 -13  -2   1 34.8962  5.7688   1
 -13  -2   1 26.0231  3.5339   4
  13  -2  -1 38.1337  4.7628   2
 -13   2   1 31.1883  5.2479   1
 -13   2   1 23.0182  3.9217   4
  13   2  -1 28.0957  4.7992   3
  13   2  -1 28.2003  4.0893   2
 -12  -2   1 464.899  19.304   1
 -12  -2   1 502.503  16.971   4
  12  -2  -1 494.514  18.514   2
  12  -2  -1 468.850  17.841   3
  12   2  -1 440.913  17.523   2
  12   2  -1 463.199  18.540   3
 -12   2   1 506.318  19.081   1
 -12   2   1 480.615  17.553   4
 -11  -2   1 3.94921 3.49262   1
 -11  -2   1 3.50065 2.13187   4
  11  -2  -1 6.30632 2.81469   3
  11  -2  -1 7.03969 2.86737   2
  11   2  -1 2.08076 2.92391   3
 -11   2   1 8.25369 2.53274   4
 -11   2   1 7.02583 3.30322   1
  11   2  -1 7.41349 2.58413   2
  10  -2  -1 94.8767  6.2447   2
  10  -2  -1 95.9885  6.1578   3
 -10  -2   1 87.1271  6.9520   1
 -10  -2   1 106.535   5.528   4
 -10   2   1 103.866   6.592   1
  10   2  -1 107.458   5.863   2
 -10   2   1 93.4997  5.7740   4
  10   2  -1 107.598   6.764   3
  -9  -2   1 84.3353  4.7291   4
   9  -2  -1 88.5502  5.7715   2
   9  -2  -1 75.0726  5.3574   3
  -9  -2   1 72.5750  6.1460   1
   9   2  -1 84.6439  5.8676   3
   9   2  -1 78.6833  4.9656   2
  -9   2   1 75.5559  5.5923   1
  -9   2   1 80.8920  5.2458   4
   8  -2  -1 77.7480  4.9407   3
  -8  -2   1 66.9887  5.6293   1
   8  -2  -1 77.1561  5.2183   2
  -8  -2   1 72.3183  4.2393   4
  -8   2   1 75.7971  5.1662   1
  -8   2   1 68.1964  4.7875   4
   8   2  -1 70.8969  4.5900   2
   8   2  -1 70.4641  5.2247   3
   7  -2  -1 0.94228 1.80999   3
  -7  -2   1 -0.1540  1.3689   4
   7  -2  -1 0.79625 1.96964   2
  -7  -2   1 2.76776 2.46526   1
  -7   2   1 -2.0729  1.6577   4
  -7   2   1 -0.7421  1.7532   1
   7   2  -1 -0.5036  2.0336   3
   7   2  -1 -1.5348  1.3817   2
   6  -2  -1 44.9898  3.3914   3
   6  -2  -1 50.0701  3.9480   2
  -6  -2   1 49.5951  4.0326   1
  -6  -2   1 39.6511  2.8446   4
  -6   2   1 46.2003  3.5002   1
   6   2  -1 39.8422  3.4011   3
  -6   2   1 48.0512  3.4954   4
   6   2  -1 36.7659  2.8923   2
   5  -2  -1 1559.53   48.27   2
  -5  -2   1 1500.82   46.11   4
   5  -2  -1 1570.07   46.25   3
  -5  -2   1 1529.37   48.24   1
   5   2  -1 1532.98   47.56   2
   5   2  -1 1577.36   46.68   3
  -5   2   1 1591.97   47.78   1
  -4  -2   1 2498.64   78.37   1
  -4  -2   1 2534.22   75.84   4
   4  -2  -1 2658.69   75.54   3
   4  -2  -1 2583.25   78.82   2
   4   2  -1 2542.17   75.87   3
  -4   2   1 2633.12   76.32   4
  -4   2   1 2663.95   78.00   1
   4   2  -1 2551.83   78.28   2
   3  -2  -1 815.712  23.606   3
  -3  -2   1 768.281  23.613   4
   3  -2  -1 797.591  24.806   2
  -3  -2   1 787.253  24.789   1
   3   2  -1 782.104  24.212   2
   3   2  -1 741.600  23.839   3
  -3   2   1 790.997  24.217   1
  -3   2   1 786.733  24.023   4
   2  -2  -1 77.4275  3.4978   2
  -2  -2   1 79.8205  3.5545   1
  -2  -2   1 75.5798  3.0217   4
   2   2  -1 70.2243  2.7029   2
   2   2  -1 77.9792  3.2999   3
  -2   2   1 80.6021  3.3698   4
  -2   2   1 78.3157  2.8471   1
  -2   2   1 78.4443  3.0053   3
  -1  -2   1 2636.71   80.68   4
  -1  -2   1 2580.17   84.92   2
   1  -2  -1 2958.49   87.50   1
   1  -2  -1 2865.54   83.67   2
  -1  -2   1 2679.77   82.87   1
  -1   2   1 2787.60   80.82   4
  -1   2   1 2858.19   80.34   3
   1   2  -1 2691.54   80.20   3
   0  -2   1 64.2922  2.7445   2
   0  -2  -1 62.4867  2.8254   2
   0  -2   1 63.0009  2.7735   1
   0   2   1 64.2078  2.7150   3
   0   2  -1 64.4832  2.3805   3
   0   2   1 60.3866  2.5631   4
   0   2  -1 64.5577  2.7827   4
  -1  -2  -1 528.114  16.438   1
   1  -2   1 536.972  16.608   2
   1  -2   1 519.404  16.382   1
   1   2   1 524.911  16.016   3
   1   2   1 511.959  16.442   2
  -1   2  -1 529.322  16.056   4
   1   2   1 512.092  15.910   4
  -2  -2  -1 2.52649 1.30031   1
   2  -2   1 1.79646 1.30167   2
   2  -2   1 3.31729 0.80838   3
  -2  -2  -1 2.96631 0.58236   4
   2  -2   1 1.72064 1.10487   1
   2   2   1 0.94877 1.06643   2
   2   2   1 2.64872 1.15996   3
  -2   2  -1 3.24708 1.14719   4
  -3  -2  -1 429.170  13.145   4
   3  -2   1 468.761  13.447   3
  -3  -2  -1 413.248  14.531   1
   3  -2   1 427.012  14.565   2
  -3   2  -1 429.230  13.904   4
   3   2   1 422.496  14.183   2
  -3   2  -1 435.366  14.325   1
  -4  -2  -1 446.484  13.657   4
  -4  -2  -1 431.450  15.308   1
   4  -2   1 469.630  14.128   3
   4  -2   1 450.814  15.257   2
  -4   2  -1 436.603  15.008   1
   4   2   1 438.346  14.802   2
   4   2   1 437.243  14.691   3
  -4   2  -1 449.359  14.511   4
   5  -2   1 235.930   8.155   3
  -5  -2  -1 224.305   7.488   4
  -5  -2  -1 224.968   9.186   1
   5  -2   1 221.184   8.909   2
   5   2   1 218.770   8.605   3
  -5   2  -1 209.641   8.712   1
   5   2   1 228.110   8.502   2
  -5   2  -1 223.451   8.332   4
  -6  -2  -1 291.792   9.662   4
  -6  -2  -1 275.341  11.399   1
   6  -2   1 304.776  10.453   3
   6  -2   1 296.204  11.265   2
  -6   2  -1 298.145  10.576   4
   6   2   1 288.017  10.740   2
   6   2   1 288.450  10.959   3
  -6   2  -1 284.485  11.132   1
  -7  -2  -1 2455.14   71.51   4
   7  -2   1 2459.35   71.85   3
   7  -2   1 2443.49   75.25   2
  -7  -2  -1 2409.09   75.16   1
  -7   2  -1 2399.15   72.29   4
  -7   2  -1 2416.14   74.79   1
   7   2   1 2400.83   72.47   3
   7   2   1 2400.80   74.71   2
   8  -2   1 589.017  20.686   2
   8  -2   1 598.417  19.680   3
  -8  -2  -1 604.887  18.733   4
  -8  -2  -1 561.764  21.040   1
  -8   2  -1 606.001  19.653   4
  -8   2  -1 567.578  20.754   1
   8   2   1 595.717  20.252   2
   8   2   1 567.476  20.148   3
   9  -2   1 97.4106  5.8635   3
   9  -2   1 102.433   6.314   2
  -9  -2  -1 98.6831  4.9092   4
  -9  -2  -1 106.974   6.976   1
   9   2   1 100.649   5.878   2
   9   2   1 100.356   6.475   3
  -9   2  -1 95.0985  5.5928   4
  -9   2  -1 93.7435  6.2924   1
 -10  -2  -1 0.27983 3.04967   1
 -10  -2  -1 1.68774 1.74239   4
  10  -2   1 -1.0057  2.2819   3
  10  -2   1 2.09508 2.59840   2
 -10   2  -1 -0.3337  1.9885   4
  10   2   1 2.58466 2.57561   3
  10   2   1 3.78192 2.22152   2
 -10   2  -1 -0.5093  2.4564   1
 -11  -2  -1 108.506   7.979   1
  11  -2   1 127.561   7.219   3
 -11  -2  -1 114.265   5.873   4
  11  -2   1 132.150   7.704   2
  11   2   1 105.405   7.334   3
 -11   2  -1 120.802   6.635   4
  11   2   1 116.410   6.924   2
 -11   2  -1 115.241   7.780   1
 -12  -2  -1 6.16255 2.36651   4
  12  -2   1 6.52299 3.16019   3
  12  -2   1 5.18359 3.22962   2
 -12  -2  -1 7.14997 4.24094   1
  12   2   1 7.61904 2.94059   2
  12   2   1 5.17309 3.36315   3
 -12   2  -1 11.6256  3.9602   1
 -12   2  -1 7.11847 2.87874   4
 -13  -2  -1 3.40875 4.15351   1
  13  -2   1 -4.1807  3.0503   2
 -13  -2  -1 -3.1509  2.1519   4
  13  -2   1 0.50052 3.00666   3
 -13   2  -1 -0.0708  3.4724   1
 -13   2  -1 0.57948 2.62379   4
  13   2   1 -1.2741  3.1482   3
  13   2   1 -1.8979  2.5541   2
  14  -2   1 52.9972  5.6518   3
 -14  -2  -1 46.2054  4.4255   4
 -14  -2  -1 23.7117  5.8514   1
  14  -2   1 60.5218  6.1404   2
 -14   2  -1 64.5957  5.3936   4
 -14   2  -1 47.6984  6.4325   1
  14   2   1 49.1104  5.5115   2
  14   2   1 45.7478  5.7925   3
  15  -2   1 11.0339  4.1953   3
 -15  -2  -1 12.6552  5.3542   1
  15  -2   1 15.6193  4.5794   2
  15   2   1 11.8891  4.0048   2
 -15   2  -1 7.06268 4.71449   1
 -15   2  -1 18.1280  3.8240   4
  15   2   1 14.3315  4.4547   3
  16  -2   1 31.7334  5.3261   3
 -16  -2  -1 26.6075  6.4214   1
  16  -2   1 40.4790  5.8975   2
 -16   2  -1 30.1986  4.6297   4
  16   2   1 25.3981  4.8987   2
 -16   2  -1 32.0461  6.1886   1
  16   2   1 29.3696  5.4895   3
 -17  -2  -1 -3.8578  4.9496   1
  17  -2   1 4.67951 4.22978   3
  17  -2   1 7.18430 4.51521   2
  17   2   1 1.18253 3.91119   2
 -17   2  -1 3.00488 4.93504   1
  17   2   1 0.13147 3.59015   3
  18  -2   1 1.29722 4.50875   2
 -18  -2  -1 -6.1530  4.9703   1
  18  -2   1 -2.6594  2.8230   3
  18   2   1 2.60759 3.84514   2
 -18   2  -1 -4.3966  5.1716   1
  18   2   1 7.40866 4.62996   3
 -19  -2  -1 3.72644 6.50759   1
  19  -2   1 3.60229 2.98789   3
  19  -2   1 13.5677  5.5620   2
  19   2   1 3.62522 4.55050   3
 -19   2  -1 6.57479 6.43685   1
 -20  -3   1 1.33329 6.39963   1
  20  -3  -1 4.46160 4.83709   2
 -20   3   1 -2.2849  5.7416   1
  20   3  -1 -2.9264  4.3729   3
  19  -3  -1 9.82753 4.97620   2
  19  -3  -1 3.95162 3.26032   3
 -19  -3   1 1.38212 5.95210   1
 -19   3   1 7.64230 5.96187   1
  19   3  -1 4.43528 4.61985   3
  18  -3  -1 -0.3513  3.8087   3
  18  -3  -1 1.31820 4.04516   2
 -18  -3   1 6.16252 5.62351   1
  18   3  -1 3.60774 4.22804   3
 -18   3   1 1.72409 3.36261   4
 -18   3   1 3.54057 5.18205   1
  17  -3  -1 -2.3461  3.8578   2
 -17  -3   1 -0.6595  5.0103   1
  17  -3  -1 2.64845 3.69623   3
 -17   3   1 0.45806 3.57576   4
 -17   3   1 0.64803 4.67070   1
  17   3  -1 -2.5154  3.0691   2
  17   3  -1 -1.0884  3.8168   3
 -16  -3   1 -3.1211  4.5043   1
  16  -3  -1 7.49570 4.20283   2
  16  -3  -1 9.95406 4.17746   3
 -16   3   1 5.63019 4.86189   1
 -16   3   1 13.1011  4.0171   4
  16   3  -1 2.81028 3.28756   2
  16   3  -1 14.9785  4.7066   3
  15  -3  -1 47.8971  5.6195   3
  15  -3  -1 36.8136  5.2999   2
 -15  -3   1 22.7220  5.9553   1
 -15  -3   1 24.4618  3.9289   4
 -15   3   1 18.2439  4.2060   4
  15   3  -1 28.9261  4.3678   2
  15   3  -1 21.7549  5.0073   3
 -15   3   1 27.2016  5.5611   1
  14  -3  -1 21.8701  4.3529   3
 -14  -3   1 27.6447  6.0814   1
  14  -3  -1 31.4537  5.0484   2
 -14  -3   1 25.3925  3.5791   4
 -14   3   1 20.8101  4.7484   1
 -14   3   1 17.5456  3.9304   4
  14   3  -1 17.8673  3.6268   2
  14   3  -1 17.2588  4.5740   3
  13  -3  -1 14.6712  3.8369   3
 -13  -3   1 18.9452  3.1534   4
  13  -3  -1 14.0947  3.9143   2
 -13  -3   1 12.3424  5.0499   1
 -13   3   1 13.1969  4.3190   1
 -13   3   1 16.5254  3.6057   4
  13   3  -1 17.1645  3.3669   2
  13   3  -1 11.1105  3.9326   3
  12  -3  -1 18.4624  3.8524   2
  12  -3  -1 18.6690  3.6689   3
 -12  -3   1 18.6481  4.8791   1
 -12  -3   1 16.6606  2.9558   4
 -12   3   1 21.9071  3.6547   4
  12   3  -1 20.4071  3.3160   2
 -12   3   1 20.2407  4.0538   1
  12   3  -1 18.8341  4.1224   3
  11  -3  -1 -1.9012  2.4691   2
  11  -3  -1 0.74772 2.57729   3
 -11  -3   1 0.96190 1.84022   4
 -11  -3   1 2.82223 3.51673   1
  11   3  -1 -0.4811  2.6757   3
  11   3  -1 -1.6068  1.8225   2
 -11   3   1 -1.1136  2.7124   1
 -11   3   1 -0.2460  2.3490   4
  10  -3  -1 16.0408  3.2737   2
 -10  -3   1 9.10006 2.22970   4
  10  -3  -1 8.33791 2.75953   3
 -10  -3   1 11.7898  3.7267   1
  10   3  -1 11.3203  2.3192   2
 -10   3   1 13.4344  2.8477   4
 -10   3   1 7.35393 2.84916   1
  10   3  -1 6.51304 3.06493   3
   9  -3  -1 15.4964  3.2584   2
  -9  -3   1 15.6790  2.2980   4
  -9  -3   1 16.2892  3.7951   1
   9  -3  -1 17.2577  2.8548   3
  -9   3   1 18.6414  3.2202   1
  -9   3   1 13.9428  2.8387   4
   9   3  -1 17.0224  3.3780   3
   9   3  -1 11.5836  2.3705   2
   8  -3  -1 51.9999  4.0551   3
  -8  -3   1 40.5700  4.8664   1
  -8  -3   1 49.7418  3.5597   4
   8  -3  -1 53.1760  4.4370   2
  -8   3   1 53.2042  4.4490   1
  -8   3   1 50.2718  4.1380   4
   8   3  -1 51.1621  3.8294   2
   8   3  -1 50.6686  4.5936   3
   7  -3  -1 539.506  18.717   2
   7  -3  -1 547.336  17.690   3
  -7  -3   1 520.023  19.125   1
  -7  -3   1 535.629  17.153   4
  -7   3   1 525.184  18.248   1
  -7   3   1 530.937  18.021   4
   7   3  -1 518.831  18.310   3
   7   3  -1 537.323  17.716   2
   6  -3  -1 484.324  15.436   3
  -6  -3   1 439.969  16.569   1
   6  -3  -1 480.406  16.452   2
  -6  -3   1 469.976  15.020   4
  -6   3   1 460.391  15.846   1
  -6   3   1 463.279  15.809   4
   6   3  -1 452.327  15.995   3
   6   3  -1 461.959  15.387   2
  -5  -3   1 122.089   4.945   4
  -5  -3   1 121.120   6.299   1
   5  -3  -1 116.465   6.032   2
   5  -3  -1 129.426   5.243   3
  -5   3   1 122.247   5.347   1
   5   3  -1 123.253   4.944   2
  -5   3   1 121.907   5.698   4
   5   3  -1 119.187   5.860   3
   4  -3  -1 101.933   4.186   3
   4  -3  -1 95.1489  5.2312   2
  -4  -3   1 91.4388  5.4561   1
  -4  -3   1 96.0675  4.0144   4
  -4   3   1 100.158   4.217   1
   4   3  -1 71.9030  4.5140   3
  -4   3   1 92.4505  4.6964   4
   4   3  -1 91.9328  3.8706   2
  -3  -3   1 753.756  24.730   1
  -3  -3   1 763.473  23.470   4
   3  -3  -1 779.765  24.799   2
   3  -3  -1 817.305  23.402   3
   3   3  -1 763.320  23.959   2
  -3   3   1 772.000  23.974   4
  -3   3   1 785.544  23.988   1
   3   3  -1 764.397  23.822   3
   2  -3  -1 81.8061  3.1554   1
  -2  -3   1 82.6764  3.2265   2
   2  -3  -1 83.8583  4.1323   2
  -2  -3   1 83.8706  3.4340   4
  -2  -3   1 80.8086  4.0162   1
  -2   3   1 83.1986  3.7698   4
   2   3  -1 79.6644  3.6732   3
  -2   3   1 85.9163  3.3180   3
  -1  -3   1 957.161  30.475   1
   1  -3  -1 1037.21   30.32   1
   1  -3  -1 1008.57   30.84   2
  -1  -3   1 946.957  30.447   2
  -1   3   1 1019.20   29.36   3
  -1   3   1 982.133  29.706   4
   1   3  -1 967.179  29.301   3
   1   3  -1 969.874  29.593   4
   0  -3   1 34.2771  2.1645   2
   0  -3   1 36.7338  2.1639   1
   0  -3  -1 39.3400  2.0288   1
   0  -3  -1 37.2594  2.2730   2
   0   3  -1 35.6383  2.1139   4
   0   3  -1 39.6296  1.7134   3
   0   3   1 35.4261  1.9752   4
   0   3   1 37.8541  2.0543   3
  -1  -3  -1 199.350   7.220   2
   1  -3   1 209.805   7.480   2
   1  -3   1 210.271   7.291   1
  -1  -3  -1 207.498   7.322   1
   1   3   1 206.095   6.758   4
   1   3   1 210.655   7.233   3
  -1   3  -1 215.172   7.283   4
   2  -3   1 35.8786  1.5879   3
  -2  -3  -1 30.2406  2.4998   1
   2  -3   1 28.6983  2.5293   2
   2  -3   1 34.3809  2.5746   1
   2   3   1 33.7146  1.7019   4
  -2   3  -1 34.1685  2.6526   4
   2   3   1 34.5024  2.6578   3
   2   3   1 29.3438  2.3367   2
  -3  -3  -1 6731.37  207.72   1
  -3  -3  -1 6944.98  203.07   4
   3  -3   1 7470.80  201.34   3
   3  -3   1 6818.33  207.40   1
   3  -3   1 7079.06  209.46   2
   3   3   1 6818.28  200.99   3
   3   3   1 6963.17  209.09   2
  -3   3  -1 6746.29  202.36   4
  -4  -3  -1 191.215   8.296   1
   4  -3   1 195.594   8.127   2
   4  -3   1 207.218   6.925   3
  -4  -3  -1 193.501   6.490   4
  -4   3  -1 192.886   7.658   1
   4   3   1 201.855   7.540   2
  -4   3  -1 190.571   7.615   4
  -5  -3  -1 35.9473  3.6087   1
   5  -3   1 38.5660  2.8076   3
  -5  -3  -1 41.3336  2.3089   4
   5  -3   1 39.2212  3.4241   2
   5   3   1 36.3534  3.2245   3
  -5   3  -1 43.0840  3.4142   4
   5   3   1 43.3110  3.1325   2
  -5   3  -1 41.8868  3.2981   1
  -6  -3  -1 16.6019  3.1648   1
  -6  -3  -1 18.6544  1.7575   4
   6  -3   1 17.1491  2.8127   2
   6  -3   1 22.6782  2.4004   3
   6   3   1 19.7526  2.3798   2
  -6   3  -1 17.2220  2.5903   1
   6   3   1 18.8675  2.7630   3
  -6   3  -1 20.4545  2.6051   4
  -7  -3  -1 1.22868 1.38430   4
   7  -3   1 6.25968 2.60176   2
   7  -3   1 2.42366 1.95520   3
  -7  -3  -1 1.44595 2.77638   1
   7   3   1 2.71597 2.39840   3
   7   3   1 2.72503 1.95019   2
  -7   3  -1 5.19587 2.30198   1
  -7   3  -1 4.92711 2.23879   4
  -8  -3  -1 38.5962  4.5398   1
   8  -3   1 39.2186  3.5229   3
  -8  -3  -1 37.3148  2.9176   4
   8  -3   1 43.0071  4.1861   2
  -8   3  -1 32.0914  3.4935   4
   8   3   1 29.0645  3.3152   2
   8   3   1 30.4591  3.9502   3
  -8   3  -1 32.0479  3.7690   1
   9  -3   1 57.7742  5.0061   2
  -9  -3  -1 68.1647  5.8221   1
  -9  -3  -1 67.3500  3.8036   4
   9  -3   1 59.0526  4.5962   3
  -9   3  -1 63.4787  5.1121   1
   9   3   1 68.5535  5.4803   3
   9   3   1 57.8532  4.6693   2
  -9   3  -1 75.5981  5.1870   4
 -10  -3  -1 215.340  10.926   1
  10  -3   1 224.118  10.330   2
 -10  -3  -1 216.421   8.192   4
  10  -3   1 199.790   9.289   3
  10   3   1 200.099  10.038   3
 -10   3  -1 198.998  10.108   1
  10   3   1 211.050   9.468   2
 -10   3  -1 215.634   9.368   4
  11  -3   1 82.2492  5.8326   3
  11  -3   1 73.9113  6.3915   2
 -11  -3  -1 83.4558  7.0747   1
 -11  -3  -1 78.4040  4.5962   4
 -11   3  -1 67.3742  6.0542   1
  11   3   1 68.8953  6.0956   3
  11   3   1 77.8148  5.6695   2
 -11   3  -1 84.8311  5.8481   4
  12  -3   1 0.23474 2.66347   3
 -12  -3  -1 3.40204 4.06041   1
 -12  -3  -1 -1.3173  1.9863   4
  12  -3   1 -0.9008  3.0252   2
 -12   3  -1 -1.2790  3.1689   1
 -12   3  -1 -2.6076  2.3730   4
  12   3   1 -1.1702  2.9648   3
  12   3   1 4.94354 2.75378   2
  13  -3   1 72.2505  6.1000   3
  13  -3   1 60.4615  6.2228   2
 -13  -3  -1 73.4822  4.9721   4
 -13  -3  -1 69.1761  7.5415   1
  13   3   1 68.1879  6.5656   3
 -13   3  -1 62.5828  6.7260   1
  13   3   1 59.0385  5.5362   2
 -13   3  -1 71.6600  5.7434   4
  14  -3   1 1.57255 3.34942   3
 -14  -3  -1 0.35680 4.21494   1
  14  -3   1 5.24290 3.82883   2
 -14   3  -1 3.41410 3.26713   4
 -14   3  -1 -1.4943  3.7139   1
  14   3   1 0.38261 3.03416   2
  14   3   1 2.13906 3.82062   3
  15  -3   1 38.2257  5.7660   2
  15  -3   1 27.9327  4.8955   3
 -15  -3  -1 14.0979  5.5149   1
 -15   3  -1 25.9817  4.4523   4
  15   3   1 35.2732  5.5341   3
 -15   3  -1 23.8677  5.6833   1
  15   3   1 24.1967  4.4514   2
 -16  -3  -1 0.25803 5.11216   1
  16  -3   1 -2.7486  3.2426   3
  16  -3   1 5.13724 4.00938   2
  16   3   1 -0.4109  3.2067   2
  16   3   1 0.57715 3.90203   3
 -16   3  -1 -4.5802  4.0354   1
 -16   3  -1 4.72966 3.48176   4
 -17  -3  -1 5.90921 5.72408   1
  17  -3   1 12.0159  4.7666   2
  17  -3   1 6.85231 3.95105   3
 -17   3  -1 9.61873 5.71661   1
  17   3   1 4.70804 4.72151   3
  17   3   1 9.20720 4.12866   2
 -18  -3  -1 6.05182 6.18306   1
  18  -3   1 14.5678  5.3920   2
  18  -3   1 -0.0194  2.8420   3
  18   3   1 13.4197  4.9241   3
  18   3   1 7.76268 4.03282   2
 -18   3  -1 0.51580 5.40349   1
  19  -3   1 15.6007  5.9366   2
 -19  -3  -1 3.95702 6.26365   1
  19   3   1 24.7861  6.2275   3
 -19   3  -1 4.00364 6.13751   1
 -20  -4   1 2.94634 6.66085   1
  20  -4  -1 2.19516 4.90092   2
  20   4  -1 -5.1708  4.2179   3
 -20   4   1 -0.6842  5.8673   1
 -19  -4   1 -6.0521  5.3315   1
  19  -4  -1 6.16758 4.78923   2
  19  -4  -1 0.98136 2.78871   3
  19   4  -1 5.24695 4.99530   3
 -19   4   1 -1.6476  5.2980   1
  18  -4  -1 17.4931  5.4964   2
  18  -4  -1 19.1938  4.7211   3
 -18  -4   1 13.6385  6.6901   1
 -18   4   1 15.9491  6.2375   1
  18   4  -1 13.5923  5.4262   3
 -18   4   1 18.0958  4.4201   4
 -17  -4   1 8.89424 5.98248   1
  17  -4  -1 9.19252 4.48806   3
  17  -4  -1 6.28839 4.38287   2
 -17   4   1 17.5006  4.4117   4
  17   4  -1 14.1122  4.8763   3
 -17   4   1 4.22231 4.93394   1
  16  -4  -1 2.41177 3.58069   3
  16  -4  -1 8.92879 4.28368   2
 -16  -4   1 -0.7542  4.9974   1
 -16   4   1 3.59425 3.54882   4
  16   4  -1 -0.7796  2.9953   2
 -16   4   1 4.24148 4.42585   1
  16   4  -1 0.97413 3.89110   3
 -15  -4   1 41.8046  6.9868   1
  15  -4  -1 42.3455  5.8670   2
 -15  -4   1 38.7441  4.3607   4
  15  -4  -1 42.1886  5.5636   3
  15   4  -1 51.7081  5.1392   2
 -15   4   1 55.6767  5.6977   4
 -15   4   1 42.4469  6.3437   1
  15   4  -1 36.1729  5.9158   3
 -14  -4   1 118.509   9.841   1
  14  -4  -1 122.689   7.903   3
 -14  -4   1 113.098   6.650   4
  14  -4  -1 97.0035  7.9815   2
  14   4  -1 108.067   6.903   2
  14   4  -1 124.518   8.893   3
 -14   4   1 97.1381  8.1201   1
 -14   4   1 105.800   7.426   4
 -13  -4   1 35.6012  6.3386   1
 -13  -4   1 37.7726  3.8483   4
  13  -4  -1 42.0650  5.3609   2
  13  -4  -1 33.5850  4.7275   3
 -13   4   1 45.0044  4.9532   4
  13   4  -1 34.3874  4.0936   2
 -13   4   1 32.4372  5.0695   1
  13   4  -1 46.9264  5.6861   3
  12  -4  -1 -0.2009  2.6605   3
 -12  -4   1 3.34864 4.28231   1
 -12  -4   1 5.43065 2.36967   4
  12  -4  -1 3.46425 3.14897   2
 -12   4   1 -1.3614  3.2661   1
 -12   4   1 5.77213 2.96668   4
  12   4  -1 1.89839 3.38255   3
  12   4  -1 3.48178 2.51582   2
 -11  -4   1 18.6953  4.8093   1
 -11  -4   1 20.2763  2.7920   4
  11  -4  -1 23.9653  4.0525   2
  11  -4  -1 21.5983  3.6066   3
 -11   4   1 21.0629  3.5545   4
 -11   4   1 19.0054  3.8811   1
  11   4  -1 18.8021  3.9210   3
  11   4  -1 17.3927  2.8279   2
 -10  -4   1 17.8841  4.3573   1
  10  -4  -1 20.1924  3.6866   2
  10  -4  -1 20.6294  3.3475   3
 -10  -4   1 20.2623  2.6022   4
 -10   4   1 21.6716  3.3303   4
 -10   4   1 26.9415  3.6553   1
  10   4  -1 25.0640  2.9482   2
  10   4  -1 24.9530  3.9607   3
  -9  -4   1 1.00582 1.64985   4
  -9  -4   1 4.31559 3.31341   1
   9  -4  -1 -0.4222  2.3816   2
   9  -4  -1 1.93565 2.13168   3
  -9   4   1 3.76150 2.36194   1
  -9   4   1 0.17909 2.14077   4
   9   4  -1 2.83173 2.58153   3
   9   4  -1 0.87889 1.66357   2
   8  -4  -1 392.616  14.963   2
   8  -4  -1 410.781  13.946   3
  -8  -4   1 393.206  13.280   4
  -8  -4   1 387.770  15.479   1
   8   4  -1 377.905  14.763   3
  -8   4   1 379.551  14.352   1
  -8   4   1 382.379  14.316   4
   8   4  -1 391.803  13.733   2
  -7  -4   1 80.3316  4.2984   4
  -7  -4   1 83.9532  6.0343   1
   7  -4  -1 78.5482  5.5580   2
   7  -4  -1 80.9493  4.7721   3
   7   4  -1 87.0934  4.4875   2
  -7   4   1 88.4967  5.0735   1
   7   4  -1 89.4559  5.7298   3
  -7   4   1 80.3869  5.1852   4
  -6  -4   1 163.817   8.276   1
  -6  -4   1 176.891   6.781   4
   6  -4  -1 187.117   7.077   3
   6  -4  -1 186.485   8.191   2
  -6   4   1 178.482   7.278   1
   6   4  -1 180.217   6.918   2
   6   4  -1 177.836   7.974   3
  -6   4   1 164.927   7.617   4
  -5  -4   1 68.7310  3.5254   4
   5  -4  -1 71.5095  3.6289   3
  -5  -4   1 70.7291  5.0698   1
   5  -4  -1 66.6490  4.7807   2
  -5   4   1 66.5151  3.6649   1
  -5   4   1 71.3678  4.4024   4
   5   4  -1 71.0782  3.4858   2
   5   4  -1 68.4315  4.4784   3
   4  -4  -1 12.2342  2.5981   2
  -4  -4   1 14.1415  1.6459   4
  -4  -4   1 11.9249  2.7512   1
   4  -4  -1 12.2313  1.5828   3
   4   4  -1 11.9144  1.4558   2
  -4   4   1 14.6539  2.2366   4
   4   4  -1 9.28823 2.06706   3
  -4   4   1 12.9465  1.5964   1
  -3  -4   1 30.2484  3.3282   1
  -3  -4   1 32.2642  2.4594   4
   3  -4  -1 31.6164  3.2333   2
   3  -4  -1 36.3008  2.3416   1
  -3  -4   1 35.9702  2.2805   2
  -3   4   1 34.6690  2.8549   4
   3   4  -1 37.8712  2.8572   3
  -3   4   1 36.5837  2.3361   3
  -2  -4   1 401.343  13.083   2
   2  -4  -1 415.839  12.872   1
  -2  -4   1 388.213  13.728   1
   2   4  -1 410.036  13.052   3
  -2   4   1 403.665  13.317   4
  -2   4   1 412.349  12.673   3
   2   4  -1 401.472  12.902   4
  -1  -4   1 1305.10   41.19   1
  -1  -4   1 1280.63   41.21   2
   1  -4  -1 1380.78   40.82   1
   1   4  -1 1368.60   40.12   4
  -1   4   1 1385.94   39.67   3
  -1   4   1 1314.40   40.13   4
   1   4  -1 1366.12   39.66   3
   0  -4   1 843.446  27.956   2
   0  -4  -1 899.872  28.193   2
   0  -4  -1 922.747  27.682   1
   0  -4   1 900.718  27.869   1
   0   4  -1 939.431  26.664   3
   0   4   1 898.750  26.916   3
   0   4   1 868.805  27.048   4
   1  -4   1 52.5719  3.6488   2
   1  -4   1 58.1558  3.1066   1
  -1  -4  -1 54.8638  3.4209   1
  -1  -4  -1 58.2949  3.1395   2
   1   4   1 57.8792  3.1901   3
  -1   4  -1 52.0277  3.2083   4
   1   4   1 52.5032  2.7535   4
  -1   4  -1 53.7693  2.1829   3
   2  -4   1 322.829  10.805   1
   2  -4   1 305.253  11.299   2
  -2  -4  -1 305.681  10.734   2
  -2  -4  -1 309.628  11.213   1
  -2   4  -1 318.353   9.631   3
   2   4   1 326.348  10.046   4
   2   4   1 317.275  10.796   3
  -2   4  -1 308.859  10.821   4
   3  -4   1 5119.91  152.96   1
   3  -4   1 5387.89  148.25   3
  -3  -4  -1 4948.29  153.33   1
   3  -4   1 5046.64  154.54   2
   3   4   1 5062.03  148.40   3
  -3   4  -1 5121.73  149.45   4
   3   4   1 4968.08  154.03   2
   3   4   1 5194.74  149.09   4
  -4  -4  -1 179.059   8.340   1
  -4  -4  -1 202.097   6.687   4
   4  -4   1 210.926   6.911   3
   4  -4   1 212.388   8.531   2
   4   4   1 199.352   7.648   2
  -4   4  -1 203.204   7.888   1
  -4   4  -1 184.749   7.832   4
   4   4   1 201.899   8.127   3
   5  -4   1 309.612   9.531   3
   5  -4   1 277.151  10.924   2
  -5  -4  -1 282.565   9.031   4
  -5  -4  -1 256.496  10.928   1
  -5   4  -1 276.869  10.385   1
   5   4   1 277.659  10.132   2
  -5   4  -1 261.157  10.253   4
   5   4   1 261.678  10.461   3
  -6  -4  -1 93.9907  3.9059   4
  -6  -4  -1 86.7481  5.8096   1
   6  -4   1 88.8500  4.4449   3
   6  -4   1 93.2465  5.6921   2
  -6   4  -1 80.7330  5.0910   4
  -6   4  -1 82.4432  5.0093   1
   6   4   1 83.4679  5.3305   3
   6   4   1 88.7198  4.9220   2
  -7  -4  -1 618.984  18.997   4
   7  -4   1 625.818  21.518   2
   7  -4   1 633.508  19.730   3
  -7  -4  -1 600.832  21.746   1
   7   4   1 601.292  20.554   2
  -7   4  -1 601.393  20.462   4
  -7   4  -1 607.234  21.032   1
   7   4   1 586.667  20.833   3
  -8  -4  -1 -0.5268  1.3490   4
   8  -4   1 -1.4454  1.8140   3
   8  -4   1 -4.1701  2.1275   2
  -8  -4  -1 -4.1286  2.6288   1
   8   4   1 -1.4625  1.6581   2
  -8   4  -1 -1.1295  2.0926   1
   8   4   1 0.36407 2.38587   3
  -8   4  -1 1.83567 2.21234   4
   9  -4   1 3.33749 2.62692   2
  -9  -4  -1 1.93263 3.11786   1
  -9  -4  -1 3.24343 1.60041   4
   9  -4   1 0.91759 2.08235   3
  -9   4  -1 0.70593 2.37052   1
   9   4   1 1.37638 2.44501   3
   9   4   1 0.22766 1.96441   2
  -9   4  -1 0.29863 2.24174   4
  10  -4   1 1050.20   32.52   3
 -10  -4  -1 994.982  35.119   1
 -10  -4  -1 1035.14   31.38   4
  10  -4   1 1035.74   34.72   2
 -10   4  -1 1033.75   34.42   1
 -10   4  -1 1012.62   32.97   4
  10   4   1 998.953  33.618   2
  10   4   1 975.693  33.636   3
 -11  -4  -1 71.2389  4.2149   4
  11  -4   1 62.0196  5.1462   3
  11  -4   1 59.1777  5.7340   2
 -11  -4  -1 65.1198  6.6557   1
  11   4   1 62.9707  5.1611   2
 -11   4  -1 59.4631  5.7019   1
  11   4   1 66.6040  6.0219   3
 -11   4  -1 68.4788  5.3666   4
  12  -4   1 121.306   7.387   3
 -12  -4  -1 111.407   8.929   1
  12  -4   1 101.596   7.732   2
 -12  -4  -1 112.641   5.798   4
  12   4   1 119.417   7.182   2
 -12   4  -1 108.587   7.270   4
  12   4   1 110.159   7.921   3
 -12   4  -1 102.770   7.821   1
 -13  -4  -1 8.19950 2.51752   4
  13  -4   1 14.3263  4.1761   2
  13  -4   1 7.97095 3.41345   3
 -13  -4  -1 5.60685 4.74905   1
 -13   4  -1 3.67707 3.31198   4
 -13   4  -1 5.44237 3.99494   1
  13   4   1 6.82651 3.26271   2
  13   4   1 0.84023 3.39059   3
  14  -4   1 49.4774  5.5265   3
  14  -4   1 54.3749  6.2609   2
 -14  -4  -1 37.4923  6.5522   1
  14   4   1 43.2437  5.2547   2
  14   4   1 41.1365  5.8500   3
 -14   4  -1 46.0013  6.1505   1
 -14   4  -1 59.9411  5.6251   4
  15  -4   1 17.4867  4.1219   3
 -15  -4  -1 12.3315  5.6283   1
  15  -4   1 14.7926  4.7708   2
  15   4   1 13.7609  3.8394   2
 -15   4  -1 14.2917  4.8458   1
  15   4   1 17.9887  4.8709   3
 -15   4  -1 21.4766  4.2058   4
 -16  -4  -1 -4.7219  5.0712   1
  16  -4   1 -1.0999  3.7804   2
  16  -4   1 7.51517 3.94654   3
 -16   4  -1 -0.6653  3.4037   4
 -16   4  -1 -2.4826  4.2860   1
  16   4   1 -2.5070  3.1756   2
  16   4   1 2.02153 3.80240   3
 -17  -4  -1 31.0654  7.5069   1
  17  -4   1 50.7761  6.8431   2
  17   4   1 33.2357  5.1053   2
  17   4   1 41.9052  6.6002   3
 -17   4  -1 43.2720  7.1092   1
 -18  -4  -1 1.05752 5.52744   1
  18  -4   1 3.30991 4.51537   2
  18   4   1 1.65391 4.27832   3
 -18   4  -1 -5.9712  4.8038   1
  19  -4   1 -2.3854  4.4258   2
 -19  -4  -1 -2.8912  5.4343   1
  19   4   1 -3.1415  4.0351   3
 -19   4  -1 -14.658   4.682   1
  20  -5  -1 -3.7401  4.8009   2
 -20  -5   1 -3.4263  6.0406   1
 -20   5   1 0.07149 5.40985   1
  20   5  -1 -1.5029  4.7621   3
  19  -5  -1 16.3395  5.6342   2
 -19  -5   1 7.62868 6.57494   1
  19   5  -1 28.6261  6.4519   3
 -19   5   1 21.3138  6.7371   1
  18  -5  -1 11.6827  5.0549   2
  18  -5  -1 1.14372 2.68574   3
 -18  -5   1 2.58773 5.36578   1
 -18   5   1 -1.3627  3.7273   4
  18   5  -1 5.22198 4.75763   3
 -18   5   1 9.71453 5.64900   1
  17  -5  -1 6.48382 4.13859   3
 -17  -5   1 1.78176 5.75808   1
  17  -5  -1 -2.0593  3.7048   2
 -17   5   1 3.79199 3.94867   4
  17   5  -1 -3.1612  3.6280   3
 -17   5   1 1.71555 4.66772   1
  16  -5  -1 8.90462 4.46982   2
  16  -5  -1 6.45864 3.83682   3
 -16  -5   1 9.09575 5.53628   1
  16   5  -1 -0.9552  3.8981   3
  16   5  -1 6.07120 3.39903   2
 -16   5   1 13.1349  4.9941   1
 -16   5   1 12.0144  3.9165   4
  15  -5  -1 18.3381  4.4364   3
  15  -5  -1 11.7815  4.6313   2
 -15  -5   1 19.4920  5.9661   1
  15   5  -1 20.4865  3.7940   2
  15   5  -1 20.9166  5.1849   3
 -15   5   1 22.1926  5.2612   1
 -15   5   1 18.9422  4.4392   4
 -14  -5   1 32.2721  3.9548   4
  14  -5  -1 35.9352  4.8726   3
  14  -5  -1 50.7227  5.9102   2
 -14  -5   1 46.4419  7.0630   1
 -14   5   1 32.5767  4.9575   4
  14   5  -1 41.0706  4.4760   2
 -14   5   1 48.0576  5.9447   1
  14   5  -1 38.1775  5.7637   3
 -13  -5   1 12.4886  2.9087   4
  13  -5  -1 15.9848  3.7968   3
  13  -5  -1 12.3816  4.2096   2
 -13  -5   1 27.9690  5.8210   1
 -13   5   1 16.2325  4.2338   1
  13   5  -1 17.0639  3.2735   2
  13   5  -1 14.0326  4.4075   3
 -13   5   1 17.3808  4.0769   4
 -12  -5   1 123.228   9.266   1
 -12  -5   1 119.921   6.219   4
  12  -5  -1 107.543   7.170   3
  12  -5  -1 130.911   8.224   2
  12   5  -1 122.128   8.223   3
  12   5  -1 98.3930  6.3631   2
 -12   5   1 113.333   7.735   1
 -12   5   1 113.568   7.448   4
  11  -5  -1 50.7194  5.3835   2
 -11  -5   1 58.0749  4.1474   4
  11  -5  -1 58.8092  4.8540   3
 -11  -5   1 45.2112  5.9459   1
 -11   5   1 53.3730  4.9417   4
 -11   5   1 53.3225  5.0787   1
  11   5  -1 59.2355  5.7825   3
  11   5  -1 50.8339  4.3452   2
 -10  -5   1 23.8791  2.7368   4
  10  -5  -1 20.2488  3.7767   2
  10  -5  -1 28.5419  3.4664   3
 -10  -5   1 17.2725  4.4386   1
  10   5  -1 17.4123  3.7194   3
 -10   5   1 15.1305  3.1730   1
 -10   5   1 17.4409  3.3561   4
  10   5  -1 20.0992  2.7610   2
   9  -5  -1 158.509   7.277   3
   9  -5  -1 153.470   8.239   2
  -9  -5   1 151.675   6.622   4
  -9  -5   1 152.553   9.005   1
   9   5  -1 144.433   8.190   3
  -9   5   1 154.844   7.581   1
  -9   5   1 154.424   7.851   4
   9   5  -1 146.702   6.852   2
  -8  -5   1 113.932   7.633   1
   8  -5  -1 117.920   7.133   2
   8  -5  -1 121.246   6.027   3
  -8  -5   1 117.358   5.569   4
  -8   5   1 122.892   6.325   1
  -8   5   1 129.755   6.833   4
   8   5  -1 120.671   7.114   3
   8   5  -1 120.515   5.807   2
  -7  -5   1 176.988   9.399   1
   7  -5  -1 191.918   9.083   2
   7  -5  -1 195.366   7.731   3
  -7  -5   1 187.772   7.375   4
  -7   5   1 190.378   8.608   4
   7   5  -1 182.972   8.770   3
  -7   5   1 187.773   7.994   1
   7   5  -1 198.604   7.649   2
   6  -5  -1 228.607   9.909   2
   6  -5  -1 238.650   8.617   3
  -6  -5   1 209.221  10.001   1
  -6  -5   1 236.316   8.470   4
   6   5  -1 228.048   9.591   3
  -6   5   1 224.224   9.436   4
   6   5  -1 242.004   8.637   2
  -6   5   1 241.320   8.999   1
   5  -5  -1 93.8032  5.8513   2
  -5  -5   1 107.981   4.740   4
  -5  -5   1 98.6647  6.1147   1
   5  -5  -1 111.176   4.745   3
  -5   5   1 97.8858  5.4728   4
  -5   5   1 117.017   4.953   1
   5   5  -1 117.758   4.742   2
   5   5  -1 105.995   5.574   3
   4  -5  -1 100.117   5.620   2
  -4  -5   1 88.1184  5.5632   1
  -4  -5   1 102.532   4.391   4
  -4  -5   1 97.6708  4.1931   2
  -4   5   1 96.3368  4.1715   3
   4   5  -1 91.2988  4.9769   3
  -4   5   1 98.3462  5.1714   4
   3  -5  -1 716.749  24.241   2
  -3  -5   1 704.523  24.066   1
   3  -5  -1 759.580  23.014   1
  -3  -5   1 739.849  23.208   2
  -3   5   1 763.909  22.411   3
  -3   5   1 755.073  23.441   4
   3   5  -1 733.792  22.773   4
   3   5  -1 723.102  23.064   3
  -2  -5   1 1271.60   38.74   1
  -2  -5   1 1178.27   38.22   2
   2  -5  -1 1207.32   38.97   2
   2  -5  -1 1302.14   37.88   1
   2   5  -1 1232.08   37.11   3
  -2   5   1 1268.69   36.75   3
   2   5  -1 1229.66   37.28   4
  -2   5   1 1217.63   37.60   4
  -1  -5   1 359.863  12.704   1
   1  -5  -1 357.742  13.008   2
  -1  -5   1 373.775  12.567   2
   1  -5  -1 380.193  12.082   1
   1   5  -1 364.200  12.208   4
  -1   5   1 378.049  11.880   3
  -1   5   1 352.189  12.256   4
   1   5  -1 369.679  11.914   3
   0  -5  -1 368.036  12.807   2
   0  -5   1 359.085  12.410   1
   0  -5   1 363.829  12.631   2
   0  -5  -1 372.826  12.242   1
   0   5  -1 366.160  12.266   4
   0   5  -1 375.192  11.568   3
   0   5   1 366.208  12.075   4
   0   5   1 361.961  11.913   3
  -1  -5  -1 19.4531  2.3655   2
   1  -5   1 22.2552  2.7270   2
  -1  -5  -1 20.0388  2.6948   1
   1  -5   1 23.2285  2.2733   1
   1   5   1 19.6299  1.9471   4
  -1   5  -1 21.9969  1.6830   3
  -1   5  -1 23.9529  2.3800   4
   1   5   1 23.6815  2.3116   3
   2  -5   1 1065.03   32.99   1
  -2  -5  -1 1039.61   33.22   2
  -2  -5  -1 1052.57   33.38   1
   2  -5   1 1054.50   33.71   2
  -2   5  -1 1077.75   31.31   3
   2   5   1 1050.08   32.36   3
  -2   5  -1 1063.14   32.65   4
   2   5   1 1078.78   31.88   4
   3  -5   1 567.577  18.824   1
  -3  -5  -1 596.541  19.559   1
   3  -5   1 595.216  17.413   3
   3  -5   1 560.970  19.519   2
   3   5   1 587.370  18.847   3
  -3   5  -1 561.729  18.826   4
   3   5   1 566.854  18.851   2
   3   5   1 588.755  17.838   4
  -4  -5  -1 487.798  16.937   1
   4  -5   1 492.307  16.883   2
   4  -5   1 502.254  14.799   3
   4  -5   1 476.397  16.099   1
  -4   5  -1 453.713  16.093   4
   4   5   1 444.264  16.057   3
   4   5   1 483.106  14.925   4
   4   5   1 483.005  16.072   2
   5  -5   1 592.754  20.766   2
   5  -5   1 637.647  18.667   3
  -5  -5  -1 582.768  20.868   1
  -5  -5  -1 604.089  18.508   4
  -5   5  -1 610.763  20.200   1
  -5   5  -1 564.490  19.857   4
   5   5   1 610.731  19.960   2
  -6  -5  -1 71.1921  5.5608   1
   6  -5   1 63.2978  3.6837   3
   6  -5   1 67.6316  5.2584   2
  -6  -5  -1 63.9376  3.3189   4
   6   5   1 59.0272  4.7051   3
  -6   5  -1 76.0419  4.5928   1
   6   5   1 62.7782  4.3715   2
  -6   5  -1 63.7103  4.7655   4
  -7  -5  -1 52.0263  3.2017   4
   7  -5   1 54.2770  4.8314   2
  -7  -5  -1 56.2582  5.3069   1
   7  -5   1 58.4796  3.8584   3
   7   5   1 52.9854  4.6421   3
  -7   5  -1 53.7893  4.4241   4
   7   5   1 54.7796  4.2283   2
  -7   5  -1 48.1909  4.1575   1
  -8  -5  -1 41.9534  4.8749   1
  -8  -5  -1 45.1027  3.0712   4
   8  -5   1 41.7548  3.4489   3
   8  -5   1 37.2352  4.2470   2
   8   5   1 39.8676  4.3571   3
   8   5   1 48.2883  4.0759   2
  -8   5  -1 45.2229  4.0916   1
  -8   5  -1 35.9838  3.9721   4
   9  -5   1 26.4461  4.0022   2
  -9  -5  -1 25.6326  4.5399   1
  -9  -5  -1 28.9815  2.5371   4
   9  -5   1 25.7675  3.1835   3
   9   5   1 23.9739  3.2531   2
   9   5   1 24.2563  3.9087   3
  -9   5  -1 26.9873  3.6654   4
  -9   5  -1 27.3692  3.7493   1
 -10  -5  -1 159.139   9.781   1
  10  -5   1 155.702   9.037   2
  10  -5   1 170.651   7.870   3
 -10  -5  -1 166.774   6.768   4
  10   5   1 168.405   8.146   2
 -10   5  -1 170.470   8.557   4
 -10   5  -1 151.056   8.540   1
  10   5   1 158.677   8.923   3
 -11  -5  -1 -3.5269  3.5904   1
  11  -5   1 0.82164 3.17566   2
 -11  -5  -1 4.40678 1.85985   4
  11  -5   1 -2.9268  2.3774   3
  11   5   1 -0.6219  2.9635   3
 -11   5  -1 1.35800 2.71836   1
  11   5   1 2.33692 2.56702   2
 -11   5  -1 1.93882 2.69783   4
 -12  -5  -1 358.334  12.983   4
  12  -5   1 384.719  16.164   2
  12  -5   1 356.267  14.333   3
 -12  -5  -1 366.068  17.013   1
 -12   5  -1 377.431  15.025   4
  12   5   1 362.332  14.718   2
  12   5   1 372.749  16.016   3
 -12   5  -1 365.151  15.839   1
  13  -5   1 69.8321  5.9610   3
  13  -5   1 72.0968  6.7906   2
 -13  -5  -1 59.2917  7.5599   1
 -13   5  -1 59.6745  5.9289   4
  13   5   1 68.0118  6.8054   3
  13   5   1 69.6519  5.9979   2
 -13   5  -1 76.2947  6.9801   1
  14  -5   1 13.0226  4.0243   3
  14  -5   1 22.5514  5.0056   2
 -14  -5  -1 10.5166  5.5154   1
 -14   5  -1 8.20904 4.28352   1
 -14   5  -1 19.1645  4.1497   4
  14   5   1 14.9116  3.6999   2
  14   5   1 15.5753  4.8240   3
 -15  -5  -1 0.93958 4.89889   1
  15  -5   1 6.43071 3.75067   3
  15  -5   1 4.97920 4.01685   2
 -15   5  -1 1.53374 3.52389   4
  15   5   1 4.57891 3.86314   3
 -15   5  -1 6.24287 4.73696   1
  15   5   1 9.10341 3.68062   2
  16  -5   1 5.81710 4.37203   2
  16  -5   1 0.69249 2.77197   3
 -16  -5  -1 4.33785 5.58297   1
 -16   5  -1 10.5072  4.9571   1
 -16   5  -1 4.77138 3.91860   4
  16   5   1 2.18073 4.28765   3
  16   5   1 8.19173 3.92006   2
 -17  -5  -1 13.0888  6.1865   1
  17  -5   1 20.6524  5.6697   2
 -17   5  -1 1.18119 3.51481   4
  17   5   1 10.1735  3.9728   2
  17   5   1 11.1035  5.0767   3
 -17   5  -1 11.7279  5.5624   1
 -18  -5  -1 -3.2758  5.6630   1
  18  -5   1 2.15050 4.20905   2
 -18   5  -1 3.61592 5.48439   1
  18   5   1 2.20958 4.48663   3
  19  -5   1 12.8744  5.7300   2
 -19  -5  -1 7.45798 6.77552   1
 -19   5  -1 16.5083  6.7653   1
  19   5   1 8.83584 5.35189   3
 -19  -6   1 -3.9879  5.9171   1
  19  -6  -1 12.5243  5.4222   2
  19   6  -1 -6.6316  4.0823   3
 -19   6   1 1.29087 4.11899   4
 -19   6   1 -9.3585  4.8314   1
  18  -6  -1 10.8654  5.0147   2
 -18  -6   1 2.43257 6.20572   1
 -18   6   1 10.6498  4.6870   4
 -18   6   1 7.23147 5.49512   1
  18   6  -1 2.17884 4.28362   3
  17  -6  -1 1.60862 2.58770   3
  17  -6  -1 7.19971 4.49645   2
 -17  -6   1 10.8548  5.8778   1
  17   6  -1 -3.9594  4.0821   3
 -17   6   1 2.58928 3.87031   4
 -17   6   1 -0.5010  4.8419   1
 -16  -6   1 5.06158 5.46657   1
  16  -6  -1 0.81466 4.09264   2
  16  -6  -1 1.05339 3.64199   3
 -16   6   1 -1.6928  4.0291   1
 -16   6   1 -1.0890  3.4917   4
  16   6  -1 -0.8046  3.8256   3
 -15  -6   1 -4.6601  4.8054   1
  15  -6  -1 7.99190 3.57199   3
  15  -6  -1 2.18721 3.86592   2
 -15   6   1 2.76204 4.02678   1
  15   6  -1 5.87705 4.19231   3
 -15   6   1 7.89856 3.83598   4
  15   6  -1 5.01398 3.25115   2
 -14  -6   1 6.17518 2.88312   4
  14  -6  -1 8.80594 3.61287   3
 -14  -6   1 8.18470 5.46393   1
  14  -6  -1 2.34166 3.88587   2
  14   6  -1 8.47855 4.15170   3
  14   6  -1 11.8998  3.4032   2
 -14   6   1 1.20666 3.96903   1
 -14   6   1 9.17651 3.77925   4
  13  -6  -1 -0.7146  3.4539   2
 -13  -6   1 -0.4588  2.1577   4
 -13  -6   1 -3.1121  4.3556   1
  13  -6  -1 7.07463 3.38531   3
 -13   6   1 2.24068 3.46986   1
 -13   6   1 -1.0502  3.1333   4
  13   6  -1 3.96824 3.65187   3
  13   6  -1 1.17086 2.45371   2
  12  -6  -1 -0.3716  2.8252   3
  12  -6  -1 0.45205 3.35078   2
 -12  -6   1 7.16857 2.41376   4
 -12  -6   1 0.47547 4.47175   1
 -12   6   1 -0.7911  2.9583   1
 -12   6   1 1.82923 3.04034   4
  12   6  -1 1.67547 2.53113   2
  12   6  -1 -1.8357  3.4393   3
  11  -6  -1 1.06130 2.50162   3
 -11  -6   1 -0.8782  4.0445   1
  11  -6  -1 4.63956 3.27561   2
 -11  -6   1 -2.7900  1.7155   4
 -11   6   1 -0.6113  2.6113   1
  11   6  -1 -1.1760  2.7500   3
 -11   6   1 -0.8278  2.5566   4
  11   6  -1 -0.6456  2.0007   2
  10  -6  -1 6.82351 3.26793   2
 -10  -6   1 1.53988 3.77970   1
 -10  -6   1 10.4991  2.2083   4
  10  -6  -1 8.03884 2.61161   3
  10   6  -1 7.09087 3.27895   3
 -10   6   1 13.6061  2.9637   1
 -10   6   1 6.99009 2.88302   4
  10   6  -1 9.93126 2.36502   2
   9  -6  -1 71.2378  4.6816   3
   9  -6  -1 82.1567  6.2217   2
  -9  -6   1 80.5393  6.7243   1
  -9  -6   1 78.2837  4.4674   4
   9   6  -1 74.7792  5.8392   3
   9   6  -1 67.1291  4.5672   2
  -9   6   1 78.6548  5.7993   4
  -9   6   1 70.6467  5.0998   1
  -8  -6   1 11.3253  3.8957   1
  -8  -6   1 16.5824  2.3849   4
   8  -6  -1 16.1674  2.5816   3
   8  -6  -1 16.8072  3.4958   2
   8   6  -1 21.5858  2.5663   2
   8   6  -1 22.3644  3.5759   3
  -8   6   1 19.8633  2.8812   1
  -8   6   1 19.0590  3.4129   4
   7  -6  -1 109.824   5.329   3
  -7  -6   1 112.484   5.248   4
  -7  -6   1 107.566   7.306   1
   7  -6  -1 109.764   7.119   2
   7   6  -1 110.241   5.358   2
  -7   6   1 113.971   5.761   1
  -7   6   1 109.397   6.432   4
   7   6  -1 96.8029  6.2792   3
   6  -6  -1 306.763  10.660   3
  -6  -6   1 284.590  12.489   1
   6  -6  -1 305.221  12.437   2
  -6  -6   1 310.945  10.710   4
   6   6  -1 314.684  10.942   2
   6   6  -1 305.270  11.986   3
  -6   6   1 300.563  11.862   4
  -6   6   1 318.090  11.258   1
  -5  -6   1 11.1619  2.9696   1
   5  -6  -1 11.4431  2.7710   2
   5  -6  -1 10.8089  1.7043   3
  -5  -6   1 18.3493  2.1565   4
  -5   6   1 8.21041 2.36796   4
   5   6  -1 7.39749 2.23252   3
  -5   6   1 11.1809  1.8561   1
  -4  -6   1 29.0227  2.3238   2
  -4  -6   1 24.2740  3.3819   1
   4  -6  -1 29.2096  2.5101   1
   4  -6  -1 32.1588  3.3864   2
  -4   6   1 33.5684  3.0885   4
   4   6  -1 31.9454  3.0241   3
   4   6  -1 28.3178  2.3564   4
  -4   6   1 27.9262  2.2673   3
   3  -6  -1 3.02706 2.21411   2
   3  -6  -1 2.89244 1.22642   1
  -3  -6   1 1.24561 2.19108   1
  -3  -6   1 2.41450 1.54088   2
  -3   6   1 4.95141 1.21671   3
   3   6  -1 1.43669 1.22283   4
   3   6  -1 0.44880 1.56191   3
  -3   6   1 2.77283 1.70019   4
  -2  -6   1 25.7015  3.0779   1
  -2  -6   1 34.3305  2.6949   2
   2  -6  -1 29.2643  2.2512   1
   2  -6  -1 28.1908  3.2874   2
   2   6  -1 28.0183  2.5940   3
  -2   6   1 33.1623  2.9191   4
  -2   6   1 27.3678  2.1321   3
   2   6  -1 29.8993  2.4595   4
   1  -6  -1 0.90872 2.18865   2
  -1  -6   1 0.17613 1.99542   1
   1  -6  -1 -1.2488  1.3821   1
  -1  -6   1 2.72348 2.03340   2
  -1   6   1 1.51857 1.21951   3
   1   6  -1 -0.4400  1.2843   4
   1   6  -1 2.29477 1.46927   3
  -1   6   1 1.75756 1.54311   4
   0  -6   1 2266.24   71.76   2
   0  -6   1 2316.99   71.19   1
   0  -6  -1 2420.32   71.06   1
   0  -6  -1 2286.41   71.96   2
   0   6  -1 2432.17   68.56   3
   0   6  -1 2300.29   69.58   4
   0   6   1 2358.48   69.49   4
   0   6   1 2369.45   68.85   3
  -1  -6  -1 549.258  18.169   1
   1  -6   1 543.676  17.968   1
  -1  -6  -1 538.750  18.267   2
   1  -6   1 532.701  18.448   2
  -1   6  -1 565.956  16.727   3
   1   6   1 551.386  17.638   3
   1   6   1 556.711  17.460   4
  -1   6  -1 553.308  17.930   4
   2  -6   1 311.812  10.478   1
  -2  -6  -1 280.076  10.881   1
   2  -6   1 290.673  11.065   2
  -2  -6  -1 272.366  10.463   2
  -2   6  -1 301.990   9.177   3
  -2   6  -1 291.415  10.717   4
   2   6   1 285.667  10.455   3
   2   6   1 287.723   9.838   4
   3  -6   1 35.0763  3.4284   2
  -3  -6  -1 37.7504  3.1205   2
  -3  -6  -1 37.7059  3.5871   1
   3  -6   1 39.8014  3.1345   1
  -3   6  -1 35.6947  3.2151   4
   3   6   1 48.3467  3.5859   3
  -3   6  -1 39.6812  2.0493   3
   3   6   1 42.0497  2.6464   4
   4  -6   1 414.825  14.657   1
   4  -6   1 416.930  15.458   2
   4  -6   1 454.073  13.282   3
  -4  -6  -1 408.126  15.461   1
   4   6   1 412.977  14.857   3
   4   6   1 424.022  14.646   2
   4   6   1 445.021  13.701   4
  -4   6  -1 422.664  14.948   4
   5  -6   1 107.326   6.276   2
   5  -6   1 99.5070  5.4076   1
   5  -6   1 113.334   4.489   3
  -5  -6  -1 112.074   6.664   1
  -5   6  -1 110.615   5.990   4
   5   6   1 95.0095  5.7942   3
   5   6   1 110.925   4.524   4
   5   6   1 103.949   5.426   2
  -6  -6  -1 43.6566  4.6558   1
  -6  -6  -1 34.5137  2.8232   4
   6  -6   1 39.6353  3.0161   3
   6  -6   1 40.4029  4.2378   2
   6   6   1 41.7218  4.0920   3
  -6   6  -1 33.6828  3.3719   1
  -6   6  -1 38.7194  3.9123   4
   6   6   1 42.4522  3.4515   2
   7  -6   1 287.071  10.162   3
  -7  -6  -1 287.856   9.717   4
   7  -6   1 283.357  12.161   2
  -7  -6  -1 290.369  12.609   1
   7   6   1 266.343  11.762   3
   7   6   1 282.094  10.971   2
  -7   6  -1 294.532  11.481   1
  -7   6  -1 262.506  11.428   4
   8  -6   1 -0.6927  1.7798   3
   8  -6   1 2.32257 2.61214   2
  -8  -6  -1 1.66107 1.42528   4
  -8  -6  -1 2.21723 3.27851   1
  -8   6  -1 1.89166 2.41955   4
   8   6   1 4.36983 2.12429   2
   8   6   1 2.28484 2.54320   3
  -8   6  -1 3.63892 2.24396   1
   9  -6   1 11.7892  2.5009   3
  -9  -6  -1 8.90465 3.86866   1
  -9  -6  -1 14.9978  2.0616   4
   9  -6   1 15.5671  3.5384   2
  -9   6  -1 13.6997  3.1244   1
   9   6   1 14.8522  2.7594   2
   9   6   1 12.5083  3.4970   3
  -9   6  -1 12.1630  3.1614   4
 -10  -6  -1 5.45715 3.79793   1
  10  -6   1 3.58854 2.29027   3
  10  -6   1 6.06977 3.25748   2
 -10  -6  -1 1.73555 1.70433   4
  10   6   1 4.33805 2.52457   2
 -10   6  -1 4.33899 2.83170   1
  10   6   1 7.46954 3.26790   3
 -10   6  -1 3.81132 2.90175   4
  11  -6   1 -2.0960  2.4309   3
 -11  -6  -1 -1.7683  1.6055   4
  11  -6   1 1.34328 3.14388   2
 -11  -6  -1 -1.3354  3.7705   1
  11   6   1 0.19071 2.98173   3
  11   6   1 -4.2875  2.0844   2
 -11   6  -1 -0.0866  2.6465   4
 -11   6  -1 3.45121 2.91963   1
  12  -6   1 10.5374  3.3253   3
 -12  -6  -1 13.0830  2.6013   4
 -12  -6  -1 5.12890 4.73242   1
  12  -6   1 8.87154 4.01952   2
  12   6   1 19.4547  4.5556   3
 -12   6  -1 23.4895  4.2220   4
 -12   6  -1 13.1440  4.0054   1
  12   6   1 12.4408  3.3025   2
  13  -6   1 9.72226 4.24472   2
  13  -6   1 3.55027 3.18184   3
 -13  -6  -1 8.92326 5.25566   1
 -13   6  -1 10.0759  3.7917   4
  13   6   1 13.3394  3.4767   2
  13   6   1 13.5884  4.3887   3
 -13   6  -1 18.6596  4.4893   1
  14  -6   1 0.41743 3.50754   2
  14  -6   1 1.92411 3.06814   3
 -14  -6  -1 -1.8488  4.4596   1
 -14   6  -1 -0.2078  3.6312   1
  14   6   1 1.84125 3.70215   3
  14   6   1 4.77302 3.17897   2
 -14   6  -1 2.38952 3.63283   4
 -15  -6  -1 -0.5629  4.8779   1
  15  -6   1 0.35626 3.12720   3
  15  -6   1 -3.0017  3.6913   2
 -15   6  -1 -0.4136  3.2826   4
  15   6   1 -0.4496  3.0740   2
  15   6   1 -0.1936  3.8354   3
 -15   6  -1 -2.5044  3.8300   1
 -16  -6  -1 14.7888  6.0618   1
  16  -6   1 17.8906  5.1790   2
 -16   6  -1 8.07509 4.96139   1
  16   6   1 9.71937 3.86720   2
 -16   6  -1 11.0690  4.2514   4
  16   6   1 10.8640  4.9944   3
 -17  -6  -1 -10.271   4.952   1
  17  -6   1 1.76004 4.34490   2
 -17   6  -1 -0.0638  4.6684   1
 -17   6  -1 -1.6762  3.3534   4
  17   6   1 2.60817 4.32802   3
 -18  -6  -1 3.45453 5.88796   1
  18  -6   1 5.57426 4.87448   2
 -18   6  -1 -4.3425  4.8239   1
  18   6   1 2.17108 4.41511   3
 -19  -6  -1 -9.9090  5.3703   1
  19  -6   1 -3.8888  4.6904   2
  19   6   1 10.9771  5.5996   3
 -19   6  -1 -12.343   4.755   1
 -19  -7   1 -4.6256  6.2834   1
  19  -7  -1 7.66217 5.27463   2
 -19   7   1 14.0426  4.8817   4
 -19   7   1 -6.3204  3.3913   1
  19   7  -1 0.41240 5.06084   3
 -18  -7   1 6.04014 6.10315   1
  18  -7  -1 3.66015 4.69996   2
  18   7  -1 12.0254  5.3707   3
 -18   7   1 4.33213 4.35272   4
 -18   7   1 0.78858 5.10766   1
  17  -7  -1 -2.9073  4.1382   2
 -17  -7   1 -5.2207  5.4006   1
  17   7  -1 1.64776 4.19375   3
 -17   7   1 -2.1800  3.7733   4
 -17   7   1 -4.8608  4.3561   1
 -16  -7   1 9.55319 5.79159   1
  16  -7  -1 2.41901 4.01618   2
  16  -7  -1 -5.0146  2.4241   3
 -16   7   1 1.22775 3.70031   4
 -16   7   1 4.17693 4.29782   1
  16   7  -1 -0.4689  3.7983   3
  15  -7  -1 25.8307  4.6206   3
  15  -7  -1 26.0741  5.6387   2
 -15  -7   1 46.1185  7.4657   1
 -15   7   1 38.9371  5.8474   1
 -15   7   1 22.2493  4.8161   4
  15   7  -1 39.5705  6.1999   3
  14  -7  -1 33.5659  4.8010   3
  14  -7  -1 36.6539  5.6703   2
 -14  -7   1 25.5645  6.5612   1
  14   7  -1 28.8461  5.5358   3
 -14   7   1 37.6962  5.3842   4
  14   7  -1 37.2255  4.5599   2
 -14   7   1 32.3223  5.4484   1
 -13  -7   1 72.4655  8.2085   1
  13  -7  -1 70.9325  6.8927   2
 -13  -7   1 63.7639  4.9272   4
  13  -7  -1 67.4584  5.7228   3
 -13   7   1 56.1085  6.0034   1
 -13   7   1 67.2421  6.3130   4
  13   7  -1 56.7278  5.0700   2
  13   7  -1 58.9139  6.6369   3
  12  -7  -1 -0.3435  2.6251   3
 -12  -7   1 -0.3157  4.7817   1
 -12  -7   1 6.04792 2.43108   4
  12  -7  -1 13.5266  4.1544   2
  12   7  -1 -1.4487  3.3122   3
 -12   7   1 4.63067 3.31791   1
  12   7  -1 3.46448 2.70645   2
 -12   7   1 3.42057 3.26947   4
  11  -7  -1 28.5003  3.8009   3
 -11  -7   1 24.2756  5.7318   1
 -11  -7   1 30.6267  3.2775   4
  11  -7  -1 42.0234  5.3215   2
  11   7  -1 28.3808  3.4877   2
 -11   7   1 37.1626  4.6586   4
 -11   7   1 39.1459  4.4566   1
  11   7  -1 35.4221  5.0299   3
 -10  -7   1 23.9499  5.1701   1
 -10  -7   1 20.7208  2.7073   4
  10  -7  -1 20.6468  4.0051   2
  10  -7  -1 18.1971  3.0536   3
 -10   7   1 18.4184  3.6730   4
  10   7  -1 22.7664  3.0454   2
  10   7  -1 27.4793  4.3758   3
 -10   7   1 23.7081  3.4796   1
   9  -7  -1 14.2054  3.6171   2
  -9  -7   1 9.14800 4.16981   1
  -9  -7   1 10.5399  2.2015   4
   9  -7  -1 19.9007  2.7908   3
   9   7  -1 13.2374  2.4756   2
  -9   7   1 11.3832  2.6888   1
   9   7  -1 16.2281  3.5708   3
  -9   7   1 17.2391  3.3508   4
  -8  -7   1 17.0443  4.0816   1
   8  -7  -1 18.8243  3.7354   2
  -8  -7   1 14.5033  2.3158   4
   8  -7  -1 18.6097  2.5843   3
   8   7  -1 18.5427  2.5515   2
   8   7  -1 12.0449  3.2038   3
  -8   7   1 12.8895  3.0973   4
  -8   7   1 19.4956  2.8609   1
  -7  -7   1 237.314  11.221   1
   7  -7  -1 242.474   9.070   3
  -7  -7   1 231.390   8.982   4
   7  -7  -1 243.300  10.983   2
   7   7  -1 225.464  10.355   3
   7   7  -1 239.242   9.193   2
  -7   7   1 240.825   9.568   1
  -7   7   1 249.006  10.569   4
  -6  -7   1 5.50882 3.09559   1
  -6  -7   1 1.73064 1.74702   4
  -6  -7   1 -1.5913  1.4834   2
   6  -7  -1 -0.9132  2.6085   2
   6  -7  -1 2.51676 1.63411   3
  -6   7   1 1.89848 1.65640   1
   6   7  -1 -3.6740  1.9769   3
  -6   7   1 -0.5465  2.1829   4
  -5  -7   1 40.5255  4.2892   1
   5  -7  -1 44.7979  3.2690   1
  -5  -7   1 35.5760  2.9799   2
   5  -7  -1 43.7747  4.2337   2
   5   7  -1 42.4135  3.7965   3
  -5   7   1 34.4404  3.6240   4
  -5   7   1 44.3171  2.9978   3
   5   7  -1 42.2209  3.1204   4
   4  -7  -1 70.0899  3.9083   1
  -4  -7   1 67.4443  5.0449   1
  -4  -7   1 69.3278  3.9974   2
   4  -7  -1 73.7019  5.3624   2
   4   7  -1 70.3704  3.8936   4
  -4   7   1 66.4436  3.4856   3
   4   7  -1 66.2984  4.4428   3
  -4   7   1 66.4301  4.6782   4
  -3  -7   1 70.3018  4.0693   2
   3  -7  -1 73.5289  5.2125   2
   3  -7  -1 68.7373  3.6451   1
  -3  -7   1 62.4693  4.8075   1
   3   7  -1 61.0494  4.0870   3
   3   7  -1 64.6846  3.7958   4
  -3   7   1 58.4030  4.3211   4
  -3   7   1 70.3398  3.4035   3
  -2  -7   1 413.223  14.960   1
   2  -7  -1 409.590  15.184   2
   2  -7  -1 450.611  14.047   1
  -2  -7   1 406.752  14.431   2
   2   7  -1 427.052  14.208   4
   2   7  -1 429.724  14.130   3
  -2   7   1 423.107  13.637   3
  -2   7   1 415.778  14.555   4
   1  -7  -1 134.759   5.522   1
  -1  -7   1 120.878   6.083   2
   1  -7  -1 128.858   6.607   2
  -1  -7   1 121.659   6.038   1
  -1   7   1 130.968   5.942   4
   1   7  -1 132.265   5.745   4
  -1   7   1 125.099   5.295   3
   1   7  -1 129.956   5.411   3
   0  -7   1 33.8162  2.9084   1
   0  -7  -1 33.0239  2.8145   1
   0  -7   1 30.7809  3.1559   2
   0  -7  -1 29.2471  3.1579   2
   0   7   1 26.2968  2.5366   4
   0   7  -1 30.0221  2.3952   3
   0   7   1 28.2465  2.4608   3
   0   7  -1 32.7382  2.8097   4
  -1  -7  -1 736.861  23.861   1
  -1  -7  -1 718.061  24.165   2
   1  -7   1 744.049  23.806   1
   1  -7   1 711.985  24.271   2
  -1   7  -1 767.720  22.333   3
   1   7   1 748.960  23.171   4
   1   7   1 725.959  23.169   3
  -1   7  -1 740.514  23.667   4
   2  -7   1 949.010  29.565   1
  -2  -7  -1 908.049  29.806   2
   2  -7   1 891.928  30.176   2
  -2  -7  -1 917.586  29.895   1
  -2   7  -1 964.898  27.734   3
   2   7   1 943.536  29.087   3
  -2   7  -1 923.095  29.419   4
   2   7   1 940.472  28.575   4
  -3  -7  -1 14.7788  2.9713   1
  -3  -7  -1 11.9779  2.1048   2
   3  -7   1 11.2333  2.6749   2
   3  -7   1 14.3004  2.1142   1
  -3   7  -1 11.2282  2.3458   4
   3   7   1 12.8523  2.3105   3
  -3   7  -1 13.8464  1.3352   3
   3   7   1 12.5492  1.7900   4
  -4  -7  -1 414.847  15.621   1
  -4  -7  -1 418.639  14.778   2
   4  -7   1 436.251  13.248   3
   4  -7   1 422.202  14.788   1
   4  -7   1 426.435  15.731   2
  -4   7  -1 420.821  15.203   4
   4   7   1 445.338  13.950   4
   4   7   1 404.679  15.049   3
  -5  -7  -1 58.7320  5.0026   1
   5  -7   1 53.8551  2.9523   3
   5  -7   1 53.1485  4.0058   1
   5  -7   1 55.9263  4.7055   2
  -5   7  -1 47.5251  4.2311   4
   5   7   1 46.9132  3.1225   4
   5   7   1 54.1651  3.9929   2
   5   7   1 57.5408  4.6522   3
   6  -7   1 -1.7305  2.3523   2
   6  -7   1 1.12056 1.44565   3
  -6  -7  -1 2.25466 3.11835   1
   6   7   1 1.31310 1.25095   4
   6   7   1 -2.8832  1.7912   2
  -6   7  -1 -0.4269  1.9331   1
  -6   7  -1 3.60293 2.43818   4
   6   7   1 -0.0444  2.3002   3
   7  -7   1 79.3746  6.1497   2
  -7  -7  -1 69.4164  6.0992   1
  -7  -7  -1 75.0028  3.9881   4
   7  -7   1 70.2038  4.0867   3
   7   7   1 71.0399  4.8264   2
  -7   7  -1 80.8660  5.1153   1
  -7   7  -1 78.0615  5.6456   4
   7   7   1 75.3379  5.6987   3
   8  -7   1 35.3709  4.5265   2
   8  -7   1 45.2661  3.4820   3
  -8  -7  -1 41.0065  3.2157   4
  -8  -7  -1 38.5790  5.2392   1
   8   7   1 42.4395  3.8012   2
   8   7   1 34.9713  4.4033   3
  -8   7  -1 40.3344  4.3699   4
  -8   7  -1 39.7771  4.0690   1
  -9  -7  -1 274.879   9.561   4
   9  -7   1 261.511  12.257   2
  -9  -7  -1 237.239  12.534   1
   9  -7   1 274.535  10.209   3
  -9   7  -1 251.976  11.333   1
   9   7   1 268.182  11.006   2
  -9   7  -1 267.544  11.718   4
   9   7   1 259.726  12.075   3
 -10  -7  -1 24.5168  2.6559   4
 -10  -7  -1 21.6129  4.9752   1
  10  -7   1 31.1081  4.6924   2
  10  -7   1 24.0278  3.2292   3
  10   7   1 27.1060  3.6451   2
  10   7   1 33.8899  4.7969   3
 -10   7  -1 33.6730  4.5032   4
 -10   7  -1 21.0312  3.7738   1
  11  -7   1 1.39327 2.25054   3
 -11  -7  -1 -2.1039  4.2825   1
  11  -7   1 3.98919 3.49183   2
 -11  -7  -1 -4.0453  1.6279   4
 -11   7  -1 -0.3944  2.7130   1
 -11   7  -1 6.70747 3.19278   4
  11   7   1 -2.1647  3.2030   3
  11   7   1 5.81671 2.72857   2
  12  -7   1 102.097   8.392   2
  12  -7   1 121.171   6.975   3
 -12  -7  -1 103.253   9.090   1
 -12   7  -1 108.083   7.605   1
  12   7   1 113.258   8.614   3
  12   7   1 123.051   7.393   2
 -12   7  -1 104.664   7.767   4
  13  -7   1 110.933   8.708   2
 -13  -7  -1 89.6674  9.2544   1
  13  -7   1 103.861   6.835   3
 -13   7  -1 105.693   8.029   1
  13   7   1 100.678   8.400   3
 -13   7  -1 110.295   8.024   4
  13   7   1 101.907   7.163   2
  14  -7   1 32.9672  5.8719   2
  14  -7   1 38.6542  4.9915   3
 -14  -7  -1 38.9132  7.1021   1
  14   7   1 45.9057  6.5235   3
 -14   7  -1 39.8780  5.7843   1
 -14   7  -1 38.8995  5.5282   4
  14   7   1 38.3844  5.0586   2
 -15  -7  -1 10.5349  5.9231   1
  15  -7   1 17.3693  4.8175   2
 -15   7  -1 10.8063  4.2423   4
  15   7   1 9.90853 3.96534   2
 -15   7  -1 12.6727  4.6991   1
  15   7   1 6.40352 4.68983   3
  16  -7   1 29.6606  6.1319   2
 -16  -7  -1 15.9610  6.5307   1
 -16   7  -1 24.2014  5.1455   4
  16   7   1 27.7185  6.0275   3
 -16   7  -1 18.9396  5.5056   1
  16   7   1 20.5140  4.4829   2
  17  -7   1 3.05277 4.54729   2
 -17  -7  -1 -10.557   5.310   1
 -17   7  -1 0.21196 4.48721   1
 -17   7  -1 -1.2214  3.6730   4
  17   7   1 1.74634 4.19736   3
  18  -7   1 2.27146 4.87570   2
 -18  -7  -1 0.50769 6.47464   1
  18   7   1 19.7767  5.8559   3
 -18   7  -1 8.02152 5.67057   1
  19  -7   1 8.86629 5.61200   2
 -19  -7  -1 9.29639 7.17532   1
  19   7   1 12.1628  5.8209   3
 -19   7  -1 0.92143 5.81560   1
 -19  -8   1 14.8322  7.2544   1
  19  -8  -1 20.4462  6.1848   2
 -19   8   1 12.4584  5.1829   4
 -19   8   1 -5.7474  3.4470   1
  19   8  -1 13.4895  5.9081   3
  18  -8  -1 21.9914  5.8344   2
 -18  -8   1 9.78942 6.52941   1
  18   8  -1 7.20127 5.30636   3
 -18   8   1 13.4459  5.3042   4
 -18   8   1 -4.7120  3.2113   1
  17  -8  -1 17.9642  5.3792   2
 -17  -8   1 7.63782 6.41215   1
 -17   8   1 4.01243 4.26985   4
  17   8  -1 23.1337  5.9799   3
 -17   8   1 12.4057  5.2375   1
  16  -8  -1 38.3806  6.4280   2
 -16  -8   1 36.6628  7.2774   1
 -16   8   1 34.1160  5.5723   4
 -16   8   1 35.6336  5.9484   1
  16   8  -1 27.6522  6.0057   3
 -15  -8   1 23.5235  6.4620   1
  15  -8  -1 27.9179  5.6328   2
  15  -8  -1 15.6783  4.0066   3
 -15   8   1 26.9324  5.0904   4
  15   8  -1 21.8092  5.5349   3
 -15   8   1 20.5767  5.0493   1
  14  -8  -1 -4.4930  3.5259   2
  14  -8  -1 5.81589 3.31968   3
 -14  -8   1 4.74179 5.32159   1
 -14   8   1 3.42317 3.71198   4
  14   8  -1 1.52433 2.96589   2
 -14   8   1 0.31593 3.67144   1
  14   8  -1 6.16719 4.22168   3
  13  -8  -1 19.7410  4.9548   2
 -13  -8   1 28.1243  6.4157   1
 -13  -8   1 29.3103  3.6079   4
  13  -8  -1 14.1170  3.8267   3
 -13   8   1 26.5809  4.5989   4
  13   8  -1 26.2688  3.8532   2
 -13   8   1 22.6059  4.5453   1
  13   8  -1 25.3261  5.2418   3
  12  -8  -1 77.2377  5.9344   3
 -12  -8   1 85.9231  8.3381   1
 -12  -8   1 88.6397  5.5068   4
  12  -8  -1 77.7661  7.1333   2
 -12   8   1 73.1822  6.7049   4
  12   8  -1 84.7759  5.8568   2
  12   8  -1 80.5838  7.3240   3
 -12   8   1 87.5294  6.6781   1
 -11  -8   1 5.09574 4.67662   1
 -11  -8   1 -1.1941  1.9604   4
  11  -8  -1 0.69723 3.27079   2
  11  -8  -1 -2.1992  2.2880   3
  11   8  -1 -2.6438  2.1633   2
 -11   8   1 3.14898 2.82113   1
  11   8  -1 6.90338 3.51827   3
 -11   8   1 2.33478 3.21364   4
 -10  -8   1 1.80879 1.91821   4
  10  -8  -1 -1.1748  2.9327   2
 -10  -8   1 -1.1107  3.9240   1
  10  -8  -1 1.35366 2.18534   3
  10   8  -1 1.80362 2.14186   2
 -10   8   1 1.16979 2.36114   1
  10   8  -1 2.15260 2.82371   3
 -10   8   1 -2.2701  2.5444   4
  -9  -8   1 23.1511  4.9454   1
   9  -8  -1 18.0827  3.9200   2
   9  -8  -1 25.8947  3.0764   3
  -9  -8   1 27.0405  2.8413   4
   9   8  -1 17.7153  2.8601   2
   9   8  -1 24.0178  4.0235   3
  -9   8   1 22.0661  3.1872   1
  -9   8   1 19.4904  3.8031   4
   8  -8  -1 331.501  13.800   2
  -8  -8   1 320.823  11.464   4
   8  -8  -1 311.788  11.400   3
  -8  -8   1 287.189  13.719   1
   8   8  -1 296.841  12.998   3
  -8   8   1 309.378  12.121   1
  -8   8   1 319.424  13.143   4
   8   8  -1 323.393  11.794   2
  -7  -8   1 175.056   9.408   1
  -7  -8   1 176.941   7.310   4
  -7  -8   1 182.715   7.427   2
   7  -8  -1 172.216   7.045   3
   7  -8  -1 162.474   9.063   2
  -7   8   1 159.150   8.480   4
  -7   8   1 168.011   7.558   1
   7   8  -1 163.107   8.549   3
   6  -8  -1 59.6857  3.6090   3
  -6  -8   1 51.2076  3.7898   2
  -6  -8   1 52.1522  5.4121   1
   6  -8  -1 56.5062  5.1986   2
  -6   8   1 57.8132  3.9321   1
  -6   8   1 54.2733  4.7486   4
   6   8  -1 54.6431  3.7203   4
   6   8  -1 50.1539  4.5496   3
  -5  -8   1 166.917   8.592   1
  -5  -8   1 162.330   7.144   2
   5  -8  -1 170.791   7.072   1
   5  -8  -1 171.419   8.748   2
   5   8  -1 164.075   7.036   4
  -5   8   1 177.533   8.261   4
  -5   8   1 176.050   6.687   3
   5   8  -1 160.909   7.791   3
  -4  -8   1 202.105   9.431   1
   4  -8  -1 215.098   8.078   1
   4  -8  -1 215.833   9.817   2
  -4  -8   1 203.090   8.322   2
   4   8  -1 207.458   8.231   4
  -4   8   1 217.489   7.746   3
  -4   8   1 210.626   9.166   4
   4   8  -1 207.470   8.863   3
  -3  -8   1 216.894   8.602   2
  -3  -8   1 207.386   9.278   1
   3  -8  -1 226.612   8.270   1
   3  -8  -1 213.259   9.628   2
   3   8  -1 210.701   8.408   4
  -3   8   1 215.565   7.786   3
   3   8  -1 214.353   8.612   3
  -3   8   1 203.438   8.935   4
  -2  -8   1 8.64369 2.39477   1
  -2  -8   1 13.9324  2.4731   2
   2  -8  -1 12.9717  2.8469   2
   2  -8  -1 11.5052  1.8518   1
   2   8  -1 9.87039 2.02200   3
  -2   8   1 14.5491  2.4732   4
   2   8  -1 8.18210 1.91362   4
  -2   8   1 9.56812 1.69678   3
  -1  -8   1 300.574  11.456   2
   1  -8  -1 310.433  10.834   1
  -1  -8   1 317.189  11.551   1
   1  -8  -1 302.991  11.923   2
   1   8  -1 306.581  10.653   3
   1   8  -1 283.626  11.069   4
  -1   8   1 295.203  11.208   4
  -1   8   1 313.726  10.568   3
   0  -8  -1 72.9822  5.1432   2
   0  -8   1 70.3497  4.3717   1
   0  -8  -1 73.5867  4.3456   1
   0  -8   1 77.0319  5.1537   2
   0   8   1 73.1424  4.4080   4
   0   8  -1 69.3473  3.6842   3
   0   8   1 66.9421  3.9326   3
   0   8  -1 70.7908  4.4493   4
  -1  -8  -1 148.311   6.953   1
   1  -8   1 148.207   7.378   2
   1  -8   1 163.901   6.911   1
  -1  -8  -1 154.217   7.274   2
  -1   8  -1 164.245   5.872   3
   1   8   1 160.802   6.683   4
   1   8   1 153.016   6.705   3
  -1   8  -1 145.058   6.967   4
   2  -8   1 197.083   8.799   2
   2  -8   1 194.941   7.943   1
  -2  -8  -1 192.767   8.227   2
  -2  -8  -1 199.983   8.495   1
  -2   8  -1 190.079   8.373   4
   2   8   1 187.194   7.651   4
   2   8   1 195.967   8.137   3
  -2   8  -1 202.336   6.813   3
  -3  -8  -1 557.454  19.307   2
   3  -8   1 561.683  20.067   2
   3  -8   1 570.419  19.104   1
  -3  -8  -1 539.567  19.747   1
  -3   8  -1 579.262  19.567   4
   3   8   1 588.362  18.475   4
  -3   8  -1 591.486  17.485   3
   3   8   1 575.681  19.287   3
  -4  -8  -1 97.9990  5.3559   2
  -4  -8  -1 99.9199  6.3637   1
   4  -8   1 98.8725  5.3746   1
   4  -8   1 102.616   6.480   2
  -4   8  -1 95.8522  3.9961   3
  -4   8  -1 100.382   6.015   4
   4   8   1 91.3957  5.5955   3
   4   8   1 96.4870  4.7350   4
   5  -8   1 4.16124 2.08574   1
  -5  -8  -1 2.79571 3.01964   1
  -5  -8  -1 5.85119 2.12718   2
   5  -8   1 -2.8268  2.5350   2
   5  -8   1 0.39303 1.22769   3
   5   8   1 3.13240 2.40898   3
  -5   8  -1 5.20483 2.59294   4
   5   8   1 3.35431 1.60715   4
   6  -8   1 15.2112  2.8259   1
  -6  -8  -1 26.5986  4.2863   1
   6  -8   1 13.9612  3.4708   2
   6  -8   1 21.8663  2.1376   3
   6   8   1 17.2693  3.2629   3
   6   8   1 14.9249  2.7709   2
   6   8   1 21.0113  2.2247   4
  -6   8  -1 14.9558  3.2213   4
   7  -8   1 53.9067  3.5347   3
   7  -8   1 58.7783  5.2514   2
  -7  -8  -1 50.8680  5.6184   1
  -7   8  -1 60.7222  5.1190   4
  -7   8  -1 48.1326  4.2130   1
   7   8   1 53.5054  4.9363   3
   7   8   1 53.2400  4.4776   2
   7   8   1 57.1797  3.5347   4
   8  -8   1 2.04360 1.74776   3
   8  -8   1 -2.1434  2.7283   2
  -8  -8  -1 9.17163 4.07910   1
  -8   8  -1 -1.0884  1.8664   1
   8   8   1 -0.6637  1.4192   4
  -8   8  -1 2.29742 2.79194   4
   8   8   1 -1.5327  2.4374   3
   8   8   1 2.61297 2.38238   2
  -9  -8  -1 93.0858  7.7024   1
  -9  -8  -1 83.3292  4.7176   4
   9  -8   1 86.3255  7.1249   2
   9  -8   1 92.0400  5.1851   3
  -9   8  -1 86.5313  6.5516   4
   9   8   1 92.1928  6.8979   3
   9   8   1 87.0167  5.7995   2
  -9   8  -1 89.9930  6.1602   1
  10  -8   1 293.296  11.166   3
 -10  -8  -1 296.480  10.588   4
  10  -8   1 286.689  13.540   2
 -10  -8  -1 264.417  13.985   1
  10   8   1 290.468  12.054   2
  10   8   1 275.913  13.261   3
 -10   8  -1 291.689  12.689   1
 -10   8  -1 302.888  13.123   4
  11  -8   1 39.7576  5.3618   2
 -11  -8  -1 31.4393  3.2244   4
 -11  -8  -1 28.4457  5.7963   1
  11  -8   1 30.5475  3.7735   3
  11   8   1 28.3442  5.0692   3
  11   8   1 27.0899  3.8941   2
 -11   8  -1 40.2296  4.7980   1
 -11   8  -1 32.6259  4.9162   4
 -12  -8  -1 5.38009 5.01428   1
  12  -8   1 6.41615 2.97941   3
  12  -8   1 5.81272 4.16744   2
  12   8   1 3.17366 3.59595   3
 -12   8  -1 3.27232 3.47707   4
 -12   8  -1 7.29755 3.62157   1
  12   8   1 4.99315 3.11140   2
  13  -8   1 0.51775 2.95379   3
 -13  -8  -1 5.44662 5.23278   1
  13  -8   1 4.36668 4.15879   2
  13   8   1 4.16526 3.31187   2
 -13   8  -1 -0.2106  3.5423   4
 -13   8  -1 -6.6855  2.9386   1
  13   8   1 1.36591 3.75794   3
  14  -8   1 21.8576  5.2203   2
 -14  -8  -1 28.8836  6.5986   1
 -14   8  -1 23.0288  5.0022   1
  14   8   1 25.6003  4.5647   2
 -14   8  -1 23.4558  4.9436   4
  14   8   1 27.4255  5.5837   3
 -15  -8  -1 3.81745 5.58774   1
  15  -8   1 7.12191 4.46218   2
  15   8   1 3.37512 4.24452   3
  15   8   1 4.27940 3.61862   2
 -15   8  -1 5.15580 4.38921   1
 -15   8  -1 3.83964 3.93226   4
  16  -8   1 1.67226 4.35818   2
 -16  -8  -1 1.51702 5.60664   1
  16   8   1 -1.6790  4.0124   3
 -16   8  -1 0.46482 4.43270   1
 -16   8  -1 -1.9771  3.6935   4
  17  -8   1 10.3167  5.3185   2
 -17  -8  -1 13.8462  7.0503   1
 -17   8  -1 11.3075  5.3386   1
  17   8   1 12.7001  5.4580   3
 -17   8  -1 17.4142  4.9871   4
 -18  -8  -1 -3.0352  5.7878   1
  18  -8   1 8.25847 5.05155   2
 -18   8  -1 -0.4227  3.9156   4
  18   8   1 -7.6441  3.7908   3
 -18   8  -1 -2.3645  4.8719   1
 -19  -8  -1 6.73021 7.32651   1
  19  -8   1 13.6589  6.1821   2
 -19   8  -1 0.24689 4.88586   1
  19   8   1 13.6492  5.9832   3
  19  -9  -1 22.7777  6.3814   2
 -19  -9   1 9.05026 7.13351   1
  19   9  -1 6.07807 5.36630   3
 -19   9   1 10.0630  5.3784   4
  18  -9  -1 5.13434 5.02926   2
 -18  -9   1 -9.0593  5.5157   1
 -18   9   1 -5.7782  3.0674   1
 -18   9   1 10.7882  4.9371   4
  18   9  -1 -0.0759  4.3979   3
  17  -9  -1 2.07788 4.43963   2
 -17  -9   1 -0.1202  5.5457   1
 -17   9   1 1.14772 4.20398   4
 -17   9   1 -7.0472  3.2502   1
  17   9  -1 3.47727 4.44515   3
  16  -9  -1 14.2369  5.0869   2
 -16  -9   1 -0.0499  5.5916   1
 -16   9   1 7.04415 4.76491   1
 -16   9   1 11.5388  4.6639   4
  16   9  -1 19.1174  5.5006   3
 -15  -9   1 48.9889  8.1656   1
  15  -9  -1 60.5020  7.0572   2
  15   9  -1 60.2127  7.6528   3
 -15   9   1 67.3737  7.1206   1
 -15   9   1 65.4137  7.0181   4
  14  -9  -1 0.94446 3.25153   3
 -14  -9   1 3.54133 5.50466   1
  14  -9  -1 8.77986 4.66269   2
 -14   9   1 7.06743 3.94135   1
 -14   9   1 3.29970 3.85590   4
  14   9  -1 9.82506 4.65445   3
  13  -9  -1 27.2418  5.3729   2
 -13  -9   1 27.3104  6.6845   1
  13  -9  -1 29.4260  4.4169   3
  13   9  -1 25.0170  5.4070   3
 -13   9   1 25.0683  5.2299   4
 -13   9   1 25.6303  4.6746   1
  13   9  -1 30.0620  4.2285   2
 -12  -9   1 30.7901  3.7597   4
  12  -9  -1 36.0138  4.3662   3
  12  -9  -1 43.2869  6.1008   2
 -12  -9   1 35.7896  6.7402   1
 -12   9   1 40.4143  5.4854   4
  12   9  -1 30.4351  5.5455   3
 -12   9   1 29.7484  4.5934   1
  12   9  -1 35.7596  4.3828   2
 -11  -9   1 87.8592  8.4150   1
  11  -9  -1 102.838   8.076   2
 -11  -9   1 114.228   6.215   4
  11  -9  -1 106.840   6.245   3
 -11   9   1 100.904   7.731   4
  11   9  -1 105.390   8.036   3
  11   9  -1 99.8139  6.4065   2
 -11   9   1 109.402   6.905   1
 -10  -9   1 20.2014  3.1177   4
  10  -9  -1 23.7176  3.2399   3
  10  -9  -1 17.7513  4.3699   2
 -10  -9   1 13.3130  4.9377   1
 -10   9   1 23.5648  3.6197   1
  10   9  -1 16.8126  4.1144   3
  10   9  -1 21.3534  3.2245   2
 -10   9   1 19.4443  4.0217   4
   9  -9  -1 119.381   8.303   2
   9  -9  -1 136.569   6.520   3
  -9  -9   1 134.269   6.505   4
  -9  -9   1 124.821   8.926   1
  -9   9   1 116.826   7.733   4
   9   9  -1 138.524   8.285   3
  -9   9   1 121.403   6.758   1
   9   9  -1 129.675   6.644   2
   8  -9  -1 22.3584  2.7932   3
  -8  -9   1 20.5914  4.5675   1
   8  -9  -1 24.6213  4.3377   2
  -8  -9   1 28.8707  3.0742   2
  -8   9   1 21.1896  2.9061   1
  -8   9   1 23.5675  3.8526   4
   8   9  -1 27.3998  2.8708   4
   8   9  -1 25.5016  4.0143   3
   7  -9  -1 81.4375  6.7244   2
  -7  -9   1 83.7811  5.0080   2
   7  -9  -1 83.5322  4.6632   3
  -7  -9   1 87.3899  6.9412   1
  -7   9   1 101.067   6.569   4
   7   9  -1 85.6225  6.1426   3
  -7   9   1 83.3458  5.0291   1
   7   9  -1 92.5499  4.9894   4
  -6  -9   1 80.7234  6.6738   1
   6  -9  -1 96.9990  4.7741   3
   6  -9  -1 92.5464  6.9326   2
  -6  -9   1 90.7359  5.1985   2
   6  -9  -1 94.3878  5.1702   1
   6   9  -1 101.213   5.227   4
  -6   9   1 102.994   6.500   4
   6   9  -1 98.9178  6.2380   3
  -5  -9   1 200.613   8.521   2
   5  -9  -1 199.793  10.056   2
   5  -9  -1 204.725   8.261   1
  -5  -9   1 202.587   9.947   1
  -5   9   1 210.602   9.533   4
   5   9  -1 195.610   8.314   4
  -5   9   1 213.581   7.807   3
   5   9  -1 208.163   9.276   3
  -4  -9   1 215.737   9.063   2
  -4  -9   1 210.618  10.068   1
   4  -9  -1 233.848  10.624   2
   4  -9  -1 239.835   8.779   1
   4   9  -1 224.186   8.970   4
   4   9  -1 220.151   9.456   3
  -4   9   1 227.375   8.294   3
  -4   9   1 232.634  10.005   4
  -3  -9   1 26.8557  3.1236   2
   3  -9  -1 31.3179  4.0388   2
   3  -9  -1 32.3968  2.8458   1
  -3  -9   1 31.9255  3.7697   1
   3   9  -1 33.3163  3.3757   3
  -3   9   1 33.5907  2.6294   3
   3   9  -1 30.9906  3.1044   4
  -3   9   1 35.9382  3.6669   4
   2  -9  -1 -1.8790  1.5231   1
   2  -9  -1 3.26929 2.61252   2
  -2  -9   1 2.10303 2.20523   1
  -2  -9   1 0.53062 2.12509   2
  -2   9   1 -0.7977  1.2630   3
  -2   9   1 1.67502 1.95242   4
   2   9  -1 -1.9949  1.4504   3
   2   9  -1 3.35604 1.73535   4
   1  -9  -1 939.578  29.934   1
   1  -9  -1 956.467  31.292   2
  -1  -9   1 942.366  30.620   1
  -1  -9   1 917.606  30.627   2
   1   9  -1 950.874  29.896   4
   1   9  -1 957.094  29.220   3
  -1   9   1 945.317  30.051   4
  -1   9   1 930.253  29.029   3
   0  -9   1 6.49275 2.52658   2
   0  -9  -1 2.69641 2.52327   2
   0  -9  -1 10.1744  2.2849   1
   0  -9   1 3.12358 2.04984   1
   0   9  -1 7.73571 2.11591   4
   0   9   1 6.01922 1.84870   3
   0   9  -1 7.15922 1.72469   3
   0   9   1 1.61140 1.82155   4
   1  -9   1 6.52896 2.64971   2
   1  -9   1 6.76318 2.15450   1
  -1  -9  -1 8.94929 2.56130   1
  -1  -9  -1 11.4520  2.6477   2
   1   9   1 9.22117 2.03281   3
   1   9   1 9.79510 2.23655   4
  -1   9  -1 9.65961 1.67956   3
  -1   9  -1 6.45109 2.26461   4
  -2  -9  -1 180.516   8.169   2
   2  -9   1 181.224   7.685   1
  -2  -9  -1 178.347   8.152   1
   2  -9   1 179.041   8.555   2
  -2   9  -1 181.238   6.525   3
   2   9   1 183.433   7.566   4
   2   9   1 174.431   7.800   3
  -2   9  -1 167.417   8.106   4
  -3  -9  -1 806.750  27.116   2
   3  -9   1 825.042  26.739   1
  -3  -9  -1 825.172  27.508   1
   3  -9   1 788.230  27.744   2
  -3   9  -1 803.458  27.019   4
   3   9   1 826.972  26.689   3
   3   9   1 837.174  25.939   4
  -3   9  -1 849.275  24.829   3
  -4  -9  -1 57.0711  5.1402   1
  -4  -9  -1 56.4598  4.3155   2
   4  -9   1 61.4441  5.1729   2
   4  -9   1 55.9769  4.2893   1
   4   9   1 55.9750  4.6581   3
  -4   9  -1 53.7871  2.9753   3
   4   9   1 58.6903  3.8165   4
  -4   9  -1 57.3614  4.7962   4
   5  -9   1 51.1918  5.0087   2
   5  -9   1 59.2994  3.0817   3
  -5  -9  -1 56.4304  5.3106   1
  -5  -9  -1 52.9754  4.3346   2
   5  -9   1 55.6779  4.4814   1
   5   9   1 51.3605  3.6656   4
  -5   9  -1 49.4733  4.7289   4
   5   9   1 46.9200  4.5571   3
   6  -9   1 6.20223 3.11188   2
   6  -9   1 15.0164  2.7554   1
  -6  -9  -1 11.5800  3.8134   1
   6  -9   1 12.1602  1.8389   3
  -6  -9  -1 12.0632  2.5946   2
  -6   9  -1 7.93086 3.03724   4
   6   9   1 11.3762  2.0135   4
   6   9   1 3.10921 2.47084   3
  -7  -9  -1 155.661   7.471   2
  -7  -9  -1 157.757   9.297   1
   7  -9   1 163.479   6.353   3
   7  -9   1 154.437   8.763   2
  -7   9  -1 149.813   7.583   1
   7   9   1 148.916   8.338   3
  -7   9  -1 138.345   8.175   4
   7   9   1 151.541   6.521   4
   8  -9   1 243.710   8.879   3
  -8  -9  -1 207.682  11.620   1
   8  -9   1 229.297  11.453   2
   8   9   1 240.715  11.278   3
  -8   9  -1 224.548  10.937   4
  -8   9  -1 237.405  10.402   1
   8   9   1 223.799  10.050   2
   8   9   1 247.079   8.948   4
   9  -9   1 93.0509  5.0498   3
   9  -9   1 91.0147  7.4008   2
  -9  -9  -1 100.001   8.436   1
   9   9   1 81.6584  5.9320   2
   9   9   1 87.2503  4.7478   4
  -9   9  -1 83.6671  5.9240   1
   9   9   1 88.9611  6.9619   3
  -9   9  -1 84.9460  6.8725   4
 -10  -9  -1 8.46001 4.88987   1
  10  -9   1 5.32799 3.66676   2
  10  -9   1 7.78814 2.52285   3
  10   9   1 1.28941 2.85498   2
  10   9   1 4.95271 1.95244   4
 -10   9  -1 1.61989 3.16918   4
 -10   9  -1 6.60449 2.99210   1
  10   9   1 0.77688 3.05308   3
  11  -9   1 23.1336  4.9723   2
  11  -9   1 41.3788  4.0178   3
 -11  -9  -1 34.2374  6.4503   1
 -11   9  -1 37.7293  4.8640   1
  11   9   1 38.1689  5.5996   3
  11   9   1 38.6213  4.5270   2
 -11   9  -1 34.8086  5.0597   4
  12  -9   1 14.0051  3.2244   3
 -12  -9  -1 6.25420 5.33985   1
  12  -9   1 12.2286  4.7440   2
 -12   9  -1 19.3783  4.2133   1
  12   9   1 20.2064  4.8758   3
  12   9   1 14.9332  3.6801   2
 -12   9  -1 20.3171  4.4864   4
 -13  -9  -1 65.6366  8.1331   1
  13  -9   1 60.9462  7.0435   2
 -13   9  -1 60.6212  6.6474   4
  13   9   1 70.7426  7.4684   3
 -13   9  -1 58.4448  6.3398   1
  13   9   1 53.7185  5.5082   2
  14  -9   1 1.00889 3.86715   2
 -14  -9  -1 -0.4492  5.2332   1
 -14   9  -1 1.54074 3.64386   1
 -14   9  -1 3.05242 3.81372   4
  14   9   1 -3.2334  3.3196   3
  14   9   1 -0.7316  3.2316   2
  15  -9   1 7.39896 4.63871   2
 -15  -9  -1 4.30325 5.47475   1
 -15   9  -1 1.37880 3.82955   4
 -15   9  -1 14.3263  4.9750   1
  15   9   1 8.43708 4.82271   3
  16  -9   1 11.7521  4.9936   2
 -16  -9  -1 3.89491 6.29414   1
 -16   9  -1 31.5061  5.7599   4
  16   9   1 9.77496 4.99940   3
 -16   9  -1 18.9323  5.4712   1
 -17  -9  -1 -1.3264  6.1162   1
  17  -9   1 1.05445 4.80407   2
 -17   9  -1 3.59984 4.53686   4
  17   9   1 -1.1624  4.2620   3
 -17   9  -1 -1.2833  4.6686   1
 -18  -9  -1 16.9276  7.4555   1
  18  -9   1 6.59969 4.98010   2
 -18   9  -1 3.02154 4.32089   4
 -18   9  -1 -8.8490  4.0411   1
  18   9   1 3.26974 5.11143   3
  19 -10  -1 11.2663  5.6449   2
 -19 -10   1 -5.2926  6.3949   1
  19  10  -1 -4.0339  4.6528   3
  18 -10  -1 7.74611 5.30600   2
 -18 -10   1 15.1011  7.2246   1
  18  10  -1 14.2131  5.8762   3
 -18  10   1 17.3615  5.5912   4
 -17 -10   1 -1.0113  5.6342   1
  17 -10  -1 -9.1527  4.0255   2
 -17  10   1 -2.7346  3.0333   1
  17  10  -1 -0.3727  4.3078   3
 -17  10   1 4.93197 4.58579   4
  16 -10  -1 4.81107 4.64398   2
 -16 -10   1 1.81734 5.44971   1
 -16  10   1 -4.8514  3.7418   1
  16  10  -1 -5.8925  3.6048   3
 -16  10   1 2.65969 4.24579   4
  15 -10  -1 28.5580  5.8399   2
 -15 -10   1 33.9910  7.3450   1
  15  10  -1 25.3701  5.8994   3
 -15  10   1 29.8085  5.3577   1
 -15  10   1 42.3722  6.1235   4
 -14 -10   1 12.0355  5.7230   1
  14 -10  -1 17.8070  5.2049   2
 -14  10   1 3.21716 4.20540   4
 -14  10   1 13.3918  4.4790   1
  14  10  -1 8.68190 4.72718   3
  13 -10  -1 -2.2547  3.7292   2
  13 -10  -1 -3.1985  2.9375   3
 -13 -10   1 5.37459 5.39174   1
 -13  10   1 7.63640 4.07560   4
  13  10  -1 -0.3212  3.9997   3
 -13  10   1 1.27713 3.40281   1
  12 -10  -1 365.036  13.949   3
  12 -10  -1 328.771  16.234   2
 -12 -10   1 363.795  13.602   4
 -12 -10   1 348.141  17.441   1
 -12  10   1 357.696  15.932   4
 -12  10   1 347.040  14.820   1
  12  10  -1 319.710  16.131   3
  12  10  -1 371.667  14.329   2
 -11 -10   1 32.5451  6.4935   1
  11 -10  -1 41.5723  5.8843   2
 -11 -10   1 41.5887  4.1461   4
  11 -10  -1 40.9748  4.1577   3
 -11  10   1 37.7554  5.3566   4
 -11  10   1 38.7123  4.6530   1
  11  10  -1 49.5296  4.6162   2
  11  10  -1 33.5781  5.4801   3
 -10 -10   1 1.96899 2.39652   2
  10 -10  -1 1.97732 2.33893   3
  10 -10  -1 0.57880 3.55111   2
 -10 -10   1 1.80440 4.48443   1
 -10  10   1 0.31728 2.36561   1
  10  10  -1 -0.2039  1.9128   4
 -10  10   1 -3.7377  2.8843   4
  10  10  -1 -4.0167  2.7213   3
  -9 -10   1 148.466   9.886   1
  -9 -10   1 154.232   7.379   2
   9 -10  -1 139.075   9.252   2
   9 -10  -1 151.785   6.930   3
  -9  10   1 146.693   7.498   1
   9  10  -1 136.488   8.772   3
  -9  10   1 146.300   8.744   4
   9  10  -1 141.099   6.912   4
  -8 -10   1 19.1234  2.9321   2
  -8 -10   1 14.6695  4.5255   1
   8 -10  -1 19.3026  2.6016   3
   8 -10  -1 13.9955  3.9432   2
  -8  10   1 22.7160  2.9404   1
   8  10  -1 16.6603  2.6589   4
  -8  10   1 24.2066  3.9169   4
   8  10  -1 10.6087  3.4554   3
   7 -10  -1 61.0300  3.9182   3
  -7 -10   1 63.3288  6.1423   1
   7 -10  -1 63.4348  5.8865   2
  -7 -10   1 48.4774  4.2651   2
  -7  10   1 61.7651  5.5227   4
  -7  10   1 63.4676  4.3567   1
   7  10  -1 66.8626  5.4960   3
   7  10  -1 65.0653  4.3453   4
   6 -10  -1 70.1857  6.0196   2
  -6 -10   1 66.5539  4.8926   2
   6 -10  -1 68.6989  4.3993   1
  -6 -10   1 64.7743  5.9296   1
  -6  10   1 70.7535  4.0503   3
   6  10  -1 65.9638  5.4437   3
   6  10  -1 71.9284  4.5971   4
  -6  10   1 69.5106  5.7763   4
   5 -10  -1 10.7943  3.5678   2
   5 -10  -1 9.82947 2.16801   1
  -5 -10   1 10.7914  2.6595   2
  -5 -10   1 5.37040 3.46375   1
  -5  10   1 9.54370 3.04052   4
   5  10  -1 10.3045  2.8890   3
   5  10  -1 9.74266 2.28231   4
  -5  10   1 9.19323 1.83127   3
  -4 -10   1 287.929  11.261   2
   4 -10  -1 288.936  10.670   1
   4 -10  -1 276.291  12.508   2
  -4 -10   1 277.832  12.188   1
   4  10  -1 274.974  11.349   3
  -4  10   1 291.020  12.021   4
  -4  10   1 293.230  10.201   3
   4  10  -1 299.781  11.092   4
   3 -10  -1 71.4367  4.3690   1
  -3 -10   1 69.9129  5.6937   1
   3 -10  -1 74.4663  6.3148   2
  -3 -10   1 75.0005  5.3039   2
   3  10  -1 68.8587  4.8229   3
  -3  10   1 77.1208  5.5192   4
  -3  10   1 72.5865  4.0930   3
   3  10  -1 77.6760  4.8892   4
  -2 -10   1 86.8814  5.8286   2
  -2 -10   1 76.3693  5.6811   1
   2 -10  -1 97.3135  5.1380   1
   2 -10  -1 88.6426  6.5939   2
   2  10  -1 90.1168  5.2986   4
  -2  10   1 102.947   4.852   3
  -2  10   1 97.4823  6.0358   4
   2  10  -1 91.2522  5.2474   3
   1 -10  -1 122.706   7.280   2
  -1 -10   1 105.897   6.370   1
   1 -10  -1 126.682   6.017   1
  -1 -10   1 123.319   6.941   2
  -1  10   1 128.622   6.653   4
  -1  10   1 113.469   5.648   3
   1  10  -1 119.777   6.434   4
   1  10  -1 119.135   5.804   3
   0 -10   1 1092.35   35.80   2
   0 -10  -1 1089.99   34.98   1
   0 -10  -1 1073.65   35.95   2
   0 -10   1 1087.02   35.22   1
   0  10  -1 1108.14   33.49   3
   0  10  -1 1091.49   34.77   4
   0  10   1 1112.32   34.64   4
   0  10   1 1117.57   33.99   3
   1 -10   1 174.303   8.714   2
  -1 -10  -1 166.528   8.421   2
   1 -10   1 175.998   7.843   1
  -1 -10  -1 177.923   8.040   1
   1  10   1 176.388   7.706   3
   1  10   1 171.491   7.799   4
  -1  10  -1 183.244   8.352   4
  -1  10  -1 167.147   6.736   3
   2 -10   1 18.9243  2.8108   1
   2 -10   1 16.3132  3.4731   2
  -2 -10  -1 16.9994  3.2130   2
  -2 -10  -1 17.0043  3.2537   1
  -2  10  -1 18.4348  1.9780   3
   2  10   1 13.3578  2.6635   3
   2  10   1 17.5061  2.6814   4
  -2  10  -1 15.4180  3.0291   4
   3 -10   1 1.93072 2.84508   2
  -3 -10  -1 3.39743 2.43172   2
  -3 -10  -1 -0.0045  2.6822   1
   3 -10   1 -0.8911  1.8661   1
  -3  10  -1 0.86612 2.32329   4
  -3  10  -1 -0.8294  1.1294   3
   3  10   1 1.33166 1.84546   4
   3  10   1 -1.3522  1.8837   3
   4 -10   1 158.158   7.255   1
  -4 -10  -1 152.082   7.677   2
  -4 -10  -1 141.467   8.220   1
   4 -10   1 145.477   8.426   2
  -4  10  -1 153.508   5.747   3
   4  10   1 154.354   6.910   4
   4  10   1 142.807   7.545   3
  -4  10  -1 153.461   8.020   4
  -5 -10  -1 120.277   6.756   2
   5 -10   1 134.142   8.194   2
   5 -10   1 146.246   5.400   3
  -5 -10  -1 135.929   8.115   1
   5 -10   1 129.899   6.853   1
   5  10   1 127.864   7.332   3
  -5  10  -1 127.867   7.610   4
   5  10   1 135.597   6.260   4
  -6 -10  -1 299.955  11.839   2
   6 -10   1 271.033  12.786   2
  -6 -10  -1 278.372  13.017   1
   6 -10   1 281.279  11.571   1
   6 -10   1 301.165   9.969   3
   6  10   1 297.090  12.566   3
  -6  10  -1 300.229  12.727   4
   6  10   1 300.418  10.813   4
  -7 -10  -1 5.46154 3.93032   1
   7 -10   1 1.64877 1.55328   3
   7 -10   1 2.41939 3.02254   2
  -7 -10  -1 2.09860 2.24050   2
  -7  10  -1 2.98724 2.91334   4
   7  10   1 3.44176 1.86526   4
   7  10   1 -0.7051  2.4014   3
  -8 -10  -1 7.25931 2.58272   2
   8 -10   1 8.13232 3.73217   2
  -8 -10  -1 -2.3725  3.7330   1
   8 -10   1 4.40909 1.88886   3
  -8  10  -1 2.90158 2.27246   1
  -8  10  -1 3.27331 3.03257   4
   8  10   1 3.96350 1.87134   4
   8  10   1 3.80002 3.04919   3
  -9 -10  -1 6.93409 4.68463   1
   9 -10   1 -1.6734  3.1514   2
   9 -10   1 -2.9097  1.8634   3
   9  10   1 -1.6477  2.4397   2
   9  10   1 -2.8307  2.6262   3
  -9  10  -1 3.85941 3.23857   4
  -9  10  -1 -1.8391  2.1120   1
   9  10   1 2.08585 1.80734   4
 -10 -10  -1 54.8347  6.9652   1
  10 -10   1 42.8017  5.9186   2
  10 -10   1 51.4267  4.1811   3
  10  10   1 48.5343  4.9203   2
 -10  10  -1 43.1490  4.9551   1
  10  10   1 41.9288  5.6366   3
  10  10   1 49.6256  3.9310   4
 -10  10  -1 49.7194  5.6727   4
  11 -10   1 16.9475  4.8011   2
 -11 -10  -1 16.9741  5.9168   1
 -11  10  -1 13.2672  4.2720   4
  11  10   1 10.2518  4.3673   3
 -11  10  -1 12.7534  3.6698   1
  11  10   1 11.6466  3.6117   2
 -12 -10  -1 42.8362  7.1921   1
  12 -10   1 19.7116  5.3304   2
 -12  10  -1 27.7947  5.3838   4
  12  10   1 23.6782  5.4495   3
  12  10   1 28.6293  4.5374   2
 -12  10  -1 26.3189  4.5298   1
 -13 -10  -1 51.4327  7.8946   1
  13 -10   1 63.2787  7.1648   2
  13  10   1 77.7485  6.3335   2
 -13  10  -1 70.7989  7.0787   4
  13  10   1 69.6204  7.5622   3
 -13  10  -1 63.0975  6.5151   1
  14 -10   1 38.5916  6.2958   2
 -14 -10  -1 29.2558  7.1611   1
  14  10   1 41.6571  6.6702   3
 -14  10  -1 44.6690  6.2016   4
 -14  10  -1 41.4391  5.7821   1
  14  10   1 42.8797  5.4223   2
 -15 -10  -1 1.41768 5.64544   1
  15 -10   1 13.4456  4.9969   2
 -15  10  -1 6.42439 4.38108   4
  15  10   1 0.22321 3.94526   3
 -15  10  -1 -2.3665  3.9235   1
 -16 -10  -1 4.48691 5.80520   1
  16 -10   1 3.15166 4.58572   2
 -16  10  -1 3.45472 4.39672   1
  16  10   1 3.25813 4.40112   3
 -16  10  -1 0.08781 4.14751   4
  17 -10   1 7.28093 5.28428   2
 -17 -10  -1 12.5861  6.9859   1
  17  10   1 6.27416 4.99515   3
 -17  10  -1 -2.2835  4.2540   1
 -17  10  -1 10.5036  5.0061   4
 -18 -10  -1 -7.6000  5.6433   1
  18 -10   1 2.93164 5.38960   2
 -18  10  -1 -3.5421  3.5750   1
  18  10   1 1.36999 4.89238   3
 -18  10  -1 1.37786 4.15209   4
  18 -11  -1 8.81707 5.39897   2
 -18 -11   1 -2.8254  6.3775   1
 -18  11   1 5.09280 4.82020   4
  18  11  -1 -2.4313  4.5623   3
 -17 -11   1 -2.0446  6.2165   1
  17 -11  -1 7.34863 5.21384   2
 -17  11   1 3.13009 4.82320   4
  17  11  -1 2.87518 4.86181   3
  16 -11  -1 2.37057 4.29916   2
 -16 -11   1 -7.6990  5.3769   1
 -16  11   1 -0.3730  4.1948   4
  16  11  -1 -3.1968  3.8901   3
 -16  11   1 -5.0386  2.8515   1
 -15 -11   1 6.16849 6.01772   1
  15 -11  -1 -0.2104  4.3875   2
 -15  11   1 2.04143 4.10071   1
  15  11  -1 1.94198 4.11207   3
 -15  11   1 0.84489 4.03728   4
  14 -11  -1 -2.7837  4.1760   2
 -14 -11   1 5.44135 5.30655   1
 -14  11   1 -1.1452  3.4120   1
  14  11  -1 9.04788 4.70991   3
 -14  11   1 10.9219  4.6490   4
 -13 -11   1 43.3652  7.5266   1
  13 -11  -1 52.2749  6.9214   2
  13  11  -1 57.9178  7.0951   3
 -13  11   1 50.5816  5.6504   1
 -13  11   1 54.7240  6.5414   4
  12 -11  -1 26.1980  5.5153   2
 -12 -11   1 22.9244  3.6209   2
 -12 -11   1 31.4432  6.8468   1
  12 -11  -1 19.5204  3.6128   3
 -12  11   1 29.3692  5.1737   4
  12  11  -1 31.9832  5.6176   3
 -12  11   1 27.3516  4.5297   1
  11 -11  -1 6.24586 4.42045   2
 -11 -11   1 1.50208 2.58353   2
  11 -11  -1 1.19987 2.51478   3
 -11 -11   1 -3.4298  4.7774   1
 -11  11   1 -0.8087  2.7865   1
  11  11  -1 3.23370 2.35854   4
  11  11  -1 -1.3806  3.5196   3
 -11  11   1 -2.4260  3.6051   4
 -10 -11   1 5.19868 4.98327   1
 -10 -11   1 -0.1063  2.5428   2
  10 -11  -1 -0.9815  2.2176   3
  10 -11  -1 1.14090 3.81815   2
 -10  11   1 0.28070 2.25775   1
  10  11  -1 0.89834 3.25387   3
  10  11  -1 -0.8164  1.8323   4
 -10  11   1 -7.6377  2.8097   4
  -9 -11   1 1.38994 2.38125   2
  -9 -11   1 -3.6480  4.2126   1
   9 -11  -1 -1.0961  1.9430   3
   9 -11  -1 -0.5080  3.5432   2
   9  11  -1 -2.7212  3.0158   3
  -9  11   1 0.92255 3.16028   4
   9  11  -1 1.22262 2.11348   4
  -9  11   1 0.96466 2.17501   1
   8 -11  -1 0.30650 1.74498   3
  -8 -11   1 -0.9655  2.1561   2
  -8 -11   1 -1.8687  3.6977   1
   8 -11  -1 -2.2832  3.2811   2
   8  11  -1 3.85324 3.00639   3
  -8  11   1 1.88756 2.89720   4
  -8  11   1 1.70986 1.88251   1
   8  11  -1 -1.0356  1.7743   4
   7 -11  -1 5.56458 2.22003   1
   7 -11  -1 2.62073 3.46240   2
  -7 -11   1 6.22267 2.51250   2
   7 -11  -1 8.58069 2.05870   3
  -7 -11   1 11.0407  4.0802   1
   7  11  -1 6.43724 2.19404   4
  -7  11   1 5.97793 3.11979   4
   7  11  -1 9.94751 3.19673   3
   6 -11  -1 17.6634  2.7165   1
  -6 -11   1 14.1293  3.0505   2
   6 -11  -1 12.9787  3.8563   2
  -6 -11   1 15.6238  4.2444   1
   6  11  -1 16.9935  3.4603   3
  -6  11   1 22.7412  2.4381   3
  -6  11   1 17.8922  3.5960   4
   6  11  -1 15.4983  2.6431   4
   5 -11  -1 13.1284  2.3511   1
   5 -11  -1 14.3785  3.8550   2
  -5 -11   1 10.1618  2.8433   2
  -5 -11   1 11.8801  3.6149   1
   5  11  -1 9.06075 2.83037   3
  -5  11   1 15.7555  2.1238   3
  -5  11   1 11.1265  3.1229   4
   5  11  -1 6.97307 2.23308   4
   4 -11  -1 10.9702  2.2570   1
  -4 -11   1 11.3072  3.2782   1
   4 -11  -1 12.3477  3.8444   2
  -4 -11   1 13.0603  2.9790   2
  -4  11   1 7.45229 2.93671   4
   4  11  -1 8.65033 2.40642   4
  -4  11   1 8.93664 1.87340   3
   4  11  -1 4.19803 2.47482   3
   3 -11  -1 0.21952 3.18544   2
   3 -11  -1 0.79537 1.74773   1
  -3 -11   1 3.35544 2.79018   1
  -3 -11   1 -0.5390  2.4735   2
  -3  11   1 -0.5764  1.4175   3
  -3  11   1 2.61080 2.53770   4
   3  11  -1 1.94435 2.02336   4
   3  11  -1 -1.8574  1.8942   3
  -2 -11   1 239.431  10.605   1
   2 -11  -1 253.849   9.868   1
   2 -11  -1 235.841  11.480   2
  -2 -11   1 255.592  10.756   2
   2  11  -1 236.712   9.811   3
  -2  11   1 257.448  10.708   4
  -2  11   1 249.866   9.391   3
   2  11  -1 249.428  10.359   4
  -1 -11   1 470.801  17.008   1
   1 -11  -1 456.272  17.652   2
   1 -11  -1 466.682  16.289   1
  -1 -11   1 459.744  17.238   2
   1  11  -1 464.919  15.876   3
   1  11  -1 452.642  16.646   4
  -1  11   1 464.170  16.826   4
  -1  11   1 472.152  15.787   3
   0 -11   1 229.769  10.328   2
   0 -11  -1 223.144  10.406   2
   0 -11   1 231.003   9.726   1
   0 -11  -1 211.398   9.393   1
   0  11  -1 223.317   9.786   4
   0  11   1 225.160   9.117   3
   0  11  -1 225.589   8.676   3
   0  11   1 226.027   9.735   4
  -1 -11  -1 11.4214  2.8787   1
   1 -11   1 15.0339  3.4197   2
  -1 -11  -1 11.0363  3.2935   2
   1 -11   1 11.6567  2.7701   1
   1  11   1 17.2932  2.8772   4
   1  11   1 14.0438  2.6460   3
  -1  11  -1 20.4914  2.2857   3
  -1  11  -1 19.5837  3.2420   4
   2 -11   1 282.007  12.456   2
  -2 -11  -1 295.556  12.103   2
   2 -11   1 294.275  11.442   1
  -2 -11  -1 296.035  11.867   1
   2  11   1 283.304  11.373   3
  -2  11  -1 287.256  11.997   4
  -2  11  -1 285.032  10.044   3
   2  11   1 293.141  11.332   4
   3 -11   1 353.667  14.461   2
   3 -11   1 346.560  13.155   1
  -3 -11  -1 364.856  13.852   2
  -3 -11  -1 329.932  13.829   1
   3  11   1 345.380  13.441   3
  -3  11  -1 351.215  11.598   3
   3  11   1 353.556  12.925   4
  -3  11  -1 343.259  13.886   4
   4 -11   1 32.3169  3.4891   1
   4 -11   1 35.7348  4.5072   2
  -4 -11  -1 33.3464  3.8731   2
  -4 -11  -1 30.6177  4.4972   1
  -4  11  -1 34.0820  2.5401   3
   4  11   1 32.7719  3.8366   3
  -4  11  -1 30.0954  3.9276   4
   4  11   1 34.2229  3.3474   4
   5 -11   1 239.096  11.617   2
   5 -11   1 240.503  10.208   1
  -5 -11  -1 232.317  11.385   1
  -5 -11  -1 246.802  10.615   2
  -5  11  -1 244.438   8.534   3
  -5  11  -1 249.637  11.290   4
   5  11   1 240.891  10.921   3
   5  11   1 257.325   9.793   4
   6 -11   1 54.6798  3.3462   3
  -6 -11  -1 51.4150  5.7215   1
  -6 -11  -1 58.6936  4.8985   2
   6 -11   1 58.8228  5.6566   2
   6 -11   1 59.3710  4.7828   1
   6  11   1 57.6619  4.1094   4
   6  11   1 55.8018  5.1741   3
  -6  11  -1 59.7614  5.4893   4
  -7 -11  -1 73.5160  5.4094   2
   7 -11   1 69.5499  3.8976   3
   7 -11   1 66.3937  6.2077   2
  -7 -11  -1 78.7775  7.1407   1
   7 -11   1 70.2931  5.3325   1
   7  11   1 70.7639  4.5790   4
   7  11   1 72.4557  5.9966   3
  -7  11  -1 73.7402  6.1510   4
   8 -11   1 2.42186 3.59522   2
  -8 -11  -1 6.92208 2.76970   2
  -8 -11  -1 8.06265 4.47162   1
   8 -11   1 2.75472 1.95902   3
  -8  11  -1 1.83265 2.44729   1
   8  11   1 2.82252 1.82559   4
  -8  11  -1 8.06470 3.52304   4
   8  11   1 6.01712 3.16254   3
  -9 -11  -1 483.320  20.623   1
  -9 -11  -1 487.759  18.388   2
   9 -11   1 455.256  19.925   2
   9 -11   1 506.430  16.484   3
   9  11   1 528.083  17.090   4
  -9  11  -1 498.353  18.725   1
  -9  11  -1 497.388  19.606   4
   9  11   1 463.274  19.460   3
 -10 -11  -1 38.8385  6.7121   1
 -10 -11  -1 38.1606  4.5662   2
  10 -11   1 40.7587  5.8908   2
  10  11   1 40.8590  5.7425   3
 -10  11  -1 50.5524  6.0156   4
 -10  11  -1 42.2679  4.8774   1
 -11 -11  -1 48.1918  7.3489   1
  11 -11   1 33.0188  5.7094   2
 -11  11  -1 33.7264  4.7652   1
  11  11   1 47.7956  5.0862   2
 -11  11  -1 40.5051  5.8601   4
  11  11   1 36.9144  5.9330   3
 -12 -11  -1 119.292  10.409   1
  12 -11   1 112.486   9.260   2
  12  11   1 120.588   8.110   2
 -12  11  -1 131.144   8.495   1
 -12  11  -1 128.321   9.310   4
  12  11   1 133.946   9.962   3
 -13 -11  -1 6.63275 5.73468   1
  13 -11   1 7.50049 4.62186   2
 -13  11  -1 5.97740 3.87266   1
 -13  11  -1 24.0708  5.2184   4
  13  11   1 14.6997  4.7544   3
  13  11   1 15.9498  4.2361   2
  14 -11   1 42.9416  6.7706   2
 -14 -11  -1 36.6263  7.4257   1
  14  11   1 50.3372  7.1886   3
 -14  11  -1 46.6764  6.5234   4
 -14  11  -1 44.7609  6.0110   1
  15 -11   1 6.79122 4.64880   2
 -15 -11  -1 10.9807  6.3729   1
 -15  11  -1 7.92575 4.49966   1
 -15  11  -1 8.55590 4.71940   4
  15  11   1 1.83199 4.74667   3
 -16 -11  -1 30.0018  7.6127   1
  16 -11   1 36.1911  6.7665   2
  16  11   1 19.3184  5.9774   3
 -16  11  -1 15.6777  5.2254   1
 -16  11  -1 32.8705  6.3806   4
 -17 -11  -1 1.81400 6.28247   1
  17 -11   1 -2.4144  4.4716   2
 -17  11  -1 -5.3566  3.3598   1
  17  11   1 12.6539  5.4377   3
 -17  11  -1 4.60859 5.05880   4
 -18 -11  -1 -3.4394  6.3493   1
  18 -11   1 5.15251 5.18631   2
 -18  11  -1 6.16344 5.11552   4
  18  11   1 10.9248  5.9796   3
  18 -12  -1 -4.7866  4.7627   2
 -18 -12   1 3.66969 6.83152   1
 -18  12   1 2.82404 4.88417   4
  18  12  -1 12.2824  5.7062   3
  17 -12  -1 10.1768  5.6104   2
 -17 -12   1 2.08254 6.42180   1
  17  12  -1 5.80644 5.11176   3
 -17  12   1 -2.8178  4.4270   4
  16 -12  -1 6.66454 4.86777   2
 -16 -12   1 -5.9734  5.2995   1
 -16  12   1 -0.7842  4.3066   4
  16  12  -1 -3.8383  4.0002   3
 -15 -12   1 -1.3720  5.4028   1
  15 -12  -1 -0.1542  4.3266   2
 -15  12   1 3.08418 4.46092   4
  15  12  -1 -1.2694  4.2927   3
 -14 -12   1 24.5887  7.1324   1
  14 -12  -1 34.5754  6.2117   2
  14  12  -1 25.8599  5.9306   3
 -14  12   1 33.2652  5.8032   4
 -14  12   1 29.2049  5.0091   1
  13 -12  -1 83.1464  8.3672   2
 -13 -12   1 90.4133  9.6491   1
 -13  12   1 106.589   8.744   4
 -13  12   1 95.7523  7.3866   1
  13  12  -1 94.3981  8.7687   3
  12 -12  -1 15.2538  5.2074   2
 -12 -12   1 12.1767  5.7609   1
 -12  12   1 16.7291  4.1865   1
 -12  12   1 17.8600  4.6912   4
  12  12  -1 21.3064  5.3046   3
  11 -12  -1 3.07696 2.62865   3
 -11 -12   1 0.16015 5.27166   1
 -11 -12   1 3.12790 3.23862   2
  11 -12  -1 10.6984  4.6854   2
  11  12  -1 4.87347 4.04099   3
 -11  12   1 3.47500 4.04886   4
  11  12  -1 7.68888 2.71500   4
 -11  12   1 7.74539 3.33512   1
 -10 -12   1 27.9661  4.1262   2
 -10 -12   1 28.7407  6.2683   1
  10 -12  -1 33.1426  3.7598   3
  10 -12  -1 37.1855  5.8919   2
 -10  12   1 40.0064  4.4607   1
  10  12  -1 33.2308  3.7887   4
  10  12  -1 27.0813  4.9890   3
 -10  12   1 34.1224  5.2802   4
   9 -12  -1 10.4837  2.4961   3
   9 -12  -1 8.80784 4.28181   2
  -9 -12   1 5.75779 3.17527   2
  -9 -12   1 10.4866  4.9955   1
  -9  12   1 4.09406 2.50030   1
  -9  12   1 3.67649 3.55448   4
   9  12  -1 14.6402  2.8925   4
   9  12  -1 12.3744  4.0761   3
   8 -12  -1 8.25912 2.24949   3
   8 -12  -1 2.01303 3.99191   2
  -8 -12   1 6.94647 4.45258   1
  -8 -12   1 3.45935 2.88449   2
  -8  12   1 4.50407 2.35482   1
   8  12  -1 10.0442  3.5988   3
  -8  12   1 7.74091 3.61880   4
   8  12  -1 4.47933 2.43228   4
   7 -12  -1 35.3243  5.4462   2
  -7 -12   1 47.1159  6.0681   1
  -7 -12   1 46.5834  4.4985   2
   7 -12  -1 48.5825  4.1006   1
   7 -12  -1 53.2832  3.8049   3
  -7  12   1 54.0276  5.4620   4
   7  12  -1 54.5114  5.3263   3
   7  12  -1 48.1343  4.2404   4
   6 -12  -1 5.14353 3.72695   2
   6 -12  -1 -0.1683  1.8366   1
  -6 -12   1 -2.4576  2.3407   2
  -6 -12   1 0.17145 3.30323   1
  -6  12   1 6.23894 2.92112   4
   6  12  -1 5.23592 2.16356   4
  -6  12   1 -0.0572  1.4835   3
   6  12  -1 3.08167 2.67849   3
   5 -12  -1 8.91834 2.19892   1
   5 -12  -1 9.57925 3.76059   2
  -5 -12   1 10.6988  3.0295   2
  -5 -12   1 11.1840  3.7458   1
  -5  12   1 8.58633 1.93403   3
   5  12  -1 6.06434 2.40512   4
  -5  12   1 11.3453  3.2216   4
   5  12  -1 6.13643 2.75021   3
   4 -12  -1 47.3408  4.1026   1
  -4 -12   1 53.2502  4.6935   2
   4 -12  -1 53.3003  5.7422   2
  -4 -12   1 46.9541  5.0917   1
  -4  12   1 47.0283  3.4992   3
   4  12  -1 53.8655  4.4085   4
  -4  12   1 51.0822  5.0519   4
   4  12  -1 57.5525  4.7272   3
   3 -12  -1 1.52402 1.83853   1
   3 -12  -1 1.68306 3.41887   2
  -3 -12   1 -1.2348  2.5400   1
  -3 -12   1 0.70184 2.63929   2
  -3  12   1 1.73749 1.54536   3
   3  12  -1 2.40302 2.12514   3
   3  12  -1 -1.2439  2.0034   4
  -3  12   1 3.38443 2.53605   4
  -2 -12   1 167.952   8.559   1
   2 -12  -1 182.600   9.673   2
  -2 -12   1 172.614   8.834   2
   2 -12  -1 165.309   7.748   1
   2  12  -1 180.543   8.373   4
   2  12  -1 163.357   7.740   3
  -2  12   1 166.929   7.309   3
  -2  12   1 180.182   8.775   4
  -1 -12   1 4.07320 2.96589   2
   1 -12  -1 1.11576 2.15650   1
   1 -12  -1 -5.3171  2.8066   2
  -1 -12   1 0.13514 2.42415   1
  -1  12   1 -0.5389  1.6141   3
  -1  12   1 -0.1435  2.2479   4
   1  12  -1 -0.0456  2.0729   4
   1  12  -1 -0.5482  1.8426   3
   0 -12   1 361.619  13.895   1
   0 -12   1 366.571  14.571   2
   0 -12  -1 362.046  13.658   1
   0 -12  -1 361.432  14.702   2
   0  12  -1 348.473  13.919   4
   0  12   1 341.082  13.013   3
   0  12  -1 362.035  12.728   3
   0  12   1 363.816  13.888   4
   1 -12   1 0.92216 3.00319   2
  -1 -12  -1 4.90377 3.21941   2
   1 -12   1 2.48320 2.28117   1
  -1 -12  -1 1.54818 2.47467   1
  -1  12  -1 0.34417 2.23448   4
  -1  12  -1 -0.8740  1.4338   3
   1  12   1 -1.2775  2.0037   4
   1  12   1 0.72780 1.81664   3
  -2 -12  -1 23.5330  3.8160   2
   2 -12   1 20.7983  4.0722   2
  -2 -12  -1 17.0154  3.4334   1
   2 -12   1 17.6083  2.9706   1
   2  12   1 16.9903  3.0131   3
  -2  12  -1 25.7019  3.7592   4
   2  12   1 19.3935  3.0491   4
  -2  12  -1 24.7414  2.3678   3
  -3 -12  -1 89.9902  6.5373   1
   3 -12   1 96.0087  5.7106   1
  -3 -12  -1 95.5703  6.6879   2
   3 -12   1 92.3137  7.2991   2
  -3  12  -1 100.149   6.631   4
   3  12   1 95.8932  6.0207   3
   3  12   1 93.6052  5.6802   4
  -3  12  -1 103.069   4.595   3
   4 -12   1 6.93856 3.37335   2
  -4 -12  -1 10.7714  3.0837   2
  -4 -12  -1 3.89462 3.18441   1
   4 -12   1 4.60135 2.15186   1
  -4  12  -1 7.53355 2.96151   4
   4  12   1 5.59172 2.16127   4
  -4  12  -1 7.05515 1.59245   3
   4  12   1 4.32051 2.53765   3
   5 -12   1 1.06059 2.00958   1
  -5 -12  -1 1.01020 2.62274   2
  -5 -12  -1 -0.4780  3.1973   1
   5 -12   1 1.35151 3.10698   2
  -5  12  -1 4.67540 2.83454   4
  -5  12  -1 4.92683 1.42528   3
   5  12   1 -0.5986  2.2132   3
   5  12   1 -0.3904  1.8013   4
  -6 -12  -1 0.99345 2.54868   2
   6 -12   1 10.8637  1.7524   3
   6 -12   1 7.68803 2.52684   1
   6 -12   1 5.98298 3.59279   2
  -6 -12  -1 8.91418 4.11920   1
  -6  12  -1 7.87576 3.25789   4
   6  12   1 0.45143 2.56607   3
   6  12   1 4.00806 2.12203   4
   7 -12   1 209.967   8.066   3
  -7 -12  -1 232.444  10.509   2
   7 -12   1 208.640   9.792   1
   7 -12   1 204.160  11.484   2
  -7 -12  -1 212.848  11.658   1
  -7  12  -1 225.080  11.185   4
   7  12   1 206.549  10.733   3
   7  12   1 226.531   9.183   4
   8 -12   1 25.3661  2.8137   3
  -8 -12  -1 30.8301  5.8918   1
  -8 -12  -1 35.2504  4.3140   2
   8 -12   1 24.7535  4.8764   2
   8  12   1 27.9350  4.6400   3
  -8  12  -1 19.3966  4.3833   4
  -8  12  -1 25.8509  3.8616   1
   8  12   1 26.8092  3.2524   4
  -9 -12  -1 217.632  12.899   1
  -9 -12  -1 207.633  10.399   2
   9 -12   1 203.711  11.978   2
  -9  12  -1 233.590  10.764   1
   9  12   1 230.211  12.052   3
   9  12   1 239.584   9.525   4
  -9  12  -1 221.564  11.964   4
 -10 -12  -1 86.8485  6.4587   2
 -10 -12  -1 66.9793  8.1664   1
  10 -12   1 73.7763  7.4191   2
 -10  12  -1 78.4505  7.2749   4
  10  12   1 72.2486  7.2229   3
 -10  12  -1 77.4634  6.2590   1
  11 -12   1 2.29951 4.01431   2
 -11 -12  -1 -4.5956  2.7310   2
 -11 -12  -1 -2.7896  4.8001   1
  11  12   1 1.61944 3.72027   3
 -11  12  -1 -2.6101  3.3840   4
 -11  12  -1 6.08557 3.28449   1
 -12 -12  -1 6.05247 5.44438   1
  12 -12   1 3.73937 4.37111   2
 -12 -12  -1 9.93382 3.50561   2
  12  12   1 13.2181  4.7402   3
 -12  12  -1 6.47230 4.20080   4
 -12  12  -1 4.47271 3.56596   1
 -13 -12  -1 3.50943 5.56804   1
  13 -12   1 3.07967 4.24526   2
 -13  12  -1 -1.5054  3.2223   1
  13  12   1 -3.3600  3.7748   3
 -13  12  -1 -1.8667  3.7200   4
  14 -12   1 -1.1723  4.3078   2
 -14 -12  -1 -2.8622  5.3592   1
  14  12   1 1.86524 4.23158   3
 -14  12  -1 -0.9485  3.6683   1
 -14  12  -1 0.79085 4.24246   4
 -15 -12  -1 4.88967 6.38959   1
  15 -12   1 1.43010 4.52067   2
 -15  12  -1 4.67000 4.22839   1
  15  12   1 5.41623 4.72761   3
 -15  12  -1 1.07386 4.16904   4
 -16 -12  -1 1.67428 6.04532   1
  16 -12   1 12.6312  5.6484   2
 -16  12  -1 -4.0159  3.0200   1
 -16  12  -1 4.44354 4.77215   4
  16  12   1 5.74441 5.20999   3
 -17 -12  -1 -5.3098  5.5412   1
  17 -12   1 1.83836 5.09287   2
  17  12   1 9.23680 5.34886   3
 -17  12  -1 5.98569 5.06320   4
  18 -13  -1 7.37073 5.65619   2
 -18 -13   1 2.38453 6.80044   1
  18  13  -1 13.3500  5.9086   3
 -17 -13   1 4.25927 5.98418   1
  17 -13  -1 11.9765  5.9219   2
  17  13  -1 2.20736 4.67984   3
 -17  13   1 7.31970 5.22007   4
  16 -13  -1 26.8396  6.1411   2
 -16 -13   1 24.6879  7.4605   1
 -16  13   1 20.7345  5.8195   4
  16  13  -1 14.4727  5.6178   3
  15 -13  -1 2.25558 4.73748   2
 -15 -13   1 -1.8428  5.5451   1
 -15  13   1 -3.6252  3.8600   4
  15  13  -1 -0.6523  3.8558   3
  14 -13  -1 6.95667 5.05549   2
 -14 -13   1 5.60014 5.65832   1
  14  13  -1 -1.6027  3.7547   3
 -14  13   1 4.87805 4.63849   4
  13 -13  -1 -0.4948  4.1318   2
 -13 -13   1 -3.3126  5.4194   1
 -13  13   1 -1.2427  3.8816   4
  13  13  -1 -3.6549  3.7259   3
 -13  13   1 -3.2083  3.0242   1
 -12 -13   1 1.27162 5.36169   1
  12 -13  -1 11.1908  5.0906   2
 -12  13   1 13.3842  3.9258   1
  12  13  -1 8.80654 4.55191   3
 -12  13   1 6.95790 4.35197   4
  11 -13  -1 -0.3937  4.1402   2
 -11 -13   1 -3.6825  4.8237   1
  11  13  -1 -0.5125  2.3742   4
 -11  13   1 1.70396 4.00559   4
  11  13  -1 -4.3738  3.1877   3
 -11  13   1 -0.0274  3.0278   1
 -10 -13   1 11.6531  5.4340   1
 -10 -13   1 9.26019 3.69393   2
  10 -13  -1 6.42780 4.64536   2
  10  13  -1 6.67106 4.01267   3
  10  13  -1 5.89619 2.73571   4
 -10  13   1 6.42536 4.12259   4
 -10  13   1 13.4032  3.1838   1
   9 -13  -1 88.0829  7.9270   2
  -9 -13   1 78.4780  6.0807   2
  -9 -13   1 80.3124  8.1918   1
   9 -13  -1 82.0027  5.1527   3
   9  13  -1 73.5951  5.4910   4
  -9  13   1 76.0188  7.0877   4
   9  13  -1 77.0030  7.0294   3
  -9  13   1 72.8723  5.6389   1
  -8 -13   1 5.89852 4.73610   1
   8 -13  -1 11.1764  2.5298   3
  -8 -13   1 18.5414  3.6549   2
   8 -13  -1 12.6562  4.5558   2
   8  13  -1 8.32330 2.73414   4
  -8  13   1 8.86108 3.86963   4
   8  13  -1 18.2959  4.1107   3
  -8  13   1 8.64785 2.71863   1
   7 -13  -1 10.6950  2.6952   1
   7 -13  -1 16.9743  4.6088   2
  -7 -13   1 13.1116  4.5315   1
  -7 -13   1 6.30216 3.18788   2
   7  13  -1 15.9367  3.8227   3
   7  13  -1 14.5151  2.8468   4
  -7  13   1 14.9905  4.0174   4
   6 -13  -1 47.5722  4.0409   1
   6 -13  -1 38.0257  5.6846   2
  -6 -13   1 58.0684  5.1190   2
  -6 -13   1 50.3200  5.8887   1
   6  13  -1 51.2296  4.4150   4
   6  13  -1 48.5637  4.9973   3
  -6  13   1 49.3119  5.3538   4
  -6  13   1 43.2895  3.6117   3
   5 -13  -1 1.83510 3.62848   2
   5 -13  -1 -0.0436  1.9504   1
  -5 -13   1 1.31648 2.70708   2
  -5 -13   1 -1.0485  3.2161   1
  -5  13   1 -0.6094  1.5354   3
  -5  13   1 -3.6082  2.5150   4
   5  13  -1 2.34368 2.13893   4
   5  13  -1 -0.3371  2.2787   3
  -4 -13   1 113.289   7.399   1
   4 -13  -1 110.745   6.027   1
   4 -13  -1 102.972   8.093   2
  -4 -13   1 116.761   7.234   2
   4  13  -1 98.0458  6.4464   3
  -4  13   1 112.657   5.458   3
   4  13  -1 111.274   6.437   4
  -4  13   1 108.192   7.250   4
  -3 -13   1 -1.9469  2.7685   2
   3 -13  -1 0.22905 3.42386   2
  -3 -13   1 5.26832 3.00818   1
   3 -13  -1 -0.1269  1.8914   1
   3  13  -1 -3.8162  1.8467   4
  -3  13   1 -0.0230  1.5637   3
  -3  13   1 -0.7501  2.4263   4
   3  13  -1 0.15360 2.04023   3
   2 -13  -1 37.8601  5.0583   2
   2 -13  -1 38.5597  3.7117   1
  -2 -13   1 40.4870  4.4771   1
  -2 -13   1 35.7600  4.5001   2
  -2  13   1 32.1243  3.2290   3
   2  13  -1 41.0048  4.2044   4
  -2  13   1 34.6299  4.2425   4
   2  13  -1 33.8103  3.6354   3
   1 -13  -1 13.2794  4.0015   2
   1 -13  -1 15.5775  2.8837   1
  -1 -13   1 13.6089  3.2896   1
  -1 -13   1 17.3955  3.8389   2
  -1  13   1 12.5874  3.0791   4
  -1  13   1 12.3351  2.4070   3
   1  13  -1 24.3277  3.5067   4
   1  13  -1 13.5665  2.6144   3
   0 -13  -1 51.0694  5.3520   2
   0 -13   1 53.0622  5.2165   2
   0 -13   1 55.4462  4.6723   1
   0 -13  -1 56.0720  4.6264   1
   0  13  -1 48.6692  4.7513   4
   0  13  -1 48.2412  3.8283   3
   0  13   1 56.2258  4.7938   4
   0  13   1 54.3581  4.2607   3
  -1 -13  -1 4.61688 2.60044   1
   1 -13   1 3.61169 3.44578   2
  -1 -13  -1 3.27454 3.20951   2
   1 -13   1 4.28208 2.47500   1
  -1  13  -1 4.99669 1.83287   3
   1  13   1 2.49504 2.13508   3
  -1  13  -1 2.36458 2.48170   4
   1  13   1 3.42832 2.43943   4
   2 -13   1 43.0294  4.1672   1
  -2 -13  -1 43.0295  4.8575   2
  -2 -13  -1 40.6038  4.4938   1
   2 -13   1 51.9126  5.5021   2
   2  13   1 44.7119  4.2593   4
  -2  13  -1 41.8272  3.2566   3
  -2  13  -1 48.4995  4.7622   4
   2  13   1 40.3175  4.1902   3
  -3 -13  -1 71.2452  5.8400   1
   3 -13   1 68.9461  6.2442   2
  -3 -13  -1 63.4363  5.5326   2
   3 -13   1 65.2443  4.8278   1
   3  13   1 61.9903  5.0752   3
  -3  13  -1 61.6574  3.7220   3
  -3  13  -1 62.7432  5.6333   4
   3  13   1 64.3409  5.0045   4
  -4 -13  -1 9.50768 3.75039   1
  -4 -13  -1 8.99479 3.29912   2
   4 -13   1 14.0832  2.7789   1
   4 -13   1 18.4494  4.1887   2
  -4  13  -1 11.8440  1.8775   3
   4  13   1 16.8113  2.8221   4
  -4  13  -1 18.3800  3.6008   4
   4  13   1 6.63808 2.85601   3
   5 -13   1 106.020   6.236   1
   5 -13   1 87.8513  7.7118   2
  -5 -13  -1 98.4045  7.7137   1
  -5 -13  -1 104.821   7.045   2
  -5  13  -1 108.157   7.443   4
   5  13   1 110.332   6.267   4
   5  13   1 86.7807  6.4458   3
  -5  13  -1 111.518   4.840   3
  -6 -13  -1 97.5338  8.0447   1
   6 -13   1 103.686   8.120   2
   6 -13   1 107.906   4.904   3
   6 -13   1 99.8584  6.3518   1
  -6 -13  -1 98.7633  6.9835   2
  -6  13  -1 101.829   7.519   4
   6  13   1 100.044   7.128   3
   6  13   1 110.188   6.368   4
  -7 -13  -1 53.0303  6.5318   1
   7 -13   1 56.1019  6.3976   2
   7 -13   1 56.1629  3.7070   3
   7 -13   1 67.0201  5.4048   1
  -7 -13  -1 53.1817  5.2752   2
  -7  13  -1 65.6518  6.3635   4
   7  13   1 59.8280  5.9387   3
   7  13   1 56.0307  4.6136   4
  -8 -13  -1 198.511  12.031   1
   8 -13   1 181.771  11.386   2
  -8 -13  -1 201.606  10.431   2
   8 -13   1 218.428  10.004   1
   8  13   1 198.082  10.946   3
  -8  13  -1 209.791  11.305   4
   8  13   1 193.680   8.864   4
  -9 -13  -1 14.8405  3.8570   2
   9 -13   1 7.77920 4.35717   2
  -9 -13  -1 4.73813 4.95151   1
  -9  13  -1 -0.0050  2.7513   1
   9  13   1 12.4017  4.0756   3
  -9  13  -1 12.4510  4.2648   4
   9  13   1 4.12155 2.69446   4
 -10 -13  -1 32.3218  6.7851   1
  10 -13   1 32.2124  5.9961   2
 -10 -13  -1 45.0804  5.0859   2
 -10  13  -1 36.0803  4.6999   1
 -10  13  -1 41.1070  6.0104   4
  10  13   1 41.6542  6.0228   3
 -11 -13  -1 3.99029 3.52123   2
 -11 -13  -1 7.65051 5.93083   1
  11 -13   1 3.00736 4.39349   2
 -11  13  -1 4.90572 3.34059   1
  11  13   1 7.88521 4.25567   3
 -11  13  -1 7.38526 4.48842   4
 -12 -13  -1 -0.8297  2.9324   2
 -12 -13  -1 6.79827 5.57226   1
  12 -13   1 -2.9285  3.7164   2
 -12  13  -1 1.86512 3.84959   4
  12  13   1 2.43859 4.12337   3
 -12  13  -1 -3.1407  2.9318   1
 -13 -13  -1 33.3039  7.3954   1
  13 -13   1 28.1897  5.9500   2
 -13  13  -1 28.1955  5.8252   4
  13  13   1 45.7444  6.9443   3
 -13  13  -1 40.6191  5.6205   1
 -14 -13  -1 15.7888  6.5632   1
  14 -13   1 0.63455 4.29795   2
 -14  13  -1 -1.1582  3.5755   1
  14  13   1 2.99291 4.65671   3
 -14  13  -1 2.07708 4.59007   4
  15 -13   1 46.5576  7.2623   2
 -15 -13  -1 19.2525  7.2390   1
 -15  13  -1 40.9941  6.6711   4
  15  13   1 21.8816  6.2201   3
  16 -13   1 60.2692  8.1271   2
 -16 -13  -1 48.0261  8.8453   1
  16  13   1 51.9501  8.1055   3
 -16  13  -1 71.3568  8.2817   4
  17 -13   1 26.5480  6.8307   2
 -17 -13  -1 10.8704  6.8703   1
 -17  13  -1 17.3516  5.9669   4
  17  13   1 18.0358  6.1930   3
 -17 -14   1 -4.9663  6.0320   1
  17 -14  -1 4.58795 5.41378   2
  17  14  -1 0.68739 4.92628   3
 -17  14   1 6.74112 5.29105   4
  16 -14  -1 -4.1830  4.4864   2
 -16 -14   1 3.31329 5.87490   1
  16  14  -1 1.11199 4.65503   3
 -16  14   1 0.04430 4.63752   4
  15 -14  -1 -6.1875  4.5504   2
 -15 -14   1 -1.7888  5.8196   1
 -15  14   1 -3.6430  4.1225   4
  15  14  -1 1.66335 4.72361   3
  14 -14  -1 10.4225  5.4008   2
 -14 -14   1 14.3265  6.4317   1
 -14  14   1 13.8115  5.4634   4
  14  14  -1 21.7864  5.8003   3
 -13 -14   1 -0.0424  5.2582   1
  13 -14  -1 11.1708  5.1377   2
 -13  14   1 4.87525 4.74058   4
  13  14  -1 5.34515 4.46212   3
  12 -14  -1 163.605  11.442   2
 -12 -14   1 169.296  12.469   1
 -12  14   1 147.381   9.080   1
  12  14  -1 176.052  11.512   3
 -12  14   1 168.058  11.143   4
  11 -14  -1 5.56770 4.84727   2
 -11 -14   1 13.4417  5.8694   1
 -11  14   1 2.62616 4.02672   4
 -11  14   1 5.20961 3.25911   1
  11  14  -1 3.57114 3.90675   3
 -10 -14   1 5.61270 5.48776   1
 -10 -14   1 -0.6499  3.1951   2
  10 -14  -1 1.26703 4.53966   2
 -10  14   1 1.14906 2.75942   1
  10  14  -1 5.45565 2.80261   4
  10  14  -1 -5.7781  3.0939   3
 -10  14   1 9.70582 4.38208   4
  -9 -14   1 180.787   9.880   2
  -9 -14   1 190.926  12.237   1
   9 -14  -1 211.514  12.331   2
  -9  14   1 194.904   9.406   1
   9  14  -1 191.618  11.269   3
   9  14  -1 199.959   9.472   4
  -9  14   1 197.874  11.381   4
   8 -14  -1 4.19927 2.24943   3
   8 -14  -1 -0.3163  4.2163   2
   8 -14  -1 7.19582 2.91710   1
  -8 -14   1 2.36861 3.31864   2
  -8 -14   1 5.70081 4.62262   1
   8  14  -1 3.46296 3.47931   3
   8  14  -1 3.09278 2.56277   4
  -8  14   1 4.75759 3.64944   4
  -7 -14   1 58.6052  5.3772   2
   7 -14  -1 43.0936  6.2390   2
  -7 -14   1 43.7404  6.2519   1
   7 -14  -1 41.7917  4.1753   1
  -7  14   1 57.1032  4.1571   3
   7  14  -1 49.1956  5.5348   3
  -7  14   1 47.7892  5.7334   4
   7  14  -1 51.6881  4.6857   4
   6 -14  -1 72.9457  7.3667   2
  -6 -14   1 89.7189  7.4235   1
  -6 -14   1 80.3935  6.7778   2
   6 -14  -1 82.2945  5.4129   1
   6  14  -1 89.0037  6.6825   3
  -6  14   1 85.1992  4.8551   3
  -6  14   1 90.2355  7.2672   4
   6  14  -1 81.4827  5.7694   4
  -5 -14   1 193.241   9.786   2
   5 -14  -1 176.689  11.020   2
  -5 -14   1 189.844  10.401   1
   5 -14  -1 182.880   8.361   1
  -5  14   1 178.027   7.728   3
  -5  14   1 169.104   9.866   4
   5  14  -1 198.792   9.167   4
   5  14  -1 191.051   9.545   3
   4 -14  -1 260.534  12.714   2
  -4 -14   1 215.571  11.040   2
   4 -14  -1 244.546  10.170   1
  -4 -14   1 240.618  11.657   1
   4  14  -1 239.201  10.851   3
   4  14  -1 233.430  10.691   4
  -4  14   1 250.608  11.739   4
  -4  14   1 247.095   9.491   3
  -3 -14   1 8.57396 3.43772   1
   3 -14  -1 8.13151 2.50417   1
   3 -14  -1 5.64171 3.94110   2
  -3 -14   1 12.9888  3.8474   2
  -3  14   1 8.65322 2.19426   3
  -3  14   1 6.91685 3.18395   4
   3  14  -1 11.5912  2.9388   4
   3  14  -1 8.82697 2.73195   3
  -2 -14   1 570.830  20.637   2
  -2 -14   1 531.546  20.341   1
   2 -14  -1 550.129  19.419   1
   2 -14  -1 569.697  21.531   2
   2  14  -1 543.316  19.837   4
   2  14  -1 554.154  19.226   3
  -2  14   1 526.465  18.539   3
  -2  14   1 554.395  20.296   4
  -1 -14   1 0.09394 3.13125   2
  -1 -14   1 -3.5044  2.4474   1
   1 -14  -1 -1.7965  2.1501   1
   1 -14  -1 -1.2366  3.3113   2
  -1  14   1 -0.0554  1.8035   3
   1  14  -1 -0.4043  1.8597   3
   1  14  -1 -5.0223  1.9733   4
  -1  14   1 0.38091 2.36418   4
   0 -14  -1 48.9494  5.6596   2
   0 -14   1 50.3984  5.5829   2
   0 -14   1 48.3900  4.6878   1
   0 -14  -1 51.5537  4.6768   1
   0  14   1 52.0368  4.8868   4
   0  14  -1 57.4838  5.1240   4
   0  14  -1 61.8858  4.3324   3
   0  14   1 52.2752  4.2801   3
   1 -14   1 59.5988  4.8772   1
  -1 -14  -1 53.4035  5.5579   2
   1 -14   1 50.2725  5.6316   2
  -1 -14  -1 54.4315  4.9333   1
  -1  14  -1 48.5396  3.8493   3
  -1  14  -1 59.1221  5.3684   4
   1  14   1 57.7079  4.6225   3
   1  14   1 52.5432  4.8493   4
   2 -14   1 19.8305  3.4016   1
   2 -14   1 21.5599  4.5989   2
  -2 -14  -1 19.9979  4.1791   2
  -2 -14  -1 25.6165  3.9088   1
   2  14   1 16.7083  3.1634   3
  -2  14  -1 24.5692  2.6168   3
  -2  14  -1 29.2430  4.1484   4
   2  14   1 18.1040  3.3382   4
   3 -14   1 -0.2067  3.6518   2
  -3 -14  -1 5.26718 3.27523   2
   3 -14   1 7.48279 2.56376   1
  -3 -14  -1 9.03292 3.50134   1
  -3  14  -1 2.68397 2.72586   4
   3  14   1 4.43502 2.54117   3
  -3  14  -1 3.46923 1.61734   3
   3  14   1 8.70104 2.69635   4
  -4 -14  -1 43.0653  4.8845   2
  -4 -14  -1 37.7525  5.1114   1
   4 -14   1 39.6102  5.4986   2
   4 -14   1 38.3811  4.0007   1
   4  14   1 36.2672  4.3869   3
  -4  14  -1 44.6773  3.2188   3
   4  14   1 41.2156  4.1230   4
  -4  14  -1 50.9820  5.2089   4
   5 -14   1 11.0318  4.4102   2
  -5 -14  -1 7.95940 4.01246   1
  -5 -14  -1 11.5217  3.8026   2
   5 -14   1 11.1308  2.9229   1
  -5  14  -1 15.6023  2.0634   3
  -5  14  -1 12.0549  3.7366   4
   5  14   1 14.4003  3.5068   3
   5  14   1 10.3049  2.8873   4
   6 -14   1 117.324   9.008   2
  -6 -14  -1 111.381   7.704   2
  -6 -14  -1 112.356   8.704   1
   6 -14   1 128.404   7.349   1
   6  14   1 104.561   7.595   3
   6  14   1 124.868   6.915   4
  -6  14  -1 117.650   8.295   4
  -7 -14  -1 2.57130 4.38673   1
  -7 -14  -1 4.70270 3.47109   2
   7 -14   1 -0.5334  3.8653   2
   7 -14   1 6.73611 2.75683   1
   7  14   1 0.90651 3.12521   3
  -7  14  -1 7.69435 3.67972   4
   7  14   1 3.76392 2.46937   4
  -8 -14  -1 -3.7923  3.1998   2
   8 -14   1 6.13614 3.01647   1
   8 -14   1 5.60499 4.31831   2
  -8 -14  -1 0.92107 4.64391   1
   8  14   1 -0.5392  2.3420   4
   8  14   1 -0.3019  3.1849   3
  -8  14  -1 2.74616 3.65792   4
  -9 -14  -1 66.5479  6.1045   2
   9 -14   1 46.5647  6.7208   2
  -9 -14  -1 45.7795  7.2240   1
   9  14   1 48.5034  6.2420   3
  -9  14  -1 55.0628  6.4977   4
  -9  14  -1 42.2798  4.9713   1
 -10 -14  -1 -4.9802  2.8600   2
 -10 -14  -1 5.31003 5.28571   1
  10 -14   1 1.21641 4.34681   2
 -10  14  -1 -3.5926  3.7275   4
  10  14   1 -3.5777  3.2814   3
 -10  14  -1 -2.1065  2.8636   1
 -11 -14  -1 -0.0930  5.0021   1
 -11 -14  -1 -4.2514  3.0843   2
  11 -14   1 5.85389 4.49976   2
 -11  14  -1 1.63734 3.99676   4
 -11  14  -1 -1.2370  2.8126   1
  11  14   1 -1.7779  3.4615   3
  12 -14   1 18.2687  5.5952   2
 -12 -14  -1 23.4503  6.8041   1
 -12  14  -1 30.7755  4.9572   1
 -12  14  -1 23.2030  5.5573   4
  12  14   1 29.0091  5.8979   3
 -13 -14  -1 6.20804 6.07401   1
  13 -14   1 5.99858 4.81444   2
 -13  14  -1 4.20346 3.88867   1
 -13  14  -1 12.9224  5.0312   4
  13  14   1 6.09108 4.68461   3
 -14 -14  -1 86.3560 10.3474   1
  14 -14   1 75.9362  8.6292   2
  14  14   1 93.6855  9.3410   3
 -14  14  -1 81.6688  8.5260   4
  15 -14   1 11.5185  5.3610   2
 -15 -14  -1 4.39914 6.35160   1
  15  14   1 7.64460 4.87535   3
 -15  14  -1 -5.5625  4.3102   4
  16 -14   1 12.8473  5.5506   2
 -16 -14  -1 1.55210 6.56986   1
 -16  14  -1 -1.9000  4.7898   4
  16  14   1 -4.9658  4.3327   3
  17 -14   1 8.61103 5.57874   2
 -17 -14  -1 13.0530  7.5211   1
 -17  14  -1 -3.5148  5.0750   4
  17  14   1 5.39971 5.31175   3
 -17 -15   1 1.68180 6.74269   1
  17 -15  -1 -0.9727  5.5356   2
  17  15  -1 -0.1548  4.8739   3
 -17  15   1 -0.0939  5.0400   4
  16 -15  -1 9.88229 5.85062   2
 -16 -15   1 -2.1500  6.1231   1
  16  15  -1 7.88712 5.37815   3
 -16  15   1 5.88046 5.04522   4
  15 -15  -1 5.85375 5.41029   2
 -15 -15   1 0.10516 5.91647   1
 -15  15   1 2.00547 4.45791   4
  15  15  -1 16.2079  5.9371   3
 -14 -15   1 3.46588 6.06266   1
  14 -15  -1 4.30571 5.22145   2
 -14  15   1 -1.9976  4.4352   4
  14  15  -1 6.58881 4.59912   3
  13 -15  -1 4.71024 4.67080   2
 -13 -15   1 -0.5072  5.8941   1
  13  15  -1 0.51992 4.25110   3
 -13  15   1 7.60857 4.67121   4
 -12 -15   1 -1.4388  5.2365   1
  12 -15  -1 -2.0318  4.3703   2
 -12  15   1 -1.8146  3.7988   4
  12  15  -1 -1.4300  3.7521   3
 -11 -15   1 26.7261  6.5847   1
  11 -15  -1 32.6336  6.2633   2
 -11  15   1 25.6880  5.5013   4
 -11  15   1 22.4971  4.1847   1
  11  15  -1 27.2413  5.7845   3
 -10 -15   1 113.796   9.913   1
  10 -15  -1 111.356   9.486   2
  10  15  -1 108.260   6.994   4
 -10  15   1 102.900   6.925   1
 -10  15   1 104.833   8.846   4
  10  15  -1 96.5015  8.6394   3
  -9 -15   1 106.931   8.161   2
  -9 -15   1 118.354   9.956   1
   9 -15  -1 109.962   9.438   2
   9  15  -1 132.539   7.597   4
  -9  15   1 128.509   9.346   4
  -9  15   1 118.856   7.248   1
   9  15  -1 121.366   9.102   3
   8 -15  -1 9.17711 3.26681   1
  -8 -15   1 16.6982  4.3590   2
   8 -15  -1 10.4189  5.1117   2
  -8 -15   1 10.8235  5.1445   1
   8  15  -1 19.7584  3.6324   4
   8  15  -1 11.6040  4.1821   3
  -8  15   1 13.5671  4.4936   4
  -7 -15   1 81.9384  6.5612   2
   7 -15  -1 84.3230  5.8305   1
   7 -15  -1 79.3316  7.9619   2
  -7 -15   1 72.9228  7.4073   1
  -7  15   1 76.3512  4.9754   3
   7  15  -1 77.0905  5.9524   4
   7  15  -1 85.3981  6.9602   3
  -7  15   1 80.6291  7.3577   4
  -6 -15   1 28.1840  4.5453   2
  -6 -15   1 9.78081 4.33260   1
   6 -15  -1 20.2870  5.5384   2
   6 -15  -1 17.4735  3.2394   1
  -6  15   1 18.7310  4.5533   4
  -6  15   1 18.2846  2.7867   3
   6  15  -1 17.1266  3.4579   4
   6  15  -1 22.5717  4.0333   3
   5 -15  -1 116.694   6.570   1
  -5 -15   1 101.312   8.081   1
  -5 -15   1 111.684   8.105   2
   5 -15  -1 134.914   9.711   2
  -5  15   1 115.851   5.893   3
  -5  15   1 102.452   7.978   4
   5  15  -1 118.215   7.322   4
   5  15  -1 118.405   7.515   3
  -4 -15   1 127.847   8.431   1
   4 -15  -1 125.987   9.585   2
   4 -15  -1 126.960   7.144   1
  -4 -15   1 121.490   8.316   2
   4  15  -1 122.728   7.514   3
   4  15  -1 120.561   7.503   4
  -4  15   1 129.054   6.273   3
  -4  15   1 132.141   8.440   4
  -3 -15   1 10.1668  3.6028   1
   3 -15  -1 5.12358 2.36615   1
   3 -15  -1 1.50242 4.00722   2
  -3 -15   1 2.83801 3.53333   2
   3  15  -1 5.67048 2.61968   3
   3  15  -1 3.87144 2.64543   4
  -3  15   1 2.95872 3.06576   4
  -3  15   1 2.08773 1.85045   3
   2 -15  -1 102.382   6.298   1
   2 -15  -1 114.087   8.709   2
  -2 -15   1 111.486   8.065   2
  -2 -15   1 99.0102  7.1525   1
   2  15  -1 102.312   6.966   4
  -2  15   1 102.197   5.754   3
   2  15  -1 103.947   6.489   3
  -2  15   1 106.218   7.385   4
   1 -15  -1 25.6608  5.0313   2
  -1 -15   1 37.6679  5.2023   2
  -1 -15   1 35.0596  4.3624   1
   1 -15  -1 29.5227  3.9917   1
  -1  15   1 33.3397  4.3446   4
   1  15  -1 31.3591  4.3062   4
  -1  15   1 36.1194  3.6206   3
   1  15  -1 26.3684  3.3955   3
   0 -15   1 83.5045  6.2739   1
   0 -15  -1 81.4802  5.9941   1
   0 -15  -1 84.3905  7.1847   2
   0 -15   1 85.1331  7.1279   2
   0  15  -1 106.534   5.647   3
   0  15   1 78.0661  5.5069   3
   0  15   1 92.8017  6.7890   4
   0  15  -1 90.7544  6.6652   4
  -1 -15  -1 20.1362  3.7537   1
   1 -15   1 18.8500  3.5943   1
  -1 -15  -1 19.8884  4.7012   2
   1 -15   1 26.4997  4.9553   2
   1  15   1 14.5016  3.3220   4
  -1  15  -1 13.8767  3.6200   4
   1  15   1 14.8139  3.1441   3
  -1  15  -1 24.3290  2.8614   3
  -2 -15  -1 40.2099  5.2844   2
   2 -15   1 31.7315  5.3404   2
  -2 -15  -1 30.0891  4.4622   1
   2 -15   1 25.5943  3.8454   1
   2  15   1 34.2567  4.0157   3
   2  15   1 26.1051  4.0452   4
  -2  15  -1 37.5211  3.2650   3
  -2  15  -1 30.9182  4.5072   4
   3 -15   1 200.751  11.511   2
  -3 -15  -1 226.803  11.118   2
  -3 -15  -1 201.930  10.514   1
   3 -15   1 180.143   9.389   1
   3  15   1 202.745  10.110   3
   3  15   1 227.736  10.223   4
  -3  15  -1 222.237   8.393   3
  -3  15  -1 216.705  10.886   4
  -4 -15  -1 8.70102 3.90827   2
   4 -15   1 5.64964 4.15980   2
  -4 -15  -1 12.2856  4.0696   1
   4 -15   1 14.3878  3.1832   1
   4  15   1 12.7409  3.0425   4
  -4  15  -1 12.0041  2.1761   3
  -4  15  -1 9.10736 3.60445   4
   4  15   1 16.6267  3.5644   3
   5 -15   1 154.648   8.135   1
  -5 -15  -1 150.824   9.290   2
   5 -15   1 145.007  10.142   2
  -5 -15  -1 147.843   9.575   1
   5  15   1 158.916   8.238   4
  -5  15  -1 154.329   6.506   3
  -5  15  -1 152.905   9.351   4
   5  15   1 155.022   8.921   3
   6 -15   1 31.6945  4.0409   1
  -6 -15  -1 42.7333  5.3617   2
  -6 -15  -1 23.5185  5.4473   1
   6 -15   1 36.9776  6.0362   2
  -6  15  -1 33.2501  5.2708   4
   6  15   1 26.9677  4.6326   3
   6  15   1 37.2643  4.2107   4
  -7 -15  -1 12.8554  5.3253   1
  -7 -15  -1 16.0132  4.3448   2
   7 -15   1 13.0438  3.4803   1
   7 -15   1 12.5544  4.8587   2
   7  15   1 18.1858  4.3866   3
  -7  15  -1 12.1952  4.1827   4
   7  15   1 18.9580  3.4762   4
  -8 -15  -1 5.41855 5.18851   1
   8 -15   1 1.51672 3.06418   1
  -8 -15  -1 8.49873 4.24537   2
   8 -15   1 4.60362 4.73096   2
   8  15   1 5.12149 3.69527   3
   8  15   1 7.93461 3.10910   4
  -8  15  -1 17.8497  4.6667   4
  -9 -15  -1 135.022  10.808   1
   9 -15   1 133.003  10.266   2
  -9 -15  -1 141.926   9.267   2
   9  15   1 142.999   9.831   3
  -9  15  -1 119.997   9.413   4
  -9  15  -1 140.115   8.315   1
  10 -15   1 1.76852 4.28929   2
 -10 -15  -1 -6.0201  3.2856   2
 -10 -15  -1 -2.5319  5.0363   1
 -10  15  -1 -1.3519  2.8494   1
 -10  15  -1 4.77946 4.29789   4
  10  15   1 -0.2690  3.3699   3
  11 -15   1 -3.2825  3.8861   2
 -11 -15  -1 -5.5137  4.7582   1
  11  15   1 -3.0483  3.4789   3
 -11  15  -1 -5.1819  3.5336   4
 -11  15  -1 1.11872 3.14849   1
  12 -15   1 20.4556  6.0280   2
 -12 -15  -1 18.5097  6.6956   1
 -12  15  -1 6.63728 3.94478   1
 -12  15  -1 22.2956  5.7995   4
  12  15   1 26.5016  5.8293   3
 -13 -15  -1 46.5121  8.1599   1
  13 -15   1 23.8996  6.3161   2
 -13  15  -1 40.3251  6.7928   4
  13  15   1 38.5260  6.5355   3
  14 -15   1 3.83094 4.87488   2
 -14 -15  -1 -1.6895  6.0102   1
  14  15   1 1.77120 4.54271   3
 -14  15  -1 -0.9323  4.5749   4
  15 -15   1 4.78110 5.19330   2
 -15 -15  -1 -6.0426  6.0682   1
 -15  15  -1 -6.6791  4.2820   4
  15  15   1 0.66012 4.39236   3
  16 -15   1 -3.4702  4.6914   2
 -16 -15  -1 -6.1408  5.6909   1
  16  15   1 8.66245 5.50609   3
 -16  15  -1 -0.3198  4.7042   4
  16 -16  -1 13.5979  5.8892   2
 -16 -16   1 1.49859 6.56641   1
  16  16  -1 9.88512 5.76746   3
 -16  16   1 13.2056  5.7764   4
 -15 -16   1 5.05977 6.60641   1
  15 -16  -1 11.6962  5.7558   2
  15  16  -1 9.78501 5.20242   3
 -15  16   1 10.5718  5.4354   4
 -14 -16   1 9.10076 6.52693   1
  14 -16  -1 9.15545 5.49847   2
  14  16  -1 9.74717 5.14925   3
 -14  16   1 3.42839 4.70114   4
 -13 -16   1 12.1307  6.4307   1
  13 -16  -1 8.23620 5.46044   2
 -13  16   1 8.13741 4.83711   4
  13  16  -1 2.91458 4.31550   3
  12 -16  -1 1.91242 4.56511   2
 -12 -16   1 -2.1627  5.3588   1
  12  16  -1 12.3697  4.9756   3
 -12  16   1 3.99359 4.58793   4
 -11 -16   1 4.53009 5.14381   1
  11 -16  -1 -0.7724  4.4970   2
 -11  16   1 6.13947 4.70614   4
  11  16  -1 0.35758 3.80691   3
 -10 -16   1 -0.4130  4.7095   1
  10 -16  -1 1.02622 4.55633   2
  10  16  -1 -0.9218  3.6452   3
 -10  16   1 -4.0753  3.6092   4
 -10  16   1 -5.2132  2.6014   1
  -9 -16   1 -1.7435  3.5328   2
  -9 -16   1 10.0430  5.0117   1
   9 -16  -1 -0.9817  4.7153   2
   9  16  -1 8.69424 3.29556   4
  -9  16   1 1.01381 2.73523   1
  -9  16   1 0.31008 3.85148   4
   9  16  -1 3.75795 3.67150   3
   8 -16  -1 351.647  17.766   2
  -8 -16   1 366.076  17.611   1
  -8 -16   1 376.408  15.731   2
   8 -16  -1 386.847  14.796   1
   8  16  -1 351.356  16.255   3
  -8  16   1 369.709  17.063   4
   8  16  -1 360.373  14.979   4
  -7 -16   1 291.609  12.624   2
   7 -16  -1 240.234  14.144   2
  -7 -16   1 241.675  13.324   1
   7 -16  -1 259.020  11.141   1
  -7  16   1 242.481  10.064   3
   7  16  -1 248.472  11.473   4
  -7  16   1 239.689  13.042   4
   7  16  -1 251.746  12.620   3
  -6 -16   1 44.4013  5.6557   2
   6 -16  -1 40.3185  6.7656   2
   6 -16  -1 38.8432  4.2539   1
  -6 -16   1 38.1666  6.0030   1
   6  16  -1 49.1748  5.0614   4
   6  16  -1 47.4221  5.4333   3
  -6  16   1 38.0862  3.6737   3
  -6  16   1 42.8102  5.8047   4
   5 -16  -1 214.908   9.927   1
  -5 -16   1 217.345  11.861   1
  -5 -16   1 227.343  11.496   2
   5 -16  -1 227.699  13.049   2
  -5  16   1 233.884   9.340   3
  -5  16   1 238.957  12.196   4
   5  16  -1 214.959  11.006   3
   5  16  -1 221.827  10.700   4
  -4 -16   1 11.5172  4.1598   2
   4 -16  -1 4.44110 2.50702   1
   4 -16  -1 -2.2071  4.0731   2
  -4 -16   1 -4.5115  3.2071   1
  -4  16   1 4.79548 3.51522   4
   4  16  -1 8.36307 3.08921   3
  -4  16   1 4.63464 2.08369   3
   4  16  -1 7.86377 3.05149   4
  -3 -16   1 2.93739 3.76781   2
   3 -16  -1 3.80112 2.44519   1
  -3 -16   1 2.44928 3.39031   1
   3 -16  -1 0.37387 4.10950   2
  -3  16   1 5.96272 3.37895   4
   3  16  -1 3.57229 2.55234   3
  -3  16   1 2.30558 1.94868   3
   3  16  -1 4.65084 2.79227   4
  -2 -16   1 199.602  10.452   1
   2 -16  -1 207.804  11.749   2
  -2 -16   1 206.259  11.199   2
   2 -16  -1 204.546   9.555   1
   2  16  -1 192.340   9.402   3
  -2  16   1 206.163  10.690   4
   2  16  -1 220.108  10.512   4
  -2  16   1 187.665   8.768   3
   1 -16  -1 199.857   9.737   1
  -1 -16   1 204.029  11.262   2
  -1 -16   1 207.929  10.355   1
   1 -16  -1 194.118  11.762   2
  -1  16   1 209.879  10.605   4
  -1  16   1 200.974   9.180   3
   1  16  -1 206.729   9.337   3
   1  16  -1 203.131  10.473   4
   0 -16  -1 486.106  19.321   2
   0 -16  -1 455.470  17.359   1
   0 -16   1 462.162  17.821   1
   0 -16   1 459.229  18.857   2
   0  16   1 446.492  17.829   4
   0  16  -1 435.914  17.851   4
   0  16   1 465.203  16.849   3
   0  16  -1 432.885  16.187   3
  -1 -16  -1 8.35628 4.16242   2
  -1 -16  -1 2.02089 3.10916   1
   1 -16   1 -3.6954  3.9843   2
   1 -16   1 -4.0554  2.6315   1
   1  16   1 6.97837 2.66729   3
   1  16   1 -0.1403  2.6561   4
  -1  16  -1 4.77401 3.13946   4
  -1  16  -1 3.47139 2.06025   3
  -2 -16  -1 98.0578  7.1725   1
   2 -16   1 104.929   6.810   1
  -2 -16  -1 88.5002  7.4801   2
   2 -16   1 112.951   8.887   2
  -2  16  -1 97.2467  5.4382   3
   2  16   1 114.570   7.289   4
   2  16   1 105.516   6.858   3
  -2  16  -1 119.714   7.869   4
   3 -16   1 47.3086  6.1693   2
  -3 -16  -1 36.3945  5.1629   1
   3 -16   1 34.5392  4.2376   1
  -3 -16  -1 44.0195  5.8298   2
   3  16   1 42.5841  4.6939   4
  -3  16  -1 35.5187  3.2673   3
   3  16   1 29.5429  4.1843   3
  -3  16  -1 42.6080  5.2569   4
  -4 -16  -1 32.3437  5.0717   1
  -4 -16  -1 23.2155  4.8869   2
   4 -16   1 28.2814  5.5741   2
   4 -16   1 28.1435  3.9312   1
  -4  16  -1 28.1360  4.8165   4
   4  16   1 34.8953  4.7231   3
   4  16   1 36.3364  4.3766   4
  -4  16  -1 24.0402  2.8205   3
  -5 -16  -1 3.50970 4.00731   1
  -5 -16  -1 5.97553 3.97676   2
   5 -16   1 -0.5364  4.0689   2
   5 -16   1 0.67177 2.68386   1
   5  16   1 3.24747 3.13846   3
   5  16   1 0.95689 2.71125   4
  -5  16  -1 0.65568 1.63879   3
  -5  16  -1 3.27296 3.33912   4
   6 -16   1 19.4153  3.7593   1
   6 -16   1 6.90612 4.74585   2
  -6 -16  -1 13.0705  4.5452   2
  -6 -16  -1 22.0398  5.4386   1
   6  16   1 10.8920  3.4820   4
   6  16   1 16.5202  4.1170   3
  -6  16  -1 17.0588  4.5715   4
  -7 -16  -1 51.7127  7.0556   1
   7 -16   1 53.2866  5.1962   1
   7 -16   1 48.2431  6.8237   2
  -7 -16  -1 64.6311  6.4869   2
   7  16   1 48.7950  4.9988   4
   7  16   1 55.8642  6.2819   3
  -7  16  -1 50.5684  6.4141   4
  -8 -16  -1 62.0258  6.5750   2
  -8 -16  -1 62.5099  7.7479   1
   8 -16   1 71.7356  7.8039   2
   8 -16   1 72.4384  6.1045   1
   8  16   1 71.1183  5.6588   4
  -8  16  -1 71.9594  7.3882   4
   8  16   1 61.5787  6.7736   3
  -9 -16  -1 0.05319 5.03548   1
   9 -16   1 0.30199 4.09075   2
  -9 -16  -1 -5.2570  3.4865   2
   9  16   1 -1.2969  3.4251   3
  -9  16  -1 1.93182 2.84064   1
  -9  16  -1 3.92677 3.91748   4
  10 -16   1 91.7476  8.6547   2
 -10 -16  -1 67.1972  8.3792   1
 -10 -16  -1 69.0695  6.9356   2
 -10  16  -1 92.0122  6.9440   1
  10  16   1 81.7945  8.0313   3
 -10  16  -1 87.9052  8.4175   4
  11 -16   1 5.61933 4.72672   2
 -11 -16  -1 9.68136 5.86667   1
 -11  16  -1 5.00860 3.46726   1
 -11  16  -1 9.02057 4.58114   4
  11  16   1 11.6237  4.5595   3
 -12 -16  -1 -1.1929  5.3120   1
  12 -16   1 1.91211 4.58275   2
 -12  16  -1 4.98131 4.82967   4
 -12  16  -1 -1.0746  2.7645   1
  12  16   1 -0.4604  3.6817   3
 -13 -16  -1 1.30699 5.85252   1
  13 -16   1 7.34312 5.26286   2
 -13  16  -1 10.1826  5.0639   4
  13  16   1 3.10113 4.23406   3
  14 -16   1 2.16742 4.86994   2
 -14 -16  -1 6.51037 6.18264   1
  14  16   1 5.27787 4.93456   3
 -14  16  -1 -4.3093  4.4323   4
  15 -16   1 6.89474 5.48149   2
 -15 -16  -1 1.08888 6.55973   1
 -15  16  -1 -3.4891  4.3389   4
  15  16   1 -0.0298  4.4113   3
 -16 -16  -1 2.76025 6.90078   1
  16 -16   1 18.2597  6.7693   2
 -16  16  -1 11.5892  5.8657   4
  16  16   1 2.82432 4.78937   3
  16 -17  -1 1.71761 5.57453   2
 -16 -17   1 9.15000 7.11100   1
 -16  17   1 -1.2206  5.2761   4
  16  17  -1 4.95232 5.26265   3
 -15 -17   1 7.82381 6.95062   1
  15 -17  -1 3.32276 5.24668   2
  15  17  -1 6.77063 4.93300   3
 -15  17   1 3.99814 5.20478   4
  14 -17  -1 11.9344  5.9714   2
 -14 -17   1 12.3230  6.6136   1
 -14  17   1 8.73320 5.34659   4
  14  17  -1 9.32624 4.96071   3
  13 -17  -1 -3.8562  4.9163   2
 -13 -17   1 -3.3495  5.2372   1
  13  17  -1 -2.0802  4.0215   3
 -13  17   1 -0.4504  4.6797   4
 -12 -17   1 6.79976 5.58396   1
  12 -17  -1 8.48666 5.61076   2
 -12  17   1 6.49917 4.58294   4
  12  17  -1 7.85982 4.59078   3
 -11 -17   1 -4.4822  4.6191   1
  11 -17  -1 -4.4472  4.2395   2
  11  17  -1 -6.2410  2.9897   3
 -11  17   1 0.33507 4.05377   4
  10 -17  -1 13.2940  5.6882   2
 -10 -17   1 18.2871  5.9711   1
  10  17  -1 19.6239  4.9912   3
 -10  17   1 21.7758  5.6287   4
   9 -17  -1 8.01472 5.36633   2
  -9 -17   1 14.5751  5.5134   1
   9  17  -1 7.49152 3.48196   4
   9  17  -1 9.14275 4.24780   3
  -9  17   1 11.0736  4.6560   4
  -8 -17   1 -2.7024  3.4821   2
  -8 -17   1 2.27082 4.47104   1
   8 -17  -1 6.47796 5.14754   2
   8 -17  -1 2.77479 2.84218   1
  -8  17   1 -0.7586  3.8128   4
   8  17  -1 0.49193 3.14243   4
   8  17  -1 1.29481 3.58455   3
  -7 -17   1 40.6880  6.3502   1
   7 -17  -1 31.6734  6.7529   2
  -7 -17   1 38.1143  5.7332   2
   7 -17  -1 40.6765  4.5884   1
   7  17  -1 35.1613  4.8307   4
  -7  17   1 40.4604  6.1451   4
   7  17  -1 39.3552  5.5172   3
   6 -17  -1 -3.7401  4.5750   2
  -6 -17   1 3.23297 4.39205   1
  -6 -17   1 0.26713 4.07122   2
   6 -17  -1 -2.7412  2.5623   1
   6  17  -1 -0.3715  2.7872   4
  -6  17   1 -0.1249  2.2066   3
   6  17  -1 3.50131 3.19044   3
  -6  17   1 -0.5374  3.4636   4
   5 -17  -1 190.154  12.415   2
  -5 -17   1 192.963  11.200   1
   5 -17  -1 187.961   9.139   1
  -5 -17   1 218.036  11.451   2
  -5  17   1 183.719  11.012   4
   5  17  -1 173.511   9.885   4
   5  17  -1 205.728  10.552   3
  -5  17   1 180.118   8.399   3
   4 -17  -1 0.04340 4.66769   2
  -4 -17   1 -7.7769  3.2287   1
  -4 -17   1 1.74773 4.01793   2
   4 -17  -1 -1.4499  2.3460   1
  -4  17   1 -0.6351  1.8737   3
  -4  17   1 0.50653 3.24125   4
   4  17  -1 1.35184 2.81648   3
   4  17  -1 1.74916 2.73738   4
  -3 -17   1 109.332   8.677   2
  -3 -17   1 95.4996  7.6344   1
   3 -17  -1 88.1241  8.4935   2
   3 -17  -1 84.4395  6.0687   1
  -3  17   1 98.6296  7.6441   4
  -3  17   1 94.6298  5.7284   3
   3  17  -1 94.2913  6.7520   3
   3  17  -1 76.5953  6.5529   4
   2 -17  -1 201.395  12.180   2
  -2 -17   1 206.598  10.833   1
   2 -17  -1 217.908   9.937   1
  -2 -17   1 203.132  11.466   2
  -2  17   1 197.519  10.752   4
   2  17  -1 194.572   9.582   3
   2  17  -1 190.356  10.481   4
  -2  17   1 198.427   9.077   3
   1 -17  -1 1.26517 2.73456   1
  -1 -17   1 6.67801 4.29213   2
  -1 -17   1 5.84398 3.58630   1
   1 -17  -1 7.58815 4.65954   2
   1  17  -1 6.34406 3.33586   4
  -1  17   1 8.47363 3.60099   4
  -1  17   1 3.04305 2.37486   3
   1  17  -1 6.59610 2.77809   3
   0 -17  -1 25.5087  5.3594   2
   0 -17  -1 14.8464  3.6612   1
   0 -17   1 17.2526  3.9183   1
   0 -17   1 15.2819  4.9703   2
   0  17   1 19.0579  3.5011   3
   0  17   1 27.5240  4.5495   4
   0  17  -1 29.4198  3.4867   3
   0  17  -1 21.6392  4.3406   4
  -1 -17  -1 30.8291  5.6866   2
   1 -17   1 31.6834  5.8169   2
   1 -17   1 40.6706  4.8119   1
  -1 -17  -1 39.5049  5.0259   1
   1  17   1 34.0380  4.2308   3
  -1  17  -1 34.5571  3.6718   3
  -1  17  -1 34.8495  4.9602   4
   1  17   1 35.9677  4.7839   4
   2 -17   1 37.0796  6.1580   2
   2 -17   1 34.0007  4.5132   1
  -2 -17  -1 33.9165  5.7098   2
  -2 -17  -1 32.1665  4.9780   1
   2  17   1 40.2986  4.6971   3
   2  17   1 32.1061  4.5789   4
  -2  17  -1 33.7834  3.5425   3
  -2  17  -1 43.5236  5.5709   4
   3 -17   1 59.0680  6.8751   2
  -3 -17  -1 55.0364  5.9108   1
  -3 -17  -1 69.5687  6.8893   2
   3 -17   1 47.5951  4.8448   1
   3  17   1 48.5478  5.2395   3
  -3  17  -1 45.4947  3.7748   3
  -3  17  -1 41.0557  5.5265   4
   3  17   1 44.2638  5.2370   4
  -4 -17  -1 10.4869  4.4001   1
   4 -17   1 16.4647  3.6194   1
   4 -17   1 14.5627  5.2630   2
  -4 -17  -1 16.4776  4.8894   2
   4  17   1 24.0424  4.0970   4
  -4  17  -1 13.0628  4.2235   4
  -4  17  -1 19.0732  2.6072   3
   4  17   1 14.8232  3.8771   3
  -5 -17  -1 102.193   8.496   1
  -5 -17  -1 98.9495  8.0169   2
   5 -17   1 102.154   7.018   1
   5 -17   1 105.918   8.938   2
   5  17   1 104.312   7.390   4
   5  17   1 90.7919  7.4008   3
  -5  17  -1 104.855   8.357   4
   6 -17   1 9.17832 5.10775   2
  -6 -17  -1 8.27421 4.71356   1
  -6 -17  -1 13.5967  4.6669   2
   6 -17   1 15.7377  3.6446   1
   6  17   1 5.97796 3.39882   4
  -6  17  -1 14.8006  4.5399   4
   6  17   1 11.0416  3.9416   3
  -7 -17  -1 1.16369 4.18612   2
   7 -17   1 -3.3141  3.8008   2
   7 -17   1 2.23374 3.19350   1
  -7 -17  -1 -5.3155  4.3367   1
   7  17   1 0.91308 2.83617   4
  -7  17  -1 5.74168 4.00347   4
   7  17   1 1.54116 3.50206   3
   8 -17   1 3.80250 3.10565   1
   8 -17   1 5.30112 4.66102   2
  -8 -17  -1 0.54792 4.06940   2
  -8 -17  -1 3.59066 4.67814   1
   8  17   1 -6.7299  3.0421   3
  -8  17  -1 -1.7860  3.7913   4
  -9 -17  -1 7.65340 5.38871   1
   9 -17   1 12.5159  5.1889   2
  -9 -17  -1 10.7210  4.5546   2
  -9  17  -1 7.01062 4.61576   4
   9  17   1 6.12063 3.93527   3
 -10 -17  -1 2.09537 5.39612   1
  10 -17   1 4.26494 4.57985   2
  10  17   1 -0.6955  3.3523   3
 -10  17  -1 2.07196 3.09220   1
 -10  17  -1 2.56191 4.29226   4
 -11 -17  -1 8.78269 6.05513   1
  11 -17   1 9.78702 5.43489   2
 -11  17  -1 -0.7203  2.4228   1
 -11  17  -1 -2.2057  4.1288   4
  11  17   1 11.3855  4.8062   3
 -12 -17  -1 -7.9491  5.5635   1
  12 -17   1 2.74466 5.00311   2
 -12  17  -1 6.39714 4.69898   4
  12  17   1 8.02694 4.76024   3
  13 -17   1 32.6418  6.9609   2
 -13 -17  -1 32.9222  8.0102   1
 -13  17  -1 25.6673  6.4906   4
  13  17   1 37.9690  6.9688   3
  14 -17   1 4.74966 5.33978   2
 -14 -17  -1 1.48740 5.92945   1
 -14  17  -1 -0.1846  4.9304   4
  14  17   1 1.05403 4.09564   3
 -15 -17  -1 -6.6779  5.6421   1
  15 -17   1 -1.6008  4.8641   2
  15  17   1 8.68925 5.52149   3
 -15  17  -1 -3.3297  4.9983   4
 -15 -18   1 -8.1502  5.8917   1
  15 -18  -1 14.7431  6.4840   2
 -15  18   1 -0.9110  5.1631   4
  15  18  -1 -2.9079  4.2901   3
  14 -18  -1 8.89542 5.93034   2
 -14 -18   1 4.34952 5.98144   1
  14  18  -1 -0.0054  4.4684   3
 -14  18   1 2.06386 4.80137   4
  13 -18  -1 -1.7583  5.1530   2
 -13 -18   1 -2.2132  5.4777   1
 -13  18   1 -7.1543  4.3508   4
  13  18  -1 3.21649 4.65492   3
  12 -18  -1 -1.7158  5.0102   2
 -12 -18   1 10.4316  6.1794   1
  12  18  -1 -2.9344  3.9449   3
 -12  18   1 7.72489 4.89262   4
 -11 -18   1 2.17887 5.49824   1
  11 -18  -1 -0.6771  4.8711   2
 -11  18   1 0.59191 4.42739   4
  11  18  -1 2.30493 4.37673   3
  10 -18  -1 2.61346 4.96816   2
 -10 -18   1 1.27427 4.85876   1
  10  18  -1 -2.0754  3.5394   3
 -10  18   1 2.36136 4.04127   4
  -9 -18   1 8.10946 5.29883   1
   9 -18  -1 17.7637  6.0192   2
   9  18  -1 12.5642  4.0601   4
   9  18  -1 22.5109  5.0086   3
  -9  18   1 18.6129  5.4291   4
   8 -18  -1 25.4136  6.3300   2
  -8 -18   1 27.8996  6.0224   1
   8 -18  -1 35.6196  4.3888   1
   8  18  -1 26.3426  5.1203   3
  -8  18   1 25.5692  5.5931   4
   8  18  -1 41.3040  5.1040   4
  -7 -18   1 6.89774 4.72303   1
  -7 -18   1 4.15830 4.34562   2
   7 -18  -1 3.09197 5.18329   2
   7 -18  -1 1.77613 2.86760   1
  -7  18   1 4.29733 4.09881   4
   7  18  -1 2.12006 3.58692   3
   7  18  -1 -0.2797  2.8661   4
   6 -18  -1 134.088   7.841   1
   6 -18  -1 131.288  11.205   2
  -6 -18   1 129.158   9.530   2
  -6 -18   1 137.110   9.991   1
   6  18  -1 155.307   9.151   4
   6  18  -1 157.077   9.381   3
  -6  18   1 144.383  10.097   4
   5 -18  -1 25.6184  6.3057   2
   5 -18  -1 26.6139  3.9685   1
  -5 -18   1 31.1009  5.7154   2
  -5 -18   1 27.4518  5.5679   1
  -5  18   1 26.2258  3.4737   3
  -5  18   1 36.2620  5.7239   4
   5  18  -1 30.2870  4.6541   3
   5  18  -1 21.8632  4.3770   4
  -4 -18   1 -0.6270  3.6607   1
   4 -18  -1 0.42391 4.88492   2
   4 -18  -1 -2.5289  2.4617   1
  -4 -18   1 -2.2337  4.1735   2
   4  18  -1 -0.7738  2.9290   3
  -4  18   1 3.97135 3.85923   4
  -4  18   1 3.22571 2.15262   3
   4  18  -1 0.24454 2.82873   4
  -3 -18   1 90.6093  7.8177   1
   3 -18  -1 115.394   9.675   2
   3 -18  -1 77.6942  6.1745   1
  -3 -18   1 94.1339  8.0733   2
   3  18  -1 101.714   7.165   3
   3  18  -1 116.981   7.910   4
  -3  18   1 110.846   6.268   3
  -3  18   1 100.774   8.291   4
   2 -18  -1 17.3192  3.8858   1
   2 -18  -1 24.8979  6.0225   2
  -2 -18   1 4.56820 4.82508   2
  -2 -18   1 11.1477  4.2488   1
   2  18  -1 21.7486  4.3929   4
   2  18  -1 16.2553  3.5084   3
  -2  18   1 10.2287  2.9024   3
  -2  18   1 20.8082  4.6147   4
   1 -18  -1 132.290  10.534   2
  -1 -18   1 116.711   8.163   1
   1 -18  -1 120.784   7.597   1
  -1 -18   1 113.015   9.540   2
   1  18  -1 124.252   8.647   4
  -1  18   1 107.462   8.249   4
  -1  18   1 118.018   7.036   3
   1  18  -1 124.982   7.329   3
   0 -18   1 56.7521  5.7979   1
   0 -18   1 62.7326  7.2798   2
   0 -18  -1 68.6025  7.6012   2
   0 -18  -1 65.8437  5.9491   1
   0  18  -1 57.8481  4.9513   3
   0  18   1 67.8030  5.5077   3
   0  18  -1 71.0900  6.4816   4
   0  18   1 66.2288  6.3029   4
  -1 -18  -1 79.0578  7.7097   2
   1 -18   1 74.5488  6.3328   1
   1 -18   1 71.3803  7.6473   2
  -1 -18  -1 62.7467  6.1070   1
   1  18   1 72.2432  5.8745   3
  -1  18  -1 49.5989  6.0492   4
   1  18   1 70.6287  6.5062   4
  -1  18  -1 68.6369  5.1479   3
  -2 -18  -1 8.21565 4.06340   1
   2 -18   1 -0.3880  2.9451   1
  -2 -18  -1 10.7240  4.7014   2
   2 -18   1 4.96828 4.80104   2
   2  18   1 4.43577 3.01322   3
   2  18   1 7.60260 3.44899   4
  -2  18  -1 -1.2809  3.2520   4
  -2  18  -1 6.10275 2.45727   3
  -3 -18  -1 17.1038  5.1924   2
  -3 -18  -1 10.2012  4.2172   1
   3 -18   1 17.1946  3.7400   1
   3 -18   1 18.4478  5.4926   2
  -3  18  -1 12.5163  4.2875   4
   3  18   1 18.4640  4.2705   4
   3  18   1 11.0485  3.6148   3
  -3  18  -1 19.5021  2.8653   3
  -4 -18  -1 24.5130  5.0767   1
   4 -18   1 29.5175  4.2381   1
   4 -18   1 29.9500  6.1987   2
  -4 -18  -1 27.4453  5.7669   2
   4  18   1 28.4443  4.5669   4
   4  18   1 33.8414  4.9331   3
  -4  18  -1 28.9545  5.2573   4
   5 -18   1 15.9209  5.4253   2
   5 -18   1 9.67892 3.44628   1
  -5 -18  -1 22.9054  5.3393   2
  -5 -18  -1 10.3351  4.5599   1
  -5  18  -1 7.78267 4.32271   4
   5  18   1 8.98222 3.53032   4
   5  18   1 9.49673 4.00599   3
   6 -18   1 8.57556 3.51886   1
  -6 -18  -1 2.91199 4.46556   2
   6 -18   1 7.18398 5.24101   2
  -6 -18  -1 6.54094 4.54073   1
   6  18   1 10.7266  4.0158   3
  -6  18  -1 9.56366 4.54974   4
   6  18   1 13.2541  3.8803   4
  -7 -18  -1 22.2530  5.6042   1
   7 -18   1 25.3176  5.9930   2
   7 -18   1 28.4216  4.5092   1
  -7 -18  -1 25.9255  5.6048   2
   7  18   1 31.5116  4.7525   4
  -7  18  -1 27.9976  5.6184   4
   7  18   1 25.4846  5.0805   3
   8 -18   1 0.56600 3.06343   1
  -8 -18  -1 -0.3735  4.0686   2
   8 -18   1 1.84038 4.77705   2
  -8 -18  -1 0.11524 4.72218   1
  -8  18  -1 -4.8132  3.4575   4
   8  18   1 -0.0083  3.3716   3
   9 -18   1 5.15039 4.90468   2
  -9 -18  -1 -4.3178  4.4517   1
   9 -18   1 -2.7648  3.2967   1
  -9 -18  -1 -4.9662  2.9934   2
  -9  18  -1 2.01970 4.05142   4
   9  18   1 1.49915 3.62419   3
  10 -18   1 5.83241 5.15887   2
 -10 -18  -1 -3.1484  5.1488   1
 -10  18  -1 1.59243 4.41285   4
  10  18   1 0.55168 3.79143   3
 -11 -18  -1 -1.4052  5.4655   1
  11 -18   1 -2.7142  4.5234   2
  11  18   1 2.36120 4.12308   3
 -11  18  -1 9.12787 5.05424   4
  12 -18   1 4.85109 5.02290   2
 -12 -18  -1 0.30403 5.99019   1
 -12  18  -1 -6.2188  4.1868   4
  12  18   1 -0.0484  4.2304   3
 -13 -18  -1 20.0486  7.2185   1
  13 -18   1 16.6860  6.4238   2
  13  18   1 27.8565  6.5551   3
 -13  18  -1 22.7227  6.4195   4
  14 -18   1 -6.4166  4.6907   2
 -14 -18  -1 6.18067 6.71320   1
  14  18   1 3.88136 4.63161   3
 -14  18  -1 -2.7093  4.7686   4
  14 -19  -1 8.17079 6.17498   2
 -14 -19   1 8.00366 6.56802   1
 -14  19   1 -0.5517  4.9714   4
  14  19  -1 -2.4038  4.1362   3
 -13 -19   1 3.91151 5.95182   1
  13 -19  -1 8.72833 5.98559   2
  13  19  -1 -3.0708  4.2803   3
 -13  19   1 2.42641 5.11695   4
  12 -19  -1 4.09246 5.21407   2
 -12 -19   1 -2.2804  5.4307   1
  12  19  -1 1.44896 4.09545   3
 -12  19   1 -0.1913  4.3948   4
  11 -19  -1 11.6983  5.9914   2
 -11 -19   1 4.22959 5.65126   1
 -11  19   1 8.65362 4.79961   4
  11  19  -1 3.77656 4.44354   3
  10 -19  -1 18.9576  6.4452   2
 -10 -19   1 29.3463  6.8185   1
  10  19  -1 31.2953  6.0194   3
 -10  19   1 25.0564  5.9273   4
   9 -19  -1 -9.9947  4.2436   2
  -9 -19   1 -2.0716  4.4285   1
  -9  19   1 1.52813 3.98903   4
   9  19  -1 -5.0028  2.9354   3
   8 -19  -1 2.98271 5.17062   2
  -8 -19   1 0.04344 4.53542   1
  -8  19   1 0.51620 3.95196   4
   8  19  -1 6.30459 3.50902   4
   8  19  -1 6.16627 3.91098   3
   7 -19  -1 8.21855 5.22605   2
  -7 -19   1 6.97867 4.56503   1
  -7 -19   1 -1.9781  3.8864   2
   7  19  -1 -4.6080  3.0356   4
   7  19  -1 -2.3968  2.9818   3
  -7  19   1 -2.5619  3.6982   4
  -6 -19   1 77.9705  7.6707   2
  -6 -19   1 80.2316  7.8948   1
   6 -19  -1 89.7954  9.0392   2
   6 -19  -1 78.2687  6.2849   1
  -6  19   1 86.6880  8.1768   4
   6  19  -1 84.1619  7.3127   3
   6  19  -1 89.7884  7.4055   4
   5 -19  -1 50.5576  7.3792   2
  -5 -19   1 34.4120  5.9547   1
   5 -19  -1 39.9673  4.7099   1
  -5 -19   1 37.5952  6.0786   2
   5  19  -1 40.1094  5.3371   3
  -5  19   1 42.2453  6.1616   4
   5  19  -1 42.1639  5.3745   4
   4 -19  -1 1.08486 2.83898   1
   4 -19  -1 1.49701 4.88776   2
  -4 -19   1 -5.8068  4.2845   2
  -4 -19   1 1.56395 3.92059   1
  -4  19   1 2.10519 2.38605   3
   4  19  -1 -3.0607  2.7760   3
   4  19  -1 1.26921 3.02862   4
  -4  19   1 1.42951 3.68826   4
   3 -19  -1 3.29092 2.91078   1
  -3 -19   1 -2.9184  4.3702   2
   3 -19  -1 -3.3024  4.7785   2
  -3 -19   1 -0.3867  3.7134   1
   3  19  -1 3.28410 3.52133   4
  -3  19   1 0.29139 2.28287   3
  -3  19   1 2.50281 3.60797   4
   3  19  -1 -0.9109  2.6642   3
   2 -19  -1 2.48395 5.11595   2
  -2 -19   1 -0.0865  3.4444   1
  -2 -19   1 2.76069 4.45577   2
   2 -19  -1 -0.9952  2.7807   1
  -2  19   1 1.35881 3.46122   4
   2  19  -1 -0.8921  3.1065   4
   2  19  -1 -0.4897  2.6278   3
  -2  19   1 -0.7057  2.2884   3
  -1 -19   1 48.9481  5.6180   1
   1 -19  -1 34.5624  4.7836   1
   1 -19  -1 47.2134  7.0422   2
  -1 -19   1 42.8266  6.6275   2
  -1  19   1 31.3640  5.3227   4
   1  19  -1 40.6342  5.5207   4
  -1  19   1 36.3904  4.3582   3
   1  19  -1 35.7474  4.3508   3
   0 -19   1 170.449  11.821   2
   0 -19   1 191.479  10.342   1
   0 -19  -1 212.941  12.734   2
   0 -19  -1 185.641  10.033   1
   0  19  -1 175.089  10.671   4
   0  19  -1 174.934   8.914   3
   0  19   1 181.865   9.415   3
   0  19   1 186.222  10.780   4
  -1 -19  -1 52.8049  5.7715   1
   1 -19   1 41.3672  6.9513   2
  -1 -19  -1 54.8710  7.1372   2
   1 -19   1 61.8759  6.0477   1
  -1  19  -1 56.8652  4.7097   3
   1  19   1 48.7990  5.2020   3
  -1  19  -1 51.2500  6.1592   4
   1  19   1 52.7463  5.9109   4
   2 -19   1 6.37600 3.34249   1
  -2 -19  -1 7.08855 4.94802   2
   2 -19   1 7.01636 5.00662   2
  -2 -19  -1 13.3475  4.2308   1
   2  19   1 6.69289 3.70353   4
   2  19   1 4.89383 3.23445   3
  -2  19  -1 9.01999 2.66654   3
  -2  19  -1 4.89078 3.95225   4
  -3 -19  -1 1.46770 4.59758   2
   3 -19   1 3.05884 4.75340   2
   3 -19   1 5.51937 3.26341   1
  -3 -19  -1 7.20689 4.13973   1
   3  19   1 9.22182 3.60698   4
  -3  19  -1 8.27160 3.91179   4
   3  19   1 1.16075 3.00842   3
   4 -19   1 5.03140 4.80212   2
  -4 -19  -1 6.62956 4.78590   2
  -4 -19  -1 9.29323 4.31740   1
   4 -19   1 12.8321  3.6157   1
   4  19   1 6.92621 3.53562   3
   4  19   1 6.43850 3.61394   4
  -4  19  -1 18.0648  4.7473   4
  -5 -19  -1 44.1276  6.2789   1
   5 -19   1 30.2687  6.3173   2
  -5 -19  -1 40.5317  6.2722   2
   5 -19   1 25.0729  4.2594   1
   5  19   1 30.4199  5.1625   3
   5  19   1 18.4495  4.3257   4
  -5  19  -1 32.4939  5.7820   4
   6 -19   1 109.203   7.688   1
   6 -19   1 105.624   9.597   2
  -6 -19  -1 93.3714  8.5927   1
  -6 -19  -1 112.245   9.500   2
   6  19   1 113.007   8.136   4
   6  19   1 117.146   8.780   3
  -6  19  -1 116.394   9.447   4
  -7 -19  -1 14.5512  5.2386   1
  -7 -19  -1 15.1381  5.0692   2
   7 -19   1 14.2233  5.4271   2
   7 -19   1 20.2104  4.2930   1
   7  19   1 10.4302  4.1966   3
  -7  19  -1 19.5431  5.3171   4
   8 -19   1 42.2839  5.3309   1
  -8 -19  -1 51.3396  6.9901   1
  -8 -19  -1 25.5310  5.4380   2
   8 -19   1 56.3860  7.6923   2
  -8  19  -1 49.2462  6.9568   4
   8  19   1 44.0288  6.3378   3
   9 -19   1 0.87490 4.83427   2
   9 -19   1 -1.2505  3.2050   1
  -9 -19  -1 8.32785 5.41072   1
   9  19   1 -4.0062  3.1651   3
  -9  19  -1 1.51085 3.96926   4
 -10 -19  -1 2.32227 5.53082   1
  10 -19   1 0.44905 5.26102   2
  10  19   1 -5.6230  3.4958   3
 -10  19  -1 -0.5244  4.1967   4
 -11 -19  -1 1.69568 5.45872   1
  11 -19   1 1.19562 5.00241   2
 -11  19  -1 -8.2165  3.8338   4
  11  19   1 2.18602 4.41657   3
  12 -19   1 12.7268  6.0592   2
 -12 -19  -1 12.3530  6.4486   1
  12  19   1 12.5910  5.5350   3
 -12  19  -1 1.17854 4.63114   4
 -13 -19  -1 12.5527  6.9427   1
  13 -19   1 8.35370 5.93149   2
 -13  19  -1 21.3982  6.5333   4
  13  19   1 6.95401 5.41720   3
  14 -19   1 -5.7390  5.3815   2
 -14 -19  -1 -3.6201  6.4017   1
  14  19   1 13.5328  5.9511   3
 -14  19  -1 9.52476 6.17700   4
  14 -20  -1 26.7151  7.6646   2
 -14 -20   1 10.4423  6.7919   1
  14  20  -1 16.8937  6.3677   3
 -14  20   1 2.06769 5.19546   4
  13 -20  -1 0.61668 5.85327   2
 -13 -20   1 -4.0644  5.7550   1
 -13  20   1 -0.1477  5.0432   4
  13  20  -1 6.51608 5.14758   3
 -12 -20   1 5.44055 5.50828   1
  12 -20  -1 2.35606 5.71043   2
 -12  20   1 -1.5448  4.2775   4
  12  20  -1 -0.0795  4.0978   3
  11 -20  -1 6.79023 5.71034   2
 -11 -20   1 8.79721 5.83638   1
  11  20  -1 8.23510 4.66515   3
 -11  20   1 2.38697 4.75960   4
  10 -20  -1 8.48908 6.21408   2
 -10 -20   1 14.9268  5.9386   1
 -10  20   1 -4.7852  4.0276   4
  10  20  -1 8.30093 4.54921   3
   9 -20  -1 5.30856 5.74249   2
  -9 -20   1 4.83410 5.11007   1
  -9  20   1 6.67117 4.72093   4
   9  20  -1 4.42869 3.96272   3
  -8 -20   1 35.9375  6.3816   1
   8 -20  -1 27.7579  6.7594   2
  -8  20   1 20.6769  5.8436   4
   8  20  -1 23.2427  5.2645   3
   8  20  -1 15.5211  4.1422   4
  -7 -20   1 23.4067  5.7187   1
   7 -20  -1 12.5034  6.0477   2
   7  20  -1 15.4692  4.5570   3
   7  20  -1 7.14290 3.96828   4
  -7  20   1 6.42338 4.62995   4
  -6 -20   1 10.0822  4.6783   2
   6 -20  -1 11.8973  5.6008   2
  -6 -20   1 2.44304 4.39270   1
  -6  20   1 -2.8642  3.5187   4
   6  20  -1 5.22095 3.77373   4
   6  20  -1 0.61369 3.24525   3
   5 -20  -1 3.43310 5.15476   2
  -5 -20   1 7.74844 4.49906   1
  -5 -20   1 1.98288 4.49177   2
   5 -20  -1 8.73534 3.35001   1
  -5  20   1 5.16945 4.08210   4
   5  20  -1 0.80681 3.60921   4
   5  20  -1 12.2418  4.1910   3
   4 -20  -1 2.58561 5.20484   2
  -4 -20   1 4.10146 4.14244   1
  -4 -20   1 5.35078 4.70236   2
   4 -20  -1 4.95075 3.41255   1
   4  20  -1 7.60837 3.85439   4
  -4  20   1 5.80041 4.33666   4
   4  20  -1 3.56373 3.16482   3
  -3 -20   1 107.930   8.614   1
   3 -20  -1 103.554   7.296   1
   3 -20  -1 108.190   9.888   2
  -3 -20   1 116.363   9.916   2
   3  20  -1 106.404   8.366   4
  -3  20   1 119.408   6.918   3
   3  20  -1 121.221   7.983   3
  -3  20   1 137.094   9.504   4
  -2 -20   1 3.60916 3.78531   1
  -2 -20   1 4.19714 5.08476   2
   2 -20  -1 5.84697 3.44715   1
   2 -20  -1 -4.1711  4.4814   2
  -2  20   1 5.85202 3.74901   4
   2  20  -1 6.37601 3.25581   3
  -2  20   1 5.57259 2.75075   3
   2  20  -1 2.58229 3.51235   4
  -1 -20   1 156.025  11.034   2
   1 -20  -1 148.351  11.430   2
   1 -20  -1 157.291   9.059   1
  -1 -20   1 147.784   9.592   1
  -1  20   1 146.540   8.366   3
   1  20  -1 143.751   9.817   4
   1  20  -1 143.919   8.366   3
  -1  20   1 163.846  10.335   4
   0 -20  -1 183.192  10.357   1
   0 -20   1 184.351  10.595   1
   0 -20   1 208.415  12.619   2
   0 -20  -1 186.125  12.415   2
   0  20  -1 175.525  11.026   4
   0  20   1 197.352  11.371   4
   0  20   1 195.156   9.935   3
   0  20  -1 204.105   9.617   3
  -1 -20  -1 55.5449  7.2739   2
   1 -20   1 55.9333  7.3800   2
  -1 -20  -1 54.2606  5.9329   1
   1 -20   1 43.8337  5.6321   1
  -1  20  -1 52.7950  4.7983   3
   1  20   1 39.3851  5.8012   4
   1  20   1 56.1087  5.5650   3
  -1  20  -1 58.3420  6.6402   4
  -2 -20  -1 16.1426  5.4933   2
   2 -20   1 11.0765  3.9066   1
  -2 -20  -1 13.2497  4.4031   1
   2 -20   1 16.8805  5.6861   2
   2  20   1 15.9118  3.9054   3
  -2  20  -1 11.9971  4.5621   4
   2  20   1 14.1369  4.3151   4
   3 -20   1 204.276  10.474   1
   3 -20   1 193.229  12.739   2
  -3 -20  -1 196.864  11.387   1
  -3 -20  -1 199.836  12.378   2
  -3  20  -1 197.242  11.867   4
   3  20   1 191.218  11.018   4
   3  20   1 200.289  10.850   3
  -4 -20  -1 3.43792 4.77650   2
  -4 -20  -1 5.92261 4.33120   1
   4 -20   1 5.41450 5.02185   2
   4 -20   1 4.78930 3.40304   1
   4  20   1 10.6849  4.0013   4
   4  20   1 6.36189 3.69705   3
  -4  20  -1 9.05588 4.20224   4
   5 -20   1 -6.0685  4.3190   2
   5 -20   1 0.59619 3.21147   1
  -5 -20  -1 -11.064   4.086   2
  -5 -20  -1 -3.5085  3.8565   1
  -5  20  -1 5.17683 3.86070   4
   5  20   1 -4.3139  3.2063   4
   5  20   1 -0.5508  3.0499   3
  -6 -20  -1 2.32902 4.54775   1
  -6 -20  -1 0.85849 4.84327   2
   6 -20   1 3.28890 4.93557   2
   6 -20   1 3.68720 3.19315   1
  -6  20  -1 2.64759 4.41701   4
   6  20   1 1.80466 3.53938   4
   6  20   1 12.6794  4.3910   3
   7 -20   1 3.66419 5.00198   2
  -7 -20  -1 -4.1166  4.1960   1
   7 -20   1 3.11715 3.24530   1
  -7 -20  -1 -2.9697  4.1859   2
  -7  20  -1 -1.5549  3.9015   4
   7  20   1 -2.0127  3.2773   3
  -8 -20  -1 5.71511 4.93489   1
   8 -20   1 -4.9787  4.6697   2
   8  20   1 5.19479 3.84792   3
  -8  20  -1 -0.4466  4.1802   4
   9 -20   1 14.3789  5.9818   2
  -9 -20  -1 1.97735 5.12188   1
  -9  20  -1 3.77474 4.14757   4
   9  20   1 -0.8698  3.6138   3
 -10 -20  -1 9.47151 5.77883   1
  10 -20   1 7.42129 5.84818   2
 -10  20  -1 20.3080  5.9302   4
  10  20   1 3.36459 4.11634   3
 -11 -20  -1 -3.9885  5.2778   1
  11 -20   1 -2.1233  5.3487   2
  11  20   1 0.90084 4.34330   3
 -11  20  -1 0.62008 4.64524   4
  12 -20   1 6.07467 5.60739   2
 -12 -20  -1 4.24253 6.00359   1
 -12  20  -1 13.8440  5.9344   4
  12  20   1 10.3944  5.2490   3
 -13 -20  -1 5.54377 6.01000   1
  13 -20   1 3.11312 5.97845   2
 -13  20  -1 -2.0169  5.2079   4
  13  20   1 3.57727 4.83232   3
  13 -21  -1 4.90920 6.40715   2
 -13 -21   1 9.49122 6.58136   1
  13  21  -1 -2.9970  4.9684   3
 -13  21   1 7.13923 5.94914   4
  12 -21  -1 10.4825  6.6217   2
 -12 -21   1 3.36109 5.98263   1
  12  21  -1 17.3686  5.9327   3
 -12  21   1 -5.6219  4.7679   4
  11 -21  -1 26.6740  7.2683   2
 -11 -21   1 18.5982  6.6143   1
  11  21  -1 13.9654  5.1643   3
 -11  21   1 8.64984 5.09780   4
 -10 -21   1 -2.9544  4.9410   1
  10 -21  -1 -3.6126  5.4031   2
 -10  21   1 -0.4262  4.3878   4
  10  21  -1 5.36197 4.30837   3
   9 -21  -1 54.0641  8.6344   2
  -9 -21   1 49.8259  7.5767   1
   9  21  -1 56.7874  7.1923   3
  -9  21   1 64.9093  7.9534   4
  -8 -21   1 11.5483  5.3721   1
   8 -21  -1 14.0640  6.3950   2
   8  21  -1 -0.6422  3.6860   3
  -8  21   1 -1.9379  4.4796   4
   7 -21  -1 3.81037 5.36313   2
  -7 -21   1 4.33665 4.51537   1
   7  21  -1 7.95823 4.02246   3
   7  21  -1 -0.2605  3.5767   4
  -7  21   1 -1.8160  3.9262   4
  -6 -21   1 42.4484  6.5424   1
   6 -21  -1 33.1269  7.1896   2
   6  21  -1 38.6770  5.9026   3
  -6  21   1 41.5554  6.4691   4
   6  21  -1 37.6428  5.7029   4
  -5 -21   1 9.30343 4.95332   2
   5 -21  -1 9.33221 5.72534   2
  -5 -21   1 10.6417  4.8283   1
  -5  21   1 8.75715 4.66800   4
   5  21  -1 -2.2194  3.3832   4
   5  21  -1 11.1491  3.9835   3
   4 -21  -1 6.95806 5.36417   2
   4 -21  -1 5.79875 3.38723   1
  -4 -21   1 1.23471 4.53458   2
  -4 -21   1 4.44598 4.16495   1
   4  21  -1 1.39165 3.10830   3
   4  21  -1 4.77282 3.71257   4
  -4  21   1 8.97889 4.52808   4
  -3 -21   1 32.2267  6.1875   2
   3 -21  -1 49.9823  7.7673   2
  -3 -21   1 36.7939  5.7923   1
   3 -21  -1 40.7861  4.9373   1
   3  21  -1 41.4267  5.9470   4
  -3  21   1 45.3095  6.3794   4
   3  21  -1 39.4703  5.1564   3
  -2 -21   1 7.53734 5.27703   2
  -2 -21   1 2.62434 3.83669   1
   2 -21  -1 6.21573 5.50596   2
   2 -21  -1 6.14932 3.57364   1
   2  21  -1 3.07022 3.08310   3
   2  21  -1 9.96779 4.32438   4
  -2  21   1 5.25671 2.92555   3
  -2  21   1 3.18593 3.95853   4
  -1 -21   1 28.4070  5.0695   1
   1 -21  -1 21.5278  4.5800   1
  -1 -21   1 40.7573  6.7451   2
   1 -21  -1 34.4231  6.8104   2
   1  21  -1 27.8522  4.3970   3
  -1  21   1 24.7757  5.3782   4
   1  21  -1 24.4734  5.1179   4
  -1  21   1 41.0029  4.8196   3
   0 -21  -1 13.1624  4.2369   1
   0 -21   1 16.2517  5.7599   2
   0 -21  -1 13.4397  5.8864   2
   0 -21   1 8.46825 4.13208   1
   0  21  -1 12.8345  3.4207   3
   0  21   1 13.4660  4.4348   4
   0  21   1 10.8798  3.4984   3
   0  21  -1 11.2735  4.6086   4
   1 -21   1 128.770   8.735   1
   1 -21   1 136.079  10.993   2
  -1 -21  -1 129.811  11.007   2
  -1 -21  -1 127.020   8.869   1
   1  21   1 132.514   8.315   3
   1  21   1 124.865   9.313   4
  -1  21  -1 118.472   9.241   4
   2 -21   1 13.6484  5.5135   2
  -2 -21  -1 10.5051  5.3350   2
   2 -21   1 12.4323  3.9122   1
  -2 -21  -1 10.0566  4.1865   1
  -2  21  -1 4.91759 4.06646   4
   2  21   1 7.48003 3.87855   4
   2  21   1 10.9046  3.6537   3
   3 -21   1 21.5745  4.3223   1
   3 -21   1 12.9202  5.4172   2
  -3 -21  -1 21.0752  5.0734   1
  -3 -21  -1 20.3193  5.9273   2
   3  21   1 18.1461  4.2862   3
  -3  21  -1 19.2778  5.0604   4
   3  21   1 24.0641  4.9400   4
   4 -21   1 13.0423  3.9019   1
  -4 -21  -1 6.66046 4.51957   1
  -4 -21  -1 12.6601  5.4625   2
   4 -21   1 4.67293 5.11399   2
   4  21   1 3.35509 3.68627   3
  -4  21  -1 7.06237 4.03897   4
   4  21   1 5.27955 3.95386   4
   5 -21   1 -0.3075  3.0838   1
  -5 -21  -1 7.66481 4.66319   1
  -5 -21  -1 -7.0664  4.2761   2
   5 -21   1 -3.4997  4.5451   2
   5  21   1 1.08569 3.41542   3
  -5  21  -1 1.51681 3.99817   4
   5  21   1 0.52151 3.58420   4
  -6 -21  -1 3.70604 4.68372   2
   6 -21   1 12.9984  5.9531   2
   6 -21   1 12.1830  3.8253   1
  -6 -21  -1 23.2222  5.5666   1
   6  21   1 0.30396 3.20479   4
  -6  21  -1 7.95331 4.76564   4
   6  21   1 19.7545  5.0589   3
  -7 -21  -1 -4.9728  2.8629   2
   7 -21   1 10.2130  5.2770   2
  -7 -21  -1 3.57093 4.65729   1
  -7  21  -1 -0.6496  4.0866   4
   7  21   1 5.89160 4.35985   3
   8 -21   1 20.8156  6.7259   2
  -8 -21  -1 21.1314  6.1937   1
  -8  21  -1 31.2299  6.3898   4
   8  21   1 36.6555  6.4180   3
  -9 -21  -1 3.09588 5.13448   1
   9 -21   1 3.03474 5.16810   2
   9  21   1 -0.2761  3.8779   3
  -9  21  -1 -1.2994  4.5449   4
 -10 -21  -1 -3.1451  5.0409   1
  10 -21   1 4.79373 5.71328   2
  10  21   1 -0.5512  3.9027   3
 -10  21  -1 1.01026 4.58618   4
 -11 -21  -1 9.33143 6.04172   1
  11 -21   1 13.6733  6.3947   2
  11  21   1 3.50998 4.66167   3
 -11  21  -1 9.03088 5.42074   4
 -12 -21  -1 -3.9325  5.8102   1
  12 -21   1 4.83961 6.08000   2
  12  21   1 7.70969 4.69976   3
 -12  21  -1 -1.8905  4.7047   4
 -12 -22   1 8.79614 6.37627   1
  12 -22  -1 41.2626  8.4021   2
  12  22  -1 6.20876 5.17748   3
 -12  22   1 7.17527 5.78779   4
 -11 -22   1 13.4098  6.7498   1
  11 -22  -1 14.3294  6.8918   2
  11  22  -1 10.9402  5.0314   3
 -11  22   1 18.9085  6.3397   4
 -10 -22   1 20.7373  6.6139   1
  10 -22  -1 18.4728  7.1750   2
  10  22  -1 16.9896  5.4186   3
 -10  22   1 12.1161  5.4301   4
  -9 -22   1 -5.6298  4.5641   1
   9 -22  -1 1.58459 5.84710   2
   9  22  -1 -5.5594  3.3534   3
  -9  22   1 -0.1361  4.2965   4
  -8 -22   1 13.0235  5.6150   1
   8 -22  -1 10.2947  6.2204   2
  -8  22   1 8.07192 5.30519   4
   8  22  -1 11.2216  4.5753   3
  -7 -22   1 6.67383 4.82873   1
   7 -22  -1 15.7836  6.7475   2
   7  22  -1 -1.2314  3.1643   4
  -7  22   1 10.3383  4.8796   4
   7  22  -1 17.3814  4.8976   3
   6 -22  -1 1.42731 5.12851   2
  -6 -22   1 -0.8199  4.3109   1
   6  22  -1 1.59322 3.78123   3
   6  22  -1 -3.7676  3.5567   4
  -6  22   1 -0.0433  4.0069   4
   5 -22  -1 8.06020 5.81560   2
  -5 -22   1 0.23830 3.63209   2
  -5 -22   1 15.6063  5.2840   1
   5  22  -1 19.7292  4.8413   4
   5  22  -1 13.5420  4.4809   3
  -5  22   1 10.0173  4.8236   4
   4 -22  -1 75.5163  9.1208   2
  -4 -22   1 65.4340  7.2664   1
  -4 -22   1 54.1684  7.4292   2
   4  22  -1 62.6262  6.4538   3
   4  22  -1 48.9076  6.5254   4
  -4  22   1 59.4775  7.4993   4
  -3 -22   1 11.5678  5.6140   2
   3 -22  -1 8.41726 5.92041   2
   3 -22  -1 11.4718  3.6334   1
  -3 -22   1 25.3857  5.1775   1
   3  22  -1 11.9007  4.0124   3
   3  22  -1 11.6834  4.4998   4
  -3  22   1 13.6234  4.9976   4
   2 -22  -1 2.21253 3.43379   1
  -2 -22   1 -0.6317  3.4401   1
   2 -22  -1 6.43432 5.50691   2
  -2 -22   1 -1.9027  4.7688   2
  -2  22   1 2.50876 3.98435   4
   2  22  -1 1.18829 3.48710   4
   2  22  -1 -4.2295  2.7510   3
  -1 -22   1 59.8208  7.8422   2
   1 -22  -1 63.6595  6.2759   1
   1 -22  -1 65.6851  8.4163   2
  -1 -22   1 60.1450  6.6429   1
  -1  22   1 66.2112  5.7859   3
   1  22  -1 69.0750  6.0074   3
   1  22  -1 49.0355  6.6194   4
  -1  22   1 58.4786  6.8745   4
   0 -22  -1 54.9483  6.1675   1
   0 -22  -1 60.9881  8.1515   2
   0 -22   1 57.2719  7.7641   2
   0 -22   1 56.9989  6.4180   1
   0  22   1 65.3116  5.9833   3
   0  22   1 58.4856  6.8159   4
   0  22  -1 49.7110  6.6609   4
   1 -22   1 63.8257  8.1213   2
  -1 -22  -1 65.5715  6.7214   1
  -1 -22  -1 62.9019  8.1797   2
   1 -22   1 66.3535  6.5888   1
  -1  22  -1 60.1667  7.1527   4
   1  22   1 66.0708  6.1528   3
   1  22   1 61.6512  6.9437   4
  -2 -22  -1 2.34771 3.63220   1
   2 -22   1 1.42762 3.23674   1
  -2 -22  -1 0.17916 5.10257   2
   2 -22   1 -0.5744  4.8233   2
   2  22   1 4.44118 3.32033   3
   2  22   1 -6.3496  3.2355   4
  -2  22  -1 5.24986 4.20185   4
  -3 -22  -1 30.8422  5.6975   1
   3 -22   1 41.0701  5.3016   1
   3 -22   1 52.3617  7.4816   2
  -3 -22  -1 35.9820  6.7370   2
   3  22   1 36.0182  5.3987   3
  -3  22  -1 27.8076  5.7583   4
   3  22   1 36.2083  5.8238   4
  -4 -22  -1 0.32389 4.85814   2
   4 -22   1 1.93401 3.44803   1
   4 -22   1 3.26789 5.12514   2
  -4 -22  -1 -0.4949  4.2681   1
   4  22   1 -3.2536  3.2271   3
  -4  22  -1 2.79696 4.09172   4
   4  22   1 5.69250 4.26805   4
   5 -22   1 0.30536 4.83448   2
  -5 -22  -1 5.95832 4.70383   1
  -5 -22  -1 -3.0782  4.7923   2
   5 -22   1 12.8829  3.8353   1
  -5  22  -1 4.61915 4.37380   4
   5  22   1 2.11962 3.69147   3
   5  22   1 4.02773 4.17647   4
   6 -22   1 20.9401  6.7346   2
  -6 -22  -1 26.9191  5.9203   1
   6  22   1 25.2476  5.3921   3
  -6  22  -1 29.6800  6.1385   4
  -7 -22  -1 13.9232  5.3471   1
   7 -22   1 23.2257  6.6718   2
  -7  22  -1 8.34097 5.11687   4
   7  22   1 18.7038  5.1713   3
   8 -22   1 16.8449  6.3208   2
  -8 -22  -1 -0.8532  4.7624   1
   8  22   1 -1.2678  3.8962   3
  -8  22  -1 1.87733 4.56510   4
  -9 -22  -1 0.60385 5.11918   1
   9 -22   1 4.88683 5.58724   2
   9  22   1 8.16203 5.01398   3
  -9  22  -1 -7.7414  3.7294   4
  10 -22   1 5.94716 6.13694   2
 -10 -22  -1 5.05428 5.49077   1
 -10  22  -1 -3.6873  4.4774   4
  10  22   1 -4.2405  4.0759   3
  11 -22   1 2.46192 6.09687   2
 -11 -22  -1 10.5341  6.1969   1
 -11  22  -1 4.10468 5.22265   4
  11  22   1 4.99994 4.89923   3
 -11 -23   1 9.57703 6.41464   1
  11 -23  -1 10.2238  6.8018   2
 -11  23   1 4.12206 5.43663   4
  11  23  -1 4.78351 4.71778   3
  10 -23  -1 13.6286  7.1820   2
 -10 -23   1 -0.3223  5.1813   1
 -10  23   1 2.25707 4.62939   4
  10  23  -1 7.04510 4.90309   3
   9 -23  -1 -3.2480  5.2829   2
  -9 -23   1 -1.1441  5.0137   1
  -9  23   1 -1.1396  4.4011   4
   9  23  -1 -6.2685  3.7018   3
   8 -23  -1 1.40494 5.96188   2
  -8 -23   1 12.1623  5.5553   1
  -8  23   1 5.01026 5.27905   4
   8  23  -1 8.04717 4.67398   3
  -7 -23   1 4.48389 4.78120   1
   7 -23  -1 9.03284 6.21405   2
  -7  23   1 15.1728  5.6419   4
   7  23  -1 2.27795 4.34114   3
  -6 -23   1 7.53491 5.09741   1
   6 -23  -1 5.19011 5.65725   2
   6  23  -1 8.40565 4.48029   4
  -6  23   1 13.6706  5.3783   4
   6  23  -1 11.6225  4.5978   3
  -5 -23   1 5.84598 4.71973   1
   5 -23  -1 -4.6131  5.1859   2
  -5  23   1 -0.5147  4.2377   4
   5  23  -1 1.68632 4.07671   4
   5  23  -1 6.06132 3.94066   3
   4 -23  -1 1.13060 5.49590   2
  -4 -23   1 8.63169 4.56456   1
  -4 -23   1 5.69689 4.03223   2
  -4  23   1 8.08389 4.99385   4
   4  23  -1 3.91751 3.75706   3
   4  23  -1 5.92212 4.34241   4
  -3 -23   1 2.67847 5.15060   2
   3 -23  -1 2.01649 5.73820   2
  -3 -23   1 9.35629 4.50783   1
  -3  23   1 8.79353 4.66602   4
   3  23  -1 3.34765 3.33144   3
   3  23  -1 2.60505 4.00467   4
  -2 -23   1 26.6266  6.5068   2
   2 -23  -1 26.5652  4.7236   1
   2 -23  -1 32.8265  7.3898   2
  -2 -23   1 30.7848  5.7925   1
   2  23  -1 25.4261  4.4870   3
   2  23  -1 34.3838  6.0531   4
  -2  23   1 39.0924  6.3687   4
   1 -23  -1 22.3107  4.5978   1
   1 -23  -1 14.1554  6.2330   2
  -1 -23   1 24.6607  6.3335   2
  -1 -23   1 12.9139  4.4192   1
   1  23  -1 20.5089  5.2812   4
  -1  23   1 24.4483  5.6494   4
   0 -23   1 6.23234 5.43143   2
   0 -23  -1 1.94956 5.54350   2
   0 -23  -1 7.43121 4.02611   1
   0 -23   1 5.07623 4.02099   1
   0  23   1 0.61457 2.86025   3
   0  23   1 -2.7869  3.7273   4
   0  23  -1 5.36462 4.15812   4
  -1 -23  -1 -0.8299  5.0895   2
   1 -23   1 13.2359  4.3609   1
   1 -23   1 1.14801 5.18844   2
  -1 -23  -1 8.80559 4.23946   1
  -1  23  -1 1.22431 3.87375   4
   1  23   1 6.46443 3.43003   3
   1  23   1 3.10756 4.01514   4
  -2 -23  -1 10.7058  4.4482   1
   2 -23   1 26.2961  4.6854   1
  -2 -23  -1 29.5089  6.6769   2
   2 -23   1 16.6014  6.1949   2
  -2  23  -1 11.0009  4.7392   4
   2  23   1 18.5519  4.8789   4
   2  23   1 18.0497  4.4109   3
  -3 -23  -1 2.24600 5.02000   2
   3 -23   1 9.26188 5.50639   2
   3 -23   1 -0.1006  3.1464   1
  -3 -23  -1 -1.8165  3.6476   1
   3  23   1 2.50167 3.27854   3
   3  23   1 0.84403 3.80449   4
  -3  23  -1 -4.0357  3.7458   4
  -4 -23  -1 11.1926  4.9431   1
   4 -23   1 3.17705 5.16347   2
  -4 -23  -1 -1.4938  5.1625   2
   4 -23   1 5.08871 3.43317   1
  -4  23  -1 8.01660 4.74202   4
   4  23   1 10.4999  4.3088   4
   4  23   1 2.14812 3.57572   3
  -5 -23  -1 4.51511 4.21181   2
   5 -23   1 31.6445  7.3167   2
  -5 -23  -1 31.1054  6.0691   1
  -5  23  -1 30.1137  6.1780   4
   5  23   1 20.1532  5.1949   3
  -6 -23  -1 13.2899  5.4047   1
   6 -23   1 9.04980 5.97219   2
   6  23   1 1.51294 3.66154   3
  -6  23  -1 9.98571 4.97456   4
  -7 -23  -1 1.04232 4.87030   1
   7 -23   1 4.85584 5.95309   2
   7  23   1 0.51526 3.55294   3
  -7  23  -1 -0.1836  4.3552   4
  -8 -23  -1 2.93866 5.29253   1
   8 -23   1 1.45238 5.49947   2
   8  23   1 2.66044 4.39002   3
  -8  23  -1 -1.1146  4.5190   4
   9 -23   1 40.5555  8.1335   2
  -9 -23  -1 22.7372  6.6996   1
  -9  23  -1 25.0451  6.5879   4
   9  23   1 25.5663  6.3576   3
  10 -23   1 2.32683 5.65588   2
 -10 -23  -1 -4.5035  5.1811   1
  10  23   1 2.06666 5.05232   3
 -10  23  -1 -4.5141  4.5834   4
  10 -24  -1 14.2803  7.3361   2
 -10 -24   1 -8.1574  5.0531   1
  -9 -24   1 0.06565 5.17896   1
   9 -24  -1 10.2398  6.4963   2
   9  24  -1 -4.6472  3.7992   3
  -9  24   1 8.20556 5.34433   4
   8 -24  -1 8.98010 6.66657   2
  -8 -24   1 10.1254  5.6838   1
   8  24  -1 5.22328 4.64487   3
  -8  24   1 10.0309  5.4623   4
   7 -24  -1 23.0278  7.1829   2
  -7 -24   1 11.4501  5.6701   1
  -7  24   1 24.2300  6.1088   4
   7  24  -1 5.07339 4.48574   3
   6 -24  -1 6.08950 6.60399   2
  -6 -24   1 14.2527  5.8139   1
  -6  24   1 8.17037 4.88703   4
   6  24  -1 -0.1083  3.2962   4
   6  24  -1 14.9862  4.7724   3
  -5 -24   1 -1.5893  4.2689   1
   5 -24  -1 8.22773 6.05929   2
   5  24  -1 0.84165 3.61758   3
  -5  24   1 3.32722 4.57779   4
   5  24  -1 3.33944 4.46327   4
  -4 -24   1 0.31456 3.01536   2
  -4 -24   1 0.29615 4.32404   1
   4 -24  -1 5.03870 6.11561   2
   4  24  -1 1.83487 3.79610   3
  -4  24   1 -1.9990  4.1120   4
   4  24  -1 -3.4780  3.7647   4
   3 -24  -1 22.6119  7.1201   2
  -3 -24   1 12.6974  4.8246   2
  -3 -24   1 21.6070  5.4718   1
   3  24  -1 16.4883  4.2392   3
  -3  24   1 25.1201  5.8528   4
   3  24  -1 29.6123  5.9170   4
   2 -24  -1 -1.2677  5.4382   2
  -2 -24   1 -1.4680  4.9983   2
  -2 -24   1 6.75273 4.24695   1
   2  24  -1 -0.4438  3.9516   4
  -2  24   1 1.00439 4.17098   4
  -1 -24   1 5.37467 4.35828   1
  -1 -24   1 -2.0901  5.2266   2
   1 -24  -1 -0.8092  5.5070   2
  -1  24   1 -0.1312  4.1001   4
   1  24  -1 5.00029 4.28368   4
   0 -24   1 51.0188  7.5722   2
   0 -24   1 52.8981  6.6297   1
   0 -24  -1 24.9209  6.8953   2
   0 -24  -1 30.0841  5.1758   1
   0  24   1 41.1842  6.4481   4
   0  24  -1 32.2402  6.0226   4
  -1 -24  -1 0.60416 3.44032   1
   1 -24   1 1.84916 3.57712   1
  -1 -24  -1 -6.7203  5.0007   2
   1 -24   1 2.79735 5.06180   2
   1  24   1 3.01860 3.11114   3
  -1  24  -1 3.94982 4.23831   4
   1  24   1 -3.7625  3.6430   4
   2 -24   1 0.86674 3.28940   1
   2 -24   1 -0.4971  4.7976   2
  -2 -24  -1 3.92344 4.12924   1
  -2 -24  -1 -1.1501  5.0124   2
   2  24   1 1.53207 3.45724   3
  -2  24  -1 -2.9674  3.9195   4
   2  24   1 1.96849 4.32949   4
  -3 -24  -1 1.33913 4.14325   1
   3 -24   1 4.57079 5.37848   2
  -3 -24  -1 1.08763 5.36220   2
   3  24   1 -3.2290  3.7539   4
  -3  24  -1 1.20994 4.16022   4
   3  24   1 8.03076 3.93397   3
   4 -24   1 8.63628 5.79547   2
  -4 -24  -1 -0.2017  3.9442   2
  -4 -24  -1 6.24451 4.64327   1
   4  24   1 -3.0312  3.3486   3
   4  24   1 -3.1986  3.4195   4
  -4  24  -1 -2.2045  4.1556   4
  -5 -24  -1 30.2147  6.4358   1
   5 -24   1 46.7188  8.2857   2
  -5  24  -1 36.5131  6.8045   4
   5  24   1 37.4950  6.3292   3
   6 -24   1 2.87876 5.76754   2
  -6 -24  -1 7.85157 5.03600   1
  -6  24  -1 -0.2128  4.3700   4
   6  24   1 1.06196 4.02858   3
   7 -24   1 3.42756 5.96860   2
  -7 -24  -1 3.46490 4.96171   1
  -7  24  -1 2.66297 4.62736   4
   7  24   1 0.37238 4.12440   3
  -8 -24  -1 -0.4485  4.9132   1
   8 -24   1 9.43134 6.41166   2
   8  24   1 1.29235 4.23486   3
  -8  24  -1 0.89477 4.69802   4
  -9 -24  -1 -3.7375  5.1749   1
   9 -24   1 1.49454 6.12009   2
  -9  24  -1 -5.2795  4.5622   4
   9  24   1 -1.9751  4.1117   3
   8 -25  -1 -2.8180  6.0416   2
  -8 -25   1 -1.9134  4.9526   1
  -8  25   1 4.47889 5.26846   4
   8  25  -1 4.61546 4.31448   3
   7 -25  -1 -6.8728  5.7926   2
  -7 -25   1 6.71468 5.38053   1
   7  25  -1 5.37292 4.35423   3
  -7  25   1 2.20031 5.10408   4
   6 -25  -1 20.5467  7.5062   2
  -6 -25   1 25.9400  6.1576   1
   6  25  -1 21.9540  5.6655   3
  -6  25   1 10.2729  5.3141   4
  -5 -25   1 14.5232  5.3428   1
   5 -25  -1 17.8629  6.8671   2
  -5  25   1 14.2778  5.4960   4
   5  25  -1 14.2479  4.6666   3
   5  25  -1 -0.3420  3.9020   4
   4 -25  -1 0.03660 5.96485   2
  -4 -25   1 0.90842 4.20850   1
  -4  25   1 0.02618 4.13272   4
   4  25  -1 2.11267 4.72878   4
   4  25  -1 1.74681 3.37082   3
  -3 -25   1 3.95203 4.57012   1
   3 -25  -1 -1.7298  5.9403   2
  -3 -25   1 -2.0096  3.0218   2
  -3  25   1 -2.7242  4.1168   4
   3  25  -1 10.6194  5.2055   4
   2 -25  -1 18.2755  6.9949   2
  -2 -25   1 21.5998  5.9653   2
  -2 -25   1 17.9099  5.3344   1
  -2  25   1 17.0496  5.7136   4
   2  25  -1 22.7529  5.6521   4
   1 -25  -1 -7.1520  5.2833   2
  -1 -25   1 1.15244 5.29050   2
  -1 -25   1 -0.2005  3.9787   1
  -1  25   1 2.93057 4.47456   4
   1  25  -1 -4.2671  3.8440   4
   0 -25  -1 -2.0090  5.6133   2
   0 -25   1 3.39240 3.94631   1
   0 -25   1 -0.1412  5.1311   2
   0  25  -1 -0.5679  4.0728   4
   0  25   1 2.43589 4.11398   4
   1 -25   1 4.40614 5.93808   2
  -1 -25  -1 18.9412  6.5911   2
  -1 -25  -1 11.6070  4.2354   1
   1 -25   1 6.72085 3.94304   1
  -1  25  -1 4.00197 4.41637   4
   1  25   1 25.3583  5.4677   4
   2 -25   1 12.0984  5.9862   2
  -2 -25  -1 -6.3992  5.0078   2
  -2 -25  -1 2.36642 3.96532   1
   2  25   1 -3.8611  3.8695   4
  -2  25  -1 -5.7443  3.8029   4
   2  25   1 0.61185 3.29719   3
   3 -25   1 1.19592 5.66315   2
  -3 -25  -1 12.3885  5.0739   1
  -3 -25  -1 9.64245 5.35572   2
   3  25   1 10.1486  4.3232   3
  -3  25  -1 4.14413 4.82137   4
   3  25   1 5.47481 4.66372   4
  -4 -25  -1 33.1129  6.4246   1
   4 -25   1 28.9664  7.3431   2
   4  25   1 32.4330  5.8808   3
  -4  25  -1 26.9771  6.5840   4
   5 -25   1 12.9949  6.8717   2
  -5 -25  -1 10.6215  5.4317   1
  -5  25  -1 12.1595  5.7197   4
   5  25   1 9.11373 4.44343   3
  -6 -25  -1 7.96365 5.57767   1
   6 -25   1 -0.5082  5.8099   2
  -6  25  -1 9.75051 5.60210   4
   6  25   1 5.41844 4.31791   3
  -7 -25  -1 -2.5387  4.9198   1
   7 -25   1 4.66559 6.96414   2
  -7  25  -1 -0.4584  4.7577   4
   7  25   1 6.40503 4.72701   3
  -8 -25  -1 81.7367  9.5494   1
   8 -25   1 117.205  12.094   2
   6 -26  -1 5.45068 6.85469   2
  -6 -26   1 5.18462 5.07741   1
   6  26  -1 5.10317 4.61102   3
  -6  26   1 -2.8376  4.6273   4
   5 -26  -1 6.66832 6.86765   2
  -5 -26   1 -1.9674  4.4345   1
  -5  26   1 -6.1448  4.1388   4
   5  26  -1 -0.6180  3.5153   4
   5  26  -1 0.91252 3.74948   3
  -4 -26   1 7.17383 5.31231   1
   4 -26  -1 2.01594 6.41494   2
  -4  26   1 9.30700 5.50388   4
   4  26  -1 11.1741  5.2830   4
   3 -26  -1 9.25763 6.41493   2
  -3 -26   1 5.59750 4.75686   1
  -3  26   1 10.1616  5.1422   4
   3  26  -1 9.09614 4.98399   4
  -2 -26   1 3.33397 3.44174   2
   2 -26  -1 9.71200 6.24827   2
  -2 -26   1 7.63500 4.61157   1
   2  26  -1 -1.3006  4.1381   4
  -2  26   1 9.27786 5.11412   4
  -1 -26   1 5.24556 5.38630   2
   1 -26  -1 0.89675 5.91263   2
  -1 -26   1 8.75579 4.25260   1
   1  26  -1 0.53403 4.19232   4
  -1  26   1 -0.0190  4.1091   4
   0 -26  -1 -6.6120  5.3745   2
   0 -26   1 2.82414 5.44525   2
   0 -26   1 6.67036 4.06927   1
   0  26   1 -1.3851  3.9781   4
   0  26  -1 -3.5330  4.1729   4
   1 -26   1 0.74736 5.21135   2
  -1 -26  -1 11.4593  6.5819   2
  -1  26  -1 1.30274 4.68955   4
   1  26   1 9.75832 5.28758   4
   2 -26   1 -2.7177  5.1820   2
  -2 -26  -1 -3.0100  5.0325   2
  -2  26  -1 -0.6471  4.5341   4
   2  26   1 7.43754 4.83714   4
   3 -26   1 12.3087  6.1534   2
  -3 -26  -1 8.08885 4.45699   1
  -3 -26  -1 -1.2898  3.1694   2
   3  26   1 4.05626 3.74277   3
  -3  26  -1 0.21804 4.35815   4
   3  26   1 -1.3036  3.3556   4
   4 -26   1 0.27771 5.59234   2
  -4 -26  -1 0.90595 4.24035   1
  -4  26  -1 -3.1167  4.2290   4
   4  26   1 1.45945 3.60736   3
  -5 -26  -1 26.2650  6.5239   1
   5 -26   1 34.2919  8.3383   2
   5  26   1 25.0325  5.7842   3
  -5  26  -1 20.2391  6.2735   4
   6 -26   1 55.3734  9.2724   2
  -6 -26  -1 29.4617  7.0256   1
   6  26   1 38.2004  6.7289   3
  -6  26  -1 32.1702  7.3060   4
   3 -27  -1 1.75997 6.41344   2
  -3 -27   1 5.36601 4.61432   1
  -3  27   1 -0.9063  4.8542   4
   3  27  -1 -2.4258  4.5306   4
  -2 -27   1 -0.0921  4.2500   1
  -2 -27   1 2.05087 3.44138   2
   2 -27  -1 8.42433 6.83228   2
   2  27  -1 -1.7969  4.5685   4
  -2  27   1 1.35348 5.03349   4
   1 -27  -1 24.5109  7.8121   2
  -1 -27   1 8.13547 3.77837   2
  -1  27   1 25.2758  6.4484   4
   1  27  -1 10.4832  5.7501   4
   0 -27  -1 1.48465 6.35310   2
   0 -27   1 5.03363 5.90052   2
   0  27   1 4.92025 5.10933   4
   0  27  -1 6.69305 5.24392   4
  -1 -27  -1 2.40538 6.43435   2
   1 -27   1 13.7273  6.4449   2
   1  27   1 12.4766  5.6725   4
  -1  27  -1 2.66904 5.33230   4
   2 -27   1 8.26362 6.20030   2
  -2 -27  -1 -1.5951  3.5708   2
   2  27   1 4.42015 5.22658   4
  -2  27  -1 -3.8251  4.7415   4
  -3 -27  -1 1.65071 3.90622   2
   3 -27   1 8.45301 6.52421   2
   3  27   1 -2.0670  3.2153   4
  -3  27  -1 3.72564 5.12192   4
  20   0  -2 18.8931  5.8113   3
 -20   0   2 18.4126  6.9689   1
  19   0  -2 89.1109  8.5681   3
 -19   0   2 65.9730  9.0487   1
 -18   0   2 30.6674  7.1013   1
  18   0  -2 28.1879  5.8995   3
  18   0  -2 33.7022  5.3231   2
 -17   0   2 -1.1213  5.0611   1
  17   0  -2 -4.5313  3.2461   3
  17   0  -2 -1.6293  3.3176   2
 -17   0   2 3.94671 3.39034   4
  16   0  -2 93.1691  8.0746   3
 -16   0   2 82.3782  8.6127   1
  16   0  -2 108.620   8.156   2
 -16   0   2 94.4378  7.0797   4
 -15   0   2 0.62948 2.86604   4
  15   0  -2 2.54035 3.11077   2
  15   0  -2 -1.9293  3.3460   3
 -15   0   2 -3.4820  4.1657   1
 -14   0   2 188.675   9.490   4
 -14   0   2 210.938  11.786   1
  14   0  -2 201.347  10.186   2
  14   0  -2 186.850  10.588   3
  13   0  -2 84.3876  6.4156   2
  13   0  -2 84.9730  6.7909   3
 -13   0   2 81.7743  7.3447   1
 -13   0   2 86.5105  5.9469   4
 -12   0   2 6.82483 3.85123   1
 -12   0   2 -2.7344  2.0370   4
  12   0  -2 5.07129 2.58638   2
  12   0  -2 0.89254 2.75439   3
 -11   0   2 4.15013 2.26619   4
 -11   0   2 1.65253 2.98876   1
  11   0  -2 0.30563 2.44872   3
  11   0  -2 2.15529 2.33879   2
 -10   0   2 6.51392 2.27610   4
  10   0  -2 7.17242 2.45353   2
  10   0  -2 7.90581 2.86016   3
 -10   0   2 3.12671 3.03906   1
  -9   0   2 1.47096 2.83070   1
  -9   0   2 0.32662 1.91296   4
   9   0  -2 0.33670 2.34214   3
   9   0  -2 -0.6166  1.8791   2
  -8   0   2 144.198   7.443   1
   8   0  -2 147.912   6.786   2
  -8   0   2 139.893   6.547   4
   8   0  -2 136.522   7.045   3
   7   0  -2 48.9215  3.6528   2
  -7   0   2 45.7243  3.5381   4
  -7   0   2 51.5056  4.1218   1
   7   0  -2 40.6571  3.6138   3
   6   0  -2 0.64419 1.54338   3
  -6   0   2 -0.4876  1.2458   4
  -6   0   2 0.12082 1.86545   1
   6   0  -2 -0.7623  1.4050   2
   5   0  -2 608.947  19.186   2
  -5   0   2 591.225  18.833   4
   5   0  -2 566.289  18.940   3
  -5   0   2 611.455  19.572   1
  -4   0   2 3495.95  104.96   4
  -4   0   2 3635.28  107.81   1
   4   0  -2 3600.72  108.42   2
   4   0  -2 3604.94  104.42   3
  -3   0   2 206.653   7.204   4
   3   0  -2 215.906   7.348   3
  -3   0   2 228.124   7.484   1
   3   0  -2 197.414   7.128   2
  -2   0   2 1264.37   37.94   1
   2   0  -2 1260.50   36.77   3
  -2   0   2 1216.92   36.93   4
   2   0  -2 1243.77   38.31   2
  -1   0   2 84.9285  3.5104   4
  -1   0   2 81.0297  3.4983   3
  -1   0   2 90.2995  3.5115   1
  -1   0   2 83.9409  3.4579   2
   0   0   2 364.988  11.316   2
   0   0   2 332.035  11.143   1
   0   0   2 366.594  10.859   4
   0   0   2 353.963  10.847   3
  -1   0  -2 1.45755 0.58150   4
   1   0   2 1.26531 0.70967   3
   1   0   2 3.70966 0.89823   2
  -1   0  -2 2.30852 0.86597   1
   2   0   2 3895.84  118.78   2
  -2   0  -2 3956.91  117.99   1
  -2   0  -2 3940.45  115.40   4
   3   0   2 1613.44   49.53   2
  -3   0  -2 1590.72   49.33   1
   3   0   2 1618.50   47.45   3
  -3   0  -2 1602.77   47.45   4
   4   0   2 173.951   6.992   2
  -4   0  -2 177.922   6.172   4
  -4   0  -2 163.089   7.113   1
   4   0   2 166.670   6.558   3
   5   0   2 335.116  11.555   3
  -5   0  -2 322.126  12.256   1
  -5   0  -2 348.369  11.013   4
   5   0   2 322.950  12.030   2
  -6   0  -2 109.702   6.039   1
   6   0   2 108.605   5.615   3
  -6   0  -2 114.807   4.990   4
   6   0   2 114.914   5.811   2
   7   0   2 375.217  13.458   3
  -7   0  -2 379.760  12.617   4
   7   0   2 366.750  13.895   2
  -7   0  -2 362.073  14.256   1
  -8   0  -2 303.675  10.980   4
   8   0   2 314.406  12.427   2
   8   0   2 311.671  12.035   3
   9   0   2 3.24986 2.42767   3
  -9   0  -2 2.97657 1.79904   4
   9   0   2 2.76903 2.29591   2
  -9   0  -2 -0.9538  2.4882   1
 -10   0  -2 10.2785  2.2569   4
  10   0   2 17.2222  3.3951   3
  10   0   2 14.8224  3.3065   2
 -10   0  -2 13.0867  3.5307   1
 -11   0  -2 0.20242 3.09595   1
  11   0   2 2.87764 2.61866   2
  11   0   2 -2.2894  2.3667   3
 -11   0  -2 0.05892 1.98580   4
 -12   0  -2 169.842   8.106   4
  12   0   2 165.626   9.247   3
 -12   0  -2 171.811  10.182   1
  12   0   2 185.079   9.727   2
 -13   0  -2 3.81115 3.84934   1
  13   0   2 -0.2863  2.9018   2
  13   0   2 6.75652 3.55550   3
 -13   0  -2 3.68555 2.67837   4
 -14   0  -2 150.842   7.956   4
 -14   0  -2 157.737  10.660   1
  14   0   2 150.711   9.300   3
  14   0   2 145.678   9.417   2
  15   0   2 4.71113 3.61940   3
  15   0   2 8.72052 3.99897   2
 -15   0  -2 -1.3116  4.2647   1
  16   0   2 69.3141  7.1074   2
 -16   0  -2 62.0744  7.9450   1
  16   0   2 56.0542  6.7465   3
 -17   0  -2 13.7711  5.9598   1
  17   0   2 7.42480 4.37468   3
  17   0   2 11.8854  4.7025   2
  18   0   2 8.55687 4.70334   3
 -18   0  -2 14.5267  6.2721   1
  18   0   2 18.1631  5.3060   2
  19   0   2 2.26940 4.82581   2
  19   0   2 2.44661 3.18983   3
 -19   0  -2 6.45276 6.30385   1
  20  -1  -2 1.37992 4.69485   3
 -20  -1   2 -7.6243  5.5696   1
 -20   1   2 -0.2826  5.8973   1
  20   1  -2 -0.8122  4.7524   3
 -19  -1   2 10.1592  6.3163   1
  19  -1  -2 10.0308  4.8181   3
  19  -1  -2 11.3908  4.5308   2
 -19   1   2 -7.1981  5.0462   1
  19   1  -2 2.37150 4.37989   3
 -18  -1   2 -6.2994  4.9569   1
  18  -1  -2 7.10180 4.05709   2
  18  -1  -2 7.20325 4.42301   3
 -18   1   2 9.96887 3.83781   4
  18   1  -2 5.48357 3.53129   2
  18   1  -2 10.3998  4.8221   3
 -18   1   2 9.97093 5.86072   1
 -17  -1   2 4.64800 3.44735   4
 -17  -1   2 2.17838 5.22415   1
  17  -1  -2 5.99936 4.11641   2
  17  -1  -2 3.58151 3.88338   3
 -17   1   2 3.20819 4.86094   1
  17   1  -2 4.51771 3.70724   2
  17   1  -2 6.08765 4.38804   3
 -17   1   2 13.3809  4.1257   4
  16  -1  -2 9.84353 4.17981   2
 -16  -1   2 17.6190  3.8738   4
  16  -1  -2 13.6111  4.5874   3
 -16  -1   2 19.8822  6.0528   1
 -16   1   2 11.5449  3.9110   4
  16   1  -2 11.9743  4.0011   2
 -16   1   2 9.22030 5.00978   1
  16   1  -2 26.4484  5.1413   3
 -15  -1   2 13.6536  3.6907   4
  15  -1  -2 19.5503  4.3164   2
 -15  -1   2 14.1376  5.2461   1
  15  -1  -2 11.2625  4.1027   3
 -15   1   2 14.9044  3.7683   4
  15   1  -2 6.28477 3.66095   2
  15   1  -2 10.8170  4.3770   3
 -15   1   2 15.2446  4.9705   1
 -14  -1   2 3.17709 2.83670   4
 -14  -1   2 4.72175 4.77911   1
  14  -1  -2 2.41013 3.22956   2
  14  -1  -2 8.25944 3.75532   3
 -14   1   2 -1.8865  4.2315   1
  14   1  -2 1.65178 2.88622   2
  14   1  -2 5.60904 3.85070   3
 -14   1   2 8.88569 3.27374   4
  13  -1  -2 34.5957  4.5018   2
 -13  -1   2 23.1462  4.9718   1
 -13  -1   2 24.6596  3.5996   4
  13  -1  -2 25.4672  4.3744   3
  13   1  -2 29.4281  3.9546   2
 -13   1   2 31.7199  4.0639   4
  13   1  -2 25.6898  4.5427   3
 -13   1   2 20.6170  4.7864   1
  12  -1  -2 34.9198  4.5566   3
 -12  -1   2 36.1728  3.8840   4
 -12  -1   2 39.6515  5.3394   1
  12  -1  -2 26.9983  4.0915   2
 -12   1   2 34.4620  4.0847   4
  12   1  -2 39.8784  4.7914   3
  12   1  -2 41.2291  4.1588   2
 -12   1   2 44.9735  5.3204   1
 -11  -1   2 163.803   9.283   1
 -11  -1   2 170.232   7.894   4
  11  -1  -2 159.888   8.578   3
  11  -1  -2 162.495   8.350   2
  11   1  -2 188.571   8.309   2
  11   1  -2 164.967   8.797   3
 -11   1   2 173.204   9.184   1
 -11   1   2 181.962   8.333   4
  10  -1  -2 119.304   6.841   3
 -10  -1   2 109.705   5.960   4
 -10  -1   2 123.935   7.529   1
  10  -1  -2 113.716   6.435   2
 -10   1   2 110.789   6.194   4
  10   1  -2 108.410   6.777   3
  10   1  -2 113.919   6.070   2
 -10   1   2 105.520   6.933   1
   9  -1  -2 -1.1839  2.0782   2
  -9  -1   2 2.14335 2.88739   1
  -9  -1   2 3.72003 1.93504   4
   9  -1  -2 -0.0781  2.3996   3
   9   1  -2 4.05227 2.49890   3
  -9   1   2 1.72355 2.58262   1
  -9   1   2 -0.9887  1.8559   4
   9   1  -2 3.06200 1.94257   2
   8  -1  -2 2.30443 2.12340   2
   8  -1  -2 -1.4888  2.0447   3
  -8  -1   2 0.66406 2.51267   1
  -8  -1   2 0.66929 1.65474   4
   8   1  -2 -2.1502  2.0696   3
  -8   1   2 -0.4747  1.7180   4
  -8   1   2 -3.1321  2.0551   1
   8   1  -2 1.82669 1.79005   2
   7  -1  -2 387.743  13.213   2
  -7  -1   2 353.769  12.557   4
   7  -1  -2 363.002  13.051   3
  -7  -1   2 356.568  13.652   1
   7   1  -2 376.273  12.742   2
  -7   1   2 362.602  13.338   1
  -7   1   2 366.748  12.914   4
   7   1  -2 363.708  13.327   3
  -6  -1   2 108.634   5.907   1
  -6  -1   2 113.084   5.011   4
   6  -1  -2 112.932   5.381   2
   6  -1  -2 112.392   5.380   3
   6   1  -2 99.8655  5.4252   3
   6   1  -2 113.942   4.837   2
  -6   1   2 104.377   5.354   1
  -6   1   2 111.939   5.287   4
  -5  -1   2 2343.15   72.65   1
   5  -1  -2 2318.17   70.22   3
   5  -1  -2 2416.16   72.88   2
  -5  -1   2 2334.88   70.46   4
   5   1  -2 2428.82   72.51   2
  -5   1   2 2408.27   70.74   4
   5   1  -2 2456.99   70.56   3
  -5   1   2 2380.96   72.36   1
   4  -1  -2 42.0164  2.9428   2
   4  -1  -2 39.7567  2.8617   3
  -4  -1   2 44.4229  3.3270   1
  -4  -1   2 34.5482  2.6575   4
   4   1  -2 38.0075  2.4763   2
   4   1  -2 38.5793  3.0561   3
  -4   1   2 45.3993  3.1907   1
  -4   1   2 40.3241  2.9693   4
  -3  -1   2 1819.79   55.19   1
   3  -1  -2 1803.97   53.35   3
   3  -1  -2 1828.65   55.46   2
  -3  -1   2 1749.16   53.60   4
  -3   1   2 1852.11   53.80   4
  -3   1   2 1834.39   54.95   1
   3   1  -2 1831.15   55.67   2
   2  -1  -2 1238.74   37.74   2
  -2  -1   2 1205.47   37.46   1
  -2  -1   2 1209.99   36.45   4
  -2   1   2 1230.58   36.53   4
  -2   1   2 1219.43   36.24   3
  -2   1   2 1273.08   37.70   1
   2   1  -2 1223.87   36.27   3
  -1  -1   2 257.721   8.465   1
  -1  -1   2 261.851   8.322   2
   1  -1  -2 269.907   8.533   2
  -1  -1   2 253.493   8.241   4
   1   1  -2 255.954   8.116   3
  -1   1   2 268.240   8.396   1
  -1   1   2 253.773   8.194   4
  -1   1   2 257.299   8.254   3
   0  -1   2 372.456  11.410   4
   0  -1   2 372.329  11.248   3
   0  -1   2 367.473  11.802   1
   0  -1  -2 375.365  11.657   1
   0  -1   2 365.530  11.749   2
   0   1   2 371.488  11.457   3
   0   1   2 369.410  11.282   4
   0   1   2 373.276  11.855   2
   1  -1   2 105.506   4.195   2
   1  -1   2 110.769   3.675   3
   1  -1   2 103.293   4.190   1
  -1  -1  -2 103.884   4.166   1
   1   1   2 107.861   4.249   2
  -1   1  -2 114.585   3.962   4
   2  -1   2 10.3821  1.2083   3
   2  -1   2 10.7968  1.5479   2
  -2  -1  -2 10.2508  1.5506   1
   2   1   2 11.4897  1.5602   2
  -2   1  -2 9.42459 1.22889   4
   2   1   2 8.15170 1.41565   3
  -2   1  -2 10.3732  1.5416   1
  -3  -1  -2 786.131  24.654   1
  -3  -1  -2 771.956  23.067   4
   3  -1   2 774.298  23.251   3
   3  -1   2 753.543  24.602   2
  -3   1  -2 773.240  24.549   1
   3   1   2 775.090  23.658   3
   3   1   2 765.252  24.508   2
  -3   1  -2 761.983  23.401   4
   4  -1   2 220.422   8.700   2
  -4  -1  -2 228.416   8.948   1
   4  -1   2 229.870   8.035   3
  -4  -1  -2 225.245   7.415   4
  -4   1  -2 227.101   7.971   4
   4   1   2 225.581   8.410   3
   4   1   2 224.524   8.573   2
  -4   1  -2 227.236   8.801   1
   5  -1   2 95.3542  4.5795   3
   5  -1   2 94.9892  5.1220   2
  -5  -1  -2 105.044   5.467   1
  -5  -1  -2 93.1193  3.9106   4
   5   1   2 94.1360  4.8393   3
   5   1   2 92.8452  4.8710   2
  -5   1  -2 89.2907  5.0453   1
  -5   1  -2 90.3839  4.3823   4
  -6  -1  -2 163.465   7.776   1
  -6  -1  -2 159.094   6.150   4
   6  -1   2 176.700   7.061   3
   6  -1   2 164.208   7.555   2
   6   1   2 174.819   7.420   2
   6   1   2 159.212   7.260   3
  -6   1  -2 172.436   6.759   4
  -6   1  -2 163.821   7.662   1
   7  -1   2 16.0765  2.9263   2
  -7  -1  -2 21.1597  3.3651   1
   7  -1   2 19.8528  2.8159   3
  -7  -1  -2 22.2962  2.2497   4
   7   1   2 16.6589  2.7943   2
  -7   1  -2 22.1090  2.6505   4
  -7   1  -2 23.2098  3.2891   1
   7   1   2 16.7638  2.8463   3
   8  -1   2 4.01305 2.38263   2
   8  -1   2 5.06464 2.25602   3
  -8  -1  -2 4.37126 2.72198   1
  -8  -1  -2 5.33919 1.70903   4
  -8   1  -2 4.07700 2.66672   1
   8   1   2 2.56541 2.38175   3
   8   1   2 0.47196 2.04646   2
  -8   1  -2 2.55438 1.93808   4
  -9  -1  -2 1.49552 1.57507   4
   9  -1   2 -1.3857  2.0616   2
  -9  -1  -2 -0.6115  2.5376   1
   9  -1   2 1.85414 2.21982   3
  -9   1  -2 -0.1051  2.3337   1
   9   1   2 -1.3251  2.3101   3
  -9   1  -2 -4.1037  1.6877   4
   9   1   2 0.39059 2.08596   2
 -10  -1  -2 26.0840  2.7884   4
  10  -1   2 29.2099  3.8004   3
  10  -1   2 23.2551  3.7155   2
 -10  -1  -2 24.2256  4.1601   1
 -10   1  -2 25.9930  4.1368   1
  10   1   2 20.3673  3.5233   2
 -10   1  -2 23.5886  3.0314   4
  10   1   2 28.7969  3.9578   3
 -11  -1  -2 -0.1827  1.8619   4
  11  -1   2 -5.2250  2.2545   2
 -11  -1  -2 -0.7084  3.0800   1
  11  -1   2 -3.2859  2.3053   3
 -11   1  -2 -1.0696  2.9493   1
  11   1   2 -0.4286  2.5293   2
 -11   1  -2 0.86343 2.22523   4
  11   1   2 -2.1952  2.6228   3
  12  -1   2 73.9881  6.0878   3
  12  -1   2 59.1170  5.8662   2
 -12  -1  -2 64.8521  4.6934   4
 -12  -1  -2 74.1765  6.9754   1
  12   1   2 50.9654  5.5521   3
 -12   1  -2 60.0346  6.3738   1
 -12   1  -2 73.2631  5.3207   4
  12   1   2 73.1483  6.2335   2
  13  -1   2 52.2173  5.9353   2
 -13  -1  -2 46.0930  6.3398   1
 -13  -1  -2 57.1894  4.6346   4
  13  -1   2 49.3414  5.3991   3
 -13   1  -2 37.8634  5.8492   1
  13   1   2 58.5677  5.7042   2
 -13   1  -2 47.5802  4.5876   4
  13   1   2 40.2705  5.1637   3
 -14  -1  -2 7.72067 4.73242   1
  14  -1   2 10.1724  3.7508   3
  14  -1   2 14.5809  4.4275   2
  14   1   2 18.0635  4.1902   2
 -14   1  -2 11.3820  4.6803   1
  14   1   2 6.74661 3.80575   3
 -14   1  -2 15.3805  3.5446   4
  15  -1   2 118.075   9.009   2
 -15  -1  -2 98.5492  9.2666   1
  15  -1   2 118.636   8.386   3
  15   1   2 130.589   9.001   3
  15   1   2 115.153   8.543   2
 -15   1  -2 109.919   9.364   1
  16  -1   2 2.84846 4.21413   2
 -16  -1  -2 0.69446 4.85604   1
  16  -1   2 1.57648 3.47488   3
  16   1   2 0.32594 3.53229   3
  16   1   2 -4.9807  3.3460   2
 -16   1  -2 5.70902 4.62028   1
  17  -1   2 -0.9953  3.6355   3
 -17  -1  -2 -6.9857  4.5239   1
  17  -1   2 -1.2306  3.9630   2
  17   1   2 -0.3251  3.9639   2
  17   1   2 -0.4268  3.8661   3
 -17   1  -2 -7.9427  4.2881   1
  18  -1   2 3.59474 4.51177   2
  18  -1   2 -2.8054  2.6216   3
 -18  -1  -2 4.24030 5.47390   1
  18   1   2 1.13801 4.08046   3
 -18   1  -2 -0.3072  5.2203   1
  18   1   2 0.16238 4.18260   2
  19  -1   2 4.42641 3.10485   3
  19  -1   2 9.30184 5.61529   2
 -19  -1  -2 -3.9673  5.5163   1
  19   1   2 4.29319 4.75903   3
 -19   1  -2 -1.9616  5.9632   1
  19   1   2 0.00639 4.17751   2
  20  -2  -2 6.21535 4.42017   3
 -20  -2   2 -3.0842  5.7306   1
  20   2  -2 3.54518 4.66357   3
 -20   2   2 -10.098   5.278   1
  19  -2  -2 36.1721  6.0204   2
 -19  -2   2 26.6005  7.3160   1
  19  -2  -2 48.1295  6.6729   3
 -19   2   2 32.6621  7.3637   1
  19   2  -2 35.7328  6.6383   3
 -18  -2   2 -2.0501  5.2409   1
  18  -2  -2 0.34154 3.78606   2
  18  -2  -2 1.58751 3.78306   3
 -18   2   2 -0.3897  4.9910   1
 -18   2   2 0.99293 3.45208   4
  18   2  -2 1.90844 3.87600   3
  17  -2  -2 1.76478 3.88364   3
  17  -2  -2 4.70508 3.83938   2
 -17  -2   2 3.93888 5.34547   1
  17   2  -2 2.68590 4.20499   3
 -17   2   2 -1.9007  4.6506   1
 -17   2   2 5.74487 3.73561   4
  17   2  -2 0.63729 3.16534   2
  16  -2  -2 -0.9014  3.4408   3
 -16  -2   2 6.67802 3.31410   4
  16  -2  -2 13.3768  4.3572   2
 -16  -2   2 10.4583  5.5048   1
  16   2  -2 11.8530  3.7416   2
  16   2  -2 9.84755 4.38725   3
 -16   2   2 13.6026  3.9924   4
 -16   2   2 8.44709 4.85907   1
  15  -2  -2 20.9733  4.4117   2
  15  -2  -2 11.8294  4.2163   3
 -15  -2   2 15.1021  3.6591   4
 -15  -2   2 17.9563  5.7264   1
 -15   2   2 12.5045  3.7311   4
  15   2  -2 18.6635  3.8194   2
 -15   2   2 11.3444  5.0635   1
  15   2  -2 13.5398  4.4388   3
  14  -2  -2 16.9996  4.0760   2
 -14  -2   2 14.4221  3.2655   4
 -14  -2   2 8.50105 5.14648   1
  14  -2  -2 8.33539 3.53515   3
  14   2  -2 14.7544  4.4144   3
  14   2  -2 13.9386  3.4443   2
 -14   2   2 9.84691 4.57404   1
 -14   2   2 10.8423  3.4794   4
  13  -2  -2 -2.5242  2.7681   2
 -13  -2   2 -1.4247  4.0263   1
 -13  -2   2 2.33058 2.46139   4
  13  -2  -2 6.86512 3.35690   3
 -13   2   2 0.60749 2.73548   4
 -13   2   2 -0.8914  3.4340   1
  13   2  -2 -2.0270  3.0576   3
  13   2  -2 3.06921 2.65246   2
 -12  -2   2 128.182   9.272   1
  12  -2  -2 138.810   8.183   3
 -12  -2   2 145.213   7.391   4
  12  -2  -2 148.041   8.364   2
  12   2  -2 150.747   7.700   2
 -12   2   2 167.214   9.166   1
  12   2  -2 151.539   8.825   3
 -12   2   2 151.648   8.027   4
  11  -2  -2 12.1471  3.1725   3
  11  -2  -2 17.1538  3.2951   2
 -11  -2   2 18.1336  4.2760   1
 -11  -2   2 10.6388  2.5701   4
  11   2  -2 14.0144  2.7639   2
 -11   2   2 15.3491  3.5326   1
 -11   2   2 13.0700  2.9230   4
  11   2  -2 10.4871  3.1542   3
 -10  -2   2 23.2221  4.2655   1
  10  -2  -2 19.0986  3.3370   3
 -10  -2   2 21.4166  2.7663   4
  10  -2  -2 17.2949  3.0745   2
 -10   2   2 15.0231  3.3145   1
  10   2  -2 16.5208  3.4413   3
  10   2  -2 15.1297  2.6061   2
 -10   2   2 17.3162  2.9595   4
  -9  -2   2 439.123  16.922   1
   9  -2  -2 435.525  15.988   2
  -9  -2   2 419.235  14.965   4
   9  -2  -2 433.982  15.730   3
   9   2  -2 447.467  15.279   2
   9   2  -2 446.293  16.218   3
  -9   2   2 426.585  15.523   4
  -9   2   2 438.275  16.144   1
  -8  -2   2 -1.3427  1.5873   4
  -8  -2   2 2.68706 2.83521   1
   8  -2  -2 -0.9302  1.9683   3
   8  -2  -2 2.95431 2.32978   2
   8   2  -2 -0.7675  2.1878   3
  -8   2   2 1.05667 2.23745   1
  -8   2   2 2.01800 1.97099   4
   8   2  -2 -1.4627  1.5025   2
  -7  -2   2 21.9002  2.3592   4
   7  -2  -2 23.3257  2.8203   3
  -7  -2   2 19.8361  3.2838   1
   7  -2  -2 20.5350  2.8817   2
  -7   2   2 26.6803  2.8361   4
   7   2  -2 23.9907  2.2728   2
  -7   2   2 23.0714  2.8453   1
   7   2  -2 21.3534  3.0089   3
   6  -2  -2 404.723  14.187   2
  -6  -2   2 404.417  13.350   4
   6  -2  -2 410.206  13.684   3
  -6  -2   2 393.568  14.563   1
   6   2  -2 402.748  13.306   2
  -6   2   2 401.099  13.818   4
  -6   2   2 404.030  13.935   1
  -5  -2   2 648.088  21.722   1
   5  -2  -2 655.909  20.594   3
  -5  -2   2 643.146  20.438   4
   5  -2  -2 665.597  21.488   2
   5   2  -2 635.534  20.523   2
  -5   2   2 684.671  21.062   1
  -5   2   2 657.012  20.893   4
   4  -2  -2 284.800   9.896   3
  -4  -2   2 287.219  10.767   1
   4  -2  -2 295.253  10.604   2
  -4  -2   2 289.273   9.816   4
   4   2  -2 299.613  10.371   3
  -4   2   2 295.166   9.914   1
   4   2  -2 290.270   9.465   2
  -4   2   2 300.033  10.239   4
   3  -2  -2 375.254  12.972   2
   3  -2  -2 381.945  12.375   3
  -3  -2   2 384.293  12.375   4
  -3   2   2 386.227  12.641   4
  -3   2   2 399.600  12.331   1
   3   2  -2 402.866  12.676   3
  -2  -2   2 1001.28   30.99   4
  -2  -2   2 1027.71   31.97   1
   2   2  -2 1055.00   30.90   3
  -2   2   2 1050.45   30.84   3
  -2   2   2 1052.91   31.15   4
   1  -2  -2 2.24218 0.93844   2
  -1  -2   2 0.48437 0.86213   1
  -1  -2   2 -0.4815  0.5149   2
  -1  -2   2 0.31717 0.76262   4
  -1   2   2 0.60118 0.78525   3
  -1   2   2 0.98938 0.80031   4
   1   2  -2 1.34817 0.71677   3
   0  -2  -2 55.7099  2.3444   1
   0  -2  -2 50.0686  2.5738   2
   0  -2   2 57.0491  2.4862   2
   0  -2   2 51.6509  2.6321   1
   0   2   2 51.1485  2.1973   4
   0   2  -2 54.7782  2.0074   3
   0   2  -2 57.2920  2.5396   4
   0   2   2 48.9307  2.4869   3
  -1  -2  -2 106.833   4.183   1
   1  -2   2 97.7341  4.1976   1
   1  -2   2 106.754   4.266   2
  -1   2  -2 102.779   4.048   4
   1   2   2 98.9614  4.1698   2
  -2  -2  -2 1898.89   57.81   1
   2  -2   2 1870.15   57.66   1
   2  -2   2 1947.06   55.73   3
   2  -2   2 1921.47   58.26   2
   2   2   2 1909.03   58.11   2
   2   2   2 1896.56   56.00   3
  -2   2  -2 1856.63   56.15   4
   3  -2   2 31.1290  2.2541   3
  -3  -2  -2 27.1415  2.7919   1
   3  -2   2 29.4490  2.7411   2
  -3   2  -2 29.7693  2.3990   4
   3   2   2 26.8215  2.5615   3
  -3   2  -2 30.6771  2.5587   1
   3   2   2 33.1263  2.8255   2
   4  -2   2 229.467   7.832   3
  -4  -2  -2 224.739   7.155   4
   4  -2   2 225.289   8.865   2
  -4   2  -2 227.614   8.256   4
  -4   2  -2 212.785   8.667   1
   4   2   2 230.745   8.578   2
   4   2   2 229.209   8.558   3
   5  -2   2 292.307  10.152   3
   5  -2   2 294.794  11.222   2
  -5  -2  -2 291.325   9.403   4
  -5  -2  -2 308.304  11.569   1
   5   2   2 295.505  10.922   2
   5   2   2 292.451  10.884   3
  -5   2  -2 297.824  10.435   4
  -5   2  -2 301.946  11.234   1
  -6  -2  -2 287.300   9.507   4
   6  -2   2 300.580  10.466   3
   6  -2   2 302.279  11.518   2
  -6  -2  -2 281.391  11.647   1
  -6   2  -2 282.207  11.345   1
   6   2   2 286.308  11.054   2
   6   2   2 292.639  11.133   3
  -6   2  -2 299.243  10.587   4
   7  -2   2 11.9644  2.8308   2
  -7  -2  -2 11.7136  3.0315   1
   7  -2   2 13.3576  2.4772   3
  -7  -2  -2 13.4112  1.7760   4
   7   2   2 14.2931  2.5687   2
  -7   2  -2 12.1473  2.7491   1
   7   2   2 11.8777  2.7904   3
  -7   2  -2 10.1541  2.3845   4
   8  -2   2 45.0097  3.8652   3
   8  -2   2 44.0899  4.3085   2
  -8  -2  -2 42.5473  4.5332   1
  -8  -2  -2 44.0341  3.0525   4
   8   2   2 37.9140  4.0713   3
  -8   2  -2 46.6780  3.7789   4
  -8   2  -2 42.4138  4.2688   1
   8   2   2 41.9242  3.8685   2
  -9  -2  -2 47.5228  5.0598   1
  -9  -2  -2 56.6380  3.4968   4
   9  -2   2 58.2900  4.9634   2
   9  -2   2 51.7322  4.3732   3
  -9   2  -2 49.5588  4.1240   4
   9   2   2 59.3932  4.6813   2
   9   2   2 55.8860  4.8613   3
  -9   2  -2 57.6984  5.0883   1
  10  -2   2 28.1060  3.9908   2
 -10  -2  -2 29.0364  4.5644   1
 -10  -2  -2 25.2557  2.6453   4
  10  -2   2 28.1798  3.6568   3
  10   2   2 23.6923  3.4942   2
 -10   2  -2 27.3454  3.3506   4
 -10   2  -2 28.1273  4.1943   1
  10   2   2 24.7586  3.8991   3
 -11  -2  -2 -2.2420  1.6668   4
  11  -2   2 2.35333 2.77885   3
  11  -2   2 -2.9942  2.7291   2
 -11  -2  -2 5.08350 3.53629   1
 -11   2  -2 7.16409 3.31010   1
  11   2   2 -4.2848  2.2276   2
  11   2   2 1.26092 2.69846   3
 -11   2  -2 0.45301 2.37791   4
  12  -2   2 5.49204 3.54067   2
  12  -2   2 5.13954 3.14304   3
 -12  -2  -2 6.18771 4.13822   1
 -12  -2  -2 8.86734 2.38626   4
  12   2   2 4.30950 3.37854   3
  12   2   2 8.12727 3.20727   2
 -12   2  -2 3.20433 2.67082   4
 -12   2  -2 7.39803 3.76069   1
  13  -2   2 0.54925 3.25703   2
 -13  -2  -2 5.29691 2.42161   4
  13  -2   2 2.35724 3.29498   3
 -13  -2  -2 2.74739 4.03926   1
  13   2   2 4.04911 3.63869   3
 -13   2  -2 6.60160 3.00059   4
 -13   2  -2 -4.3930  3.5542   1
  13   2   2 -1.0669  2.9288   2
 -14  -2  -2 -0.5979  4.2502   1
  14  -2   2 -0.6273  3.4798   2
  14  -2   2 -1.9711  3.0671   3
 -14   2  -2 1.98309 2.90570   4
 -14   2  -2 -1.4470  3.8539   1
  14   2   2 -2.8107  2.8524   2
  14   2   2 0.82988 3.46956   3
  15  -2   2 2.50305 3.80666   2
 -15  -2  -2 -2.6393  4.2815   1
  15  -2   2 -0.6783  3.4410   3
  15   2   2 4.02008 3.89482   3
  15   2   2 -5.7343  3.0062   2
 -15   2  -2 4.01070 3.34426   4
 -15   2  -2 1.66372 4.27059   1
 -16  -2  -2 0.15616 5.03600   1
  16  -2   2 1.69637 3.64154   3
  16  -2   2 1.06153 3.98686   2
  16   2   2 7.72595 4.17840   2
  16   2   2 -3.7488  3.3511   3
 -16   2  -2 -4.2371  4.5491   1
  17  -2   2 24.9903  5.8701   2
 -17  -2  -2 23.3136  6.6244   1
  17  -2   2 22.5351  5.1387   3
 -17   2  -2 25.2280  6.3731   1
  17   2   2 33.8203  5.9669   2
  17   2   2 23.8204  5.4865   3
 -18  -2  -2 -4.6528  5.0936   1
  18  -2   2 1.01650 2.86045   3
  18  -2   2 0.15875 4.23888   2
  18   2   2 3.40513 4.17336   3
 -18   2  -2 0.26109 5.49203   1
  18   2   2 -2.0627  4.1206   2
 -19  -2  -2 -1.7080  5.7685   1
  19  -2   2 10.1358  5.3304   2
  19   2   2 1.26738 4.44577   3
  19   2   2 -0.5627  4.2340   2
 -19   2  -2 -0.9056  5.7955   1
  20  -3  -2 -0.6049  4.2515   2
  20  -3  -2 1.87192 3.02399   3
 -20  -3   2 -1.9781  5.9056   1
 -20   3   2 -16.917   5.329   1
  20   3  -2 -1.9429  4.2514   3
  19  -3  -2 5.06956 4.62095   2
 -19  -3   2 -7.6945  5.5834   1
  19  -3  -2 1.31556 4.14457   3
  19   3  -2 4.43157 4.64612   3
 -19   3   2 -1.5505  5.1089   1
  18  -3  -2 2.96750 3.97189   3
 -18  -3   2 -6.9879  4.9638   1
  18  -3  -2 -0.8541  4.1358   2
 -18   3   2 5.06167 3.63972   4
 -18   3   2 -2.7817  4.8268   1
  18   3  -2 -1.8461  3.9072   3
  17  -3  -2 20.6599  5.0385   2
  17  -3  -2 24.1540  5.3033   3
 -17  -3   2 23.8248  6.3540   1
 -17   3   2 42.1760  5.5152   4
 -17   3   2 30.9220  6.3892   1
  17   3  -2 36.6084  6.1285   3
 -16  -3   2 18.7994  4.0042   4
  16  -3  -2 21.1179  4.6663   3
  16  -3  -2 18.9667  4.8019   2
 -16  -3   2 21.6083  6.1930   1
  16   3  -2 19.9150  4.0185   2
 -16   3   2 21.7655  4.4480   4
  16   3  -2 9.08708 4.44719   3
 -16   3   2 19.4625  5.3510   1
 -15  -3   2 -0.4770  2.7835   4
  15  -3  -2 1.68570 3.70542   2
  15  -3  -2 1.76311 3.45339   3
 -15  -3   2 4.65852 4.94939   1
  15   3  -2 -4.7622  3.3196   3
 -15   3   2 4.90956 4.33395   1
 -15   3   2 3.16201 3.50262   4
  15   3  -2 0.47313 2.70540   2
  14  -3  -2 13.5036  4.1149   2
 -14  -3   2 16.6917  5.4274   1
 -14  -3   2 17.6802  3.3677   4
  14  -3  -2 14.5382  3.9391   3
  14   3  -2 13.0252  3.3371   2
 -14   3   2 12.8339  3.7898   4
  14   3  -2 9.19418 3.87721   3
 -14   3   2 29.4103  5.1523   1
 -13  -3   2 33.9328  5.8801   1
  13  -3  -2 31.2571  4.6014   2
  13  -3  -2 36.1255  4.8159   3
 -13  -3   2 36.0862  3.8947   4
 -13   3   2 36.3078  5.1544   1
  13   3  -2 25.5402  3.6763   2
  13   3  -2 32.5594  5.1298   3
 -13   3   2 28.5893  4.1662   4
 -12  -3   2 74.2677  7.2195   1
  12  -3  -2 70.5004  6.1831   2
 -12  -3   2 76.1319  5.4046   4
  12  -3  -2 89.0333  6.3058   3
 -12   3   2 73.9046  6.3648   1
 -12   3   2 79.4864  5.9573   4
  12   3  -2 67.0660  6.2218   3
  12   3  -2 81.5150  5.4175   2
  11  -3  -2 52.3819  4.7206   3
 -11  -3   2 45.7188  5.6366   1
 -11  -3   2 43.3257  3.7556   4
  11  -3  -2 38.4670  4.5362   2
 -11   3   2 43.8984  4.3647   4
  11   3  -2 44.3239  4.9721   3
 -11   3   2 44.8582  4.8682   1
  11   3  -2 44.0319  3.7677   2
  10  -3  -2 42.1253  4.3341   2
  10  -3  -2 46.0681  4.2764   3
 -10  -3   2 48.4417  3.8530   4
 -10  -3   2 43.3075  5.0986   1
 -10   3   2 40.2974  4.0670   4
  10   3  -2 46.8396  4.7082   3
  10   3  -2 37.9466  3.4070   2
 -10   3   2 39.3765  4.3026   1
  -9  -3   2 21.9961  2.6908   4
   9  -3  -2 27.0471  3.3866   3
  -9  -3   2 26.4103  4.2763   1
   9  -3  -2 28.8577  3.7502   2
   9   3  -2 21.8563  2.6808   2
  -9   3   2 24.3709  3.3580   1
   9   3  -2 20.2352  3.6336   3
  -9   3   2 23.1985  3.2409   4
  -8  -3   2 124.861   7.456   1
   8  -3  -2 129.147   6.827   2
   8  -3  -2 121.922   6.341   3
  -8  -3   2 135.316   6.037   4
   8   3  -2 133.454   7.104   3
  -8   3   2 124.498   6.543   1
  -8   3   2 128.659   6.595   4
   8   3  -2 130.407   5.777   2
  -7  -3   2 292.453  10.524   4
   7  -3  -2 297.553  10.937   3
   7  -3  -2 296.306  11.512   2
  -7  -3   2 286.783  11.997   1
   7   3  -2 288.305  11.416   3
   7   3  -2 300.081  10.381   2
  -7   3   2 302.272  11.236   4
  -7   3   2 302.989  11.142   1
   6  -3  -2 41.9215  3.5650   2
  -6  -3   2 44.1299  3.9810   1
   6  -3  -2 45.3224  3.2310   3
  -6  -3   2 37.6304  2.8833   4
  -6   3   2 40.1869  3.1953   1
  -6   3   2 40.4414  3.3161   4
   6   3  -2 38.8301  2.6230   2
   6   3  -2 36.2224  3.4139   3
   5  -3  -2 143.646   6.526   2
  -5  -3   2 135.734   6.794   1
   5  -3  -2 140.619   5.741   3
  -5  -3   2 129.683   5.489   4
   5   3  -2 135.977   5.082   2
  -5   3   2 134.232   6.139   4
  -5   3   2 148.101   5.709   1
  -4  -3   2 50.7187  4.4502   1
   4  -3  -2 62.7003  4.6397   2
   4  -3  -2 63.7566  3.3441   3
  -4  -3   2 64.0568  3.3177   4
  -4   3   2 57.5250  3.8000   4
   4   3  -2 57.4024  3.8757   3
   4   3  -2 57.3325  2.6021   2
  -4   3   2 63.7147  3.0988   1
   3  -3  -2 439.311  14.670   2
  -3  -3   2 421.666  14.592   1
  -3  -3   2 426.166  13.737   4
  -3   3   2 427.896  14.073   4
  -3   3   2 448.825  13.538   1
   3   3  -2 417.783  13.931   3
  -3   3   2 426.525  13.593   3
  -2  -3   2 1088.54   33.88   1
  -2  -3   2 1056.36   32.70   4
   2  -3  -2 1113.80   34.15   2
  -2  -3   2 1009.39   33.69   2
  -2   3   2 1133.38   32.55   3
  -2   3   2 1115.17   32.94   4
   2   3  -2 1131.91   32.62   3
  -1  -3   2 5.03899 1.01153   2
  -1  -3   2 4.70354 1.26761   1
   1  -3  -2 4.61506 1.31401   2
   1  -3  -2 4.14884 0.75629   1
   1   3  -2 5.67517 0.99657   3
  -1   3   2 4.68322 1.11242   3
   1   3  -2 3.64443 1.06019   4
  -1   3   2 3.61545 1.10226   4
   0  -3   2 177.409   6.600   1
   0  -3  -2 186.848   6.227   1
   0  -3   2 175.202   6.434   2
   0  -3  -2 182.545   6.634   2
   0   3  -2 176.661   6.426   4
   0   3   2 168.769   6.021   4
   0   3  -2 187.962   5.752   3
   0   3   2 175.524   6.371   3
   1  -3   2 851.712  26.228   2
  -1  -3  -2 833.062  25.885   1
   1  -3   2 823.017  25.981   1
   1   3   2 812.853  24.853   4
  -1   3  -2 850.874  25.446   4
   1   3   2 799.438  26.072   2
   2  -3   2 215.490   8.141   1
   2  -3   2 238.152   8.501   2
  -2  -3  -2 211.436   8.218   1
   2   3   2 213.714   8.064   3
   2   3   2 219.124   8.071   2
  -2   3  -2 219.926   7.962   4
   3  -3   2 317.341  11.477   1
   3  -3   2 339.529  11.901   2
  -3  -3  -2 301.538  11.697   1
   3  -3   2 346.967  10.277   3
   3   3   2 305.546  11.293   3
   3   3   2 345.830  11.546   2
  -3   3  -2 334.556  11.263   4
   4  -3   2 735.622  21.119   3
  -4  -3  -2 682.768  22.943   1
   4  -3   2 695.202  22.980   2
  -4   3  -2 672.458  22.670   1
   4   3   2 690.131  22.143   3
  -4   3  -2 679.876  21.889   4
   4   3   2 697.008  22.604   2
   5  -3   2 208.319   7.580   3
  -5  -3  -2 214.814   9.044   1
   5  -3   2 212.476   8.946   2
  -5  -3  -2 218.704   6.903   4
  -5   3  -2 196.703   8.137   4
  -5   3  -2 204.207   8.627   1
   5   3   2 217.507   8.422   2
   6  -3   2 299.946  10.589   3
   6  -3   2 306.223  11.973   2
  -6  -3  -2 300.147  12.118   1
  -6  -3  -2 310.080   9.769   4
  -6   3  -2 300.887  11.782   1
  -6   3  -2 315.536  11.257   4
   6   3   2 288.928  11.358   2
   6   3   2 296.124  11.640   3
  -7  -3  -2 244.670  10.931   1
  -7  -3  -2 262.742   8.505   4
   7  -3   2 235.345  10.582   2
   7  -3   2 245.471   9.526   3
  -7   3  -2 247.588   9.845   4
   7   3   2 250.208  10.135   2
   7   3   2 260.344  10.544   3
  -7   3  -2 250.163  10.567   1
   8  -3   2 -0.0562  2.3397   2
  -8  -3  -2 -0.5377  1.2621   4
   8  -3   2 -0.6697  1.8824   3
  -8  -3  -2 -0.5295  2.6952   1
   8   3   2 0.70382 1.89081   2
  -8   3  -2 2.09296 2.22752   1
   8   3   2 -1.9774  2.1271   3
  -8   3  -2 0.19159 2.06015   4
  -9  -3  -2 320.586  14.187   1
  -9  -3  -2 340.115  11.317   4
   9  -3   2 334.528  12.491   3
   9  -3   2 328.186  13.817   2
  -9   3  -2 341.613  12.757   4
   9   3   2 324.614  13.448   3
  -9   3  -2 345.302  13.891   1
   9   3   2 328.669  13.116   2
 -10  -3  -2 111.580   5.170   4
  10  -3   2 106.527   6.374   3
  10  -3   2 99.0451  7.0709   2
 -10  -3  -2 114.409   7.848   1
  10   3   2 118.313   6.756   2
 -10   3  -2 103.730   7.133   1
 -10   3  -2 125.042   6.752   4
  10   3   2 109.450   7.122   3
  11  -3   2 15.6751  3.7535   2
 -11  -3  -2 16.1022  2.4218   4
  11  -3   2 26.0728  3.6592   3
 -11  -3  -2 19.9304  4.5953   1
  11   3   2 18.9719  3.5205   2
  11   3   2 22.1731  4.0685   3
 -11   3  -2 11.7777  3.6590   1
 -11   3  -2 10.1277  3.0729   4
 -12  -3  -2 43.4870  6.1806   1
 -12  -3  -2 51.7567  4.1045   4
  12  -3   2 49.4065  5.0632   3
  12  -3   2 49.8014  5.6220   2
  12   3   2 46.7926  4.9307   2
 -12   3  -2 56.6079  4.9968   4
  12   3   2 47.8320  5.4714   3
 -12   3  -2 47.8609  5.7863   1
 -13  -3  -2 10.9651  4.9872   1
  13  -3   2 7.16279 3.73876   2
  13  -3   2 4.39055 3.25913   3
 -13   3  -2 6.15988 3.06753   4
  13   3   2 2.23974 3.51026   3
  13   3   2 3.98002 3.00114   2
 -13   3  -2 7.63740 4.23358   1
  14  -3   2 48.5117  5.4320   3
  14  -3   2 40.3005  5.6911   2
 -14  -3  -2 28.8178  6.1416   1
 -14   3  -2 41.3768  4.7821   4
  14   3   2 25.5113  4.5290   2
  14   3   2 32.4942  5.5696   3
 -14   3  -2 20.4095  5.3527   1
 -15  -3  -2 66.3951  8.2323   1
  15  -3   2 73.6735  7.5244   2
  15  -3   2 80.8210  6.9215   3
 -15   3  -2 72.0445  7.7463   1
 -15   3  -2 82.3508  6.6936   4
  15   3   2 74.6515  7.4557   3
  15   3   2 73.3817  6.7473   2
  16  -3   2 12.8484  4.1174   3
  16  -3   2 10.2040  4.7355   2
 -16  -3  -2 12.2201  5.7318   1
 -16   3  -2 5.43894 5.01822   1
  16   3   2 8.43081 4.05937   2
  16   3   2 7.92118 4.51666   3
  17  -3   2 1.60690 2.44044   3
  17  -3   2 10.3650  5.2087   2
 -17  -3  -2 2.70874 5.34205   1
 -17   3  -2 8.90892 5.43218   1
  17   3   2 6.04193 4.14873   3
  17   3   2 4.06782 4.18528   2
 -18  -3  -2 -6.5072  5.2617   1
  18  -3   2 3.02292 4.40394   2
 -18   3  -2 4.12100 5.71962   1
  18   3   2 0.35650 3.92847   2
  18   3   2 2.12284 4.15231   3
 -19  -3  -2 54.9116  9.2294   1
  19  -3   2 64.4780  8.3214   2
  19   3   2 61.7029  7.9015   3
 -19   3  -2 68.5220  9.3937   1
 -20  -4   2 -4.7152  6.0002   1
  20  -4  -2 4.51098 4.72244   2
 -20   4   2 -4.4057  5.5251   1
  20   4  -2 -0.2282  4.7276   3
  19  -4  -2 0.67462 3.06385   3
  19  -4  -2 10.3499  4.9577   2
 -19  -4   2 1.21206 5.87042   1
 -19   4   2 2.54472 3.90593   4
  19   4  -2 -0.9800  4.4898   3
 -19   4   2 -6.6328  5.0049   1
 -18  -4   2 4.26146 5.80552   1
  18  -4  -2 -1.2094  3.9081   3
  18  -4  -2 -4.0714  3.6794   2
 -18   4   2 -6.8898  4.6613   1
  18   4  -2 2.11438 4.20538   3
 -18   4   2 -1.3235  3.7066   4
  17  -4  -2 20.1306  5.2129   2
 -17  -4   2 3.76266 5.77015   1
  17  -4  -2 11.3011  4.3502   3
 -17   4   2 9.70385 5.21512   1
 -17   4   2 13.8147  4.4882   4
  17   4  -2 4.50343 4.31340   3
  16  -4  -2 58.0860  6.5622   2
 -16  -4   2 57.0787  7.7929   1
  16  -4  -2 63.1046  6.4794   3
  16   4  -2 49.9428  5.2334   2
 -16   4   2 49.5230  6.7584   1
 -16   4   2 59.9049  6.2009   4
  16   4  -2 40.2273  6.1794   3
 -15  -4   2 33.3437  4.2824   4
  15  -4  -2 38.5273  5.5299   2
  15  -4  -2 40.6653  5.3406   3
 -15  -4   2 38.7223  6.8912   1
 -15   4   2 43.5825  5.4071   4
 -15   4   2 37.0066  5.9830   1
  15   4  -2 48.6950  6.3890   3
  15   4  -2 40.1193  4.6190   2
  14  -4  -2 -0.5978  3.0386   3
 -14  -4   2 3.36002 2.70258   4
  14  -4  -2 2.01059 3.39872   2
 -14  -4   2 1.40632 4.62513   1
 -14   4   2 2.75386 3.78503   1
 -14   4   2 -2.8440  2.9679   4
  14   4  -2 -2.5130  3.4270   3
  14   4  -2 0.20547 2.36977   2
  13  -4  -2 9.53823 3.74156   2
  13  -4  -2 -1.8543  2.9607   3
 -13  -4   2 3.79339 2.48786   4
 -13  -4   2 3.55790 4.56096   1
 -13   4   2 1.22454 3.65429   1
 -13   4   2 3.31945 3.12335   4
  13   4  -2 0.81452 2.41507   2
  13   4  -2 3.26794 3.55767   3
 -12  -4   2 3.30533 4.14798   1
  12  -4  -2 2.20179 3.10979   2
 -12  -4   2 -2.6118  1.9943   4
  12  -4  -2 -1.9643  2.4598   3
  12   4  -2 1.49000 3.16349   3
  12   4  -2 0.75906 1.99647   2
 -12   4   2 -1.8324  2.4928   4
 -12   4   2 -2.3675  3.0212   1
  11  -4  -2 99.7318  6.6900   2
 -11  -4   2 91.7674  7.6143   1
  11  -4  -2 99.8711  6.3287   3
 -11  -4   2 101.964   5.588   4
 -11   4   2 94.7311  6.4491   4
  11   4  -2 103.665   5.632   2
 -11   4   2 89.6558  6.4552   1
  11   4  -2 91.0144  6.9164   3
 -10  -4   2 118.800   5.977   4
  10  -4  -2 121.622   6.658   3
 -10  -4   2 122.714   8.026   1
  10  -4  -2 117.931   7.237   2
  10   4  -2 124.432   5.969   2
  10   4  -2 116.192   7.350   3
 -10   4   2 120.854   6.875   1
 -10   4   2 116.481   6.777   4
   9  -4  -2 16.9327  2.8604   3
  -9  -4   2 15.6811  2.4016   4
   9  -4  -2 15.0479  3.3045   2
  -9  -4   2 23.7202  4.2507   1
  -9   4   2 16.0959  3.1135   4
  -9   4   2 13.3241  2.9328   1
   9   4  -2 19.7879  3.5631   3
   9   4  -2 15.7318  2.3278   2
   8  -4  -2 34.1430  3.9825   2
  -8  -4   2 43.2187  4.8313   1
  -8  -4   2 37.1577  3.1615   4
   8  -4  -2 36.5427  3.4472   3
   8   4  -2 32.9971  2.7628   2
   8   4  -2 37.6472  4.1327   3
  -8   4   2 36.7646  3.5436   1
  -8   4   2 30.4540  3.5597   4
   7  -4  -2 128.489   7.097   2
   7  -4  -2 128.012   5.947   3
  -7  -4   2 123.581   5.606   4
  -7   4   2 108.986   6.204   4
   7   4  -2 124.175   5.286   2
  -7   4   2 119.948   5.926   1
   7   4  -2 125.515   6.704   3
  -6  -4   2 187.377   7.202   4
   6  -4  -2 203.136   7.459   3
   6  -4  -2 185.107   8.331   2
  -6  -4   2 167.282   8.370   1
   6   4  -2 162.404   7.817   3
  -6   4   2 191.964   7.958   4
   6   4  -2 181.604   6.760   2
  -6   4   2 196.570   7.395   1
   5  -4  -2 1031.67   31.36   3
  -5  -4   2 1018.48   33.22   1
   5  -4  -2 1026.06   33.16   2
  -5  -4   2 1049.32   31.50   4
  -5   4   2 1013.94   32.10   4
   5   4  -2 981.893  31.922   3
  -5   4   2 1061.02   32.04   1
   5   4  -2 1067.68   31.87   2
  -4  -4   2 14.7640  2.8589   1
  -4  -4   2 15.0254  1.7922   4
   4  -4  -2 11.3536  2.7421   2
  -4   4   2 14.9308  2.2911   4
   4   4  -2 14.4830  2.3020   3
   4   4  -2 14.9693  1.3344   2
  -4   4   2 15.7943  1.5595   1
  -4   4   2 16.7533  1.8515   3
   3  -4  -2 55.7187  4.5896   2
  -3  -4   2 61.9133  3.3367   4
  -3  -4   2 64.5783  2.9368   2
  -3  -4   2 54.0912  4.3993   1
  -3   4   2 59.5388  3.2036   3
  -3   4   2 57.9440  3.8265   4
   3   4  -2 62.3659  3.8385   3
  -2  -4   2 545.997  18.719   2
   2  -4  -2 644.896  18.596   1
  -2  -4   2 591.944  19.541   1
  -2  -4   2 590.842  18.668   4
   2  -4  -2 609.989  19.739   2
   2   4  -2 587.666  18.502   3
  -2   4   2 603.614  18.922   4
  -2   4   2 616.500  18.511   3
   1  -4  -2 779.212  24.417   2
  -1  -4   2 723.155  23.741   2
   1  -4  -2 799.045  23.480   1
  -1  -4   2 746.499  24.135   1
  -1   4   2 787.840  23.228   3
   1   4  -2 759.798  22.851   3
  -1   4   2 757.615  23.317   4
   1   4  -2 739.125  23.400   4
   0  -4  -2 4337.51  133.01   2
   0  -4  -2 4489.36  131.89   1
   0  -4   2 4388.95  132.92   2
   0  -4   2 4361.61  131.96   1
   0   4   2 4287.09  128.48   4
   0   4   2 4461.31  127.72   3
   0   4  -2 4387.82  128.73   4
   0   4  -2 4488.57  128.10   3
  -1  -4  -2 135.782   5.663   1
   1  -4   2 138.095   5.661   1
  -1  -4  -2 128.866   5.555   2
   1  -4   2 127.907   5.812   2
   1   4   2 135.918   4.836   4
  -1   4  -2 130.047   5.532   4
   1   4   2 134.558   5.552   3
   2  -4   2 4.75918 2.12367   2
   2  -4   2 12.1268  1.9405   1
  -2  -4  -2 7.29057 2.31935   1
   2   4   2 11.9576  1.1855   4
   2   4   2 12.2349  1.9971   2
   2   4   2 9.49562 1.97322   3
  -2   4  -2 10.4150  1.9916   4
   3  -4   2 335.496  11.954   1
   3  -4   2 349.272  10.448   3
  -3  -4  -2 329.592  12.284   1
   3  -4   2 342.279  12.418   2
   3   4   2 321.672  11.805   3
   3   4   2 349.943  10.530   4
   3   4   2 337.365  11.909   2
  -3   4  -2 344.712  11.798   4
   4  -4   2 1551.47   44.03   3
   4  -4   2 1474.26   47.10   2
  -4  -4  -2 1503.62   46.95   1
  -4   4  -2 1436.14   45.30   4
   4   4   2 1516.93   46.68   2
  -4   4  -2 1515.73   46.63   1
   4   4   2 1474.02   45.37   3
   5  -4   2 442.472  16.153   2
  -5  -4  -2 462.760  13.811   4
   5  -4   2 464.910  14.289   3
  -5  -4  -2 435.841  16.248   1
   5   4   2 412.917  15.442   3
   5   4   2 462.459  15.623   2
  -5   4  -2 453.103  15.448   4
  -5   4  -2 454.767  15.924   1
  -6  -4  -2 121.253   7.053   1
   6  -4   2 126.370   5.400   3
   6  -4   2 116.354   6.672   2
  -6  -4  -2 131.045   4.642   4
   6   4   2 125.143   6.154   2
   6   4   2 116.814   6.507   3
  -6   4  -2 104.263   6.058   4
  -6   4  -2 122.752   6.344   1
  -7  -4  -2 28.9919  2.2769   4
  -7  -4  -2 19.8949  3.7310   1
   7  -4   2 27.0659  3.7089   2
   7  -4   2 27.5520  2.8017   3
   7   4   2 26.1241  3.6080   3
   7   4   2 23.6206  3.0903   2
  -7   4  -2 27.6646  3.4393   1
  -7   4  -2 24.0275  3.2635   4
   8  -4   2 70.6751  5.8411   2
  -8  -4  -2 90.7285  4.0166   4
  -8  -4  -2 85.5182  6.5676   1
   8  -4   2 81.9006  4.9482   3
  -8   4  -2 91.2814  5.9241   1
  -8   4  -2 90.9190  5.7226   4
   8   4   2 85.4802  6.1186   3
   8   4   2 85.7992  5.4383   2
   9  -4   2 158.158   8.574   2
  -9  -4  -2 159.963   6.180   4
   9  -4   2 157.705   7.379   3
  -9  -4  -2 152.726   9.115   1
  -9   4  -2 154.974   7.868   4
  -9   4  -2 167.612   8.483   1
   9   4   2 146.992   7.695   2
   9   4   2 149.066   8.396   3
 -10  -4  -2 89.1616  7.3398   1
  10  -4   2 96.3470  7.0488   2
 -10  -4  -2 97.7298  4.6280   4
  10  -4   2 93.9028  5.8805   3
 -10   4  -2 84.6292  6.4007   1
 -10   4  -2 90.0360  6.0841   4
  10   4   2 87.8439  5.9745   2
  10   4   2 97.5052  6.8707   3
 -11  -4  -2 141.917   9.493   1
  11  -4   2 136.770   7.550   3
 -11  -4  -2 144.013   6.208   4
  11  -4   2 137.499   8.581   2
  11   4   2 144.342   8.797   3
 -11   4  -2 152.120   8.015   4
 -11   4  -2 126.173   8.350   1
  11   4   2 142.934   7.869   2
 -12  -4  -2 2.37386 4.27856   1
  12  -4   2 -2.5590  2.6196   3
 -12  -4  -2 1.74155 1.89881   4
  12  -4   2 -1.5114  3.0730   2
 -12   4  -2 8.33150 3.83878   1
  12   4   2 -2.3838  3.1911   3
 -12   4  -2 2.41928 3.04604   4
  12   4   2 3.13256 2.76832   2
 -13  -4  -2 -2.0240  4.1423   1
  13  -4   2 -1.4244  2.7433   3
  13  -4   2 -0.1558  3.4560   2
 -13   4  -2 -5.1696  3.0150   1
  13   4   2 -3.2924  2.5253   2
 -13   4  -2 -1.1574  2.8388   4
  13   4   2 5.34578 3.68704   3
  14  -4   2 72.1992  6.2873   3
 -14  -4  -2 60.4288  7.7370   1
  14  -4   2 83.3357  7.6952   2
 -14   4  -2 80.3721  6.5297   4
  14   4   2 73.5182  6.4698   2
 -14   4  -2 67.8787  7.4094   1
  14   4   2 71.6320  7.2004   3
  15  -4   2 33.6570  4.9830   3
 -15  -4  -2 27.3432  6.5128   1
  15  -4   2 37.5932  6.0912   2
 -15   4  -2 34.1842  6.1661   1
  15   4   2 29.5110  4.9582   2
 -15   4  -2 30.2836  4.8133   4
  15   4   2 35.8197  5.8600   3
  16  -4   2 9.83867 3.64484   3
 -16  -4  -2 11.5348  5.8018   1
  16  -4   2 17.9346  5.1096   2
  16   4   2 22.6200  5.3272   3
 -16   4  -2 13.8165  4.0857   4
  16   4   2 22.3315  4.7208   2
 -16   4  -2 19.5429  5.5889   1
  17  -4   2 5.74386 4.67619   2
 -17  -4  -2 3.15613 5.65469   1
  17   4   2 3.14553 3.92505   2
 -17   4  -2 5.90104 5.10239   1
  17   4   2 3.85742 4.27110   3
  18  -4   2 4.16933 5.02166   2
 -18  -4  -2 1.07909 5.92984   1
 -18   4  -2 4.20185 5.61950   1
  18   4   2 3.35030 4.59199   3
  18   4   2 8.23902 4.37682   2
 -19  -4  -2 -1.6518  6.1933   1
  19  -4   2 7.32911 5.45929   2
  19   4   2 6.99717 5.05337   3
 -19   4  -2 6.09640 6.10654   1
 -20  -5   2 -5.1049  6.0771   1
  20  -5  -2 6.79431 5.29098   2
  20   5  -2 8.36596 5.32953   3
 -20   5   2 -8.9842  3.3253   1
 -19  -5   2 10.7296  6.5347   1
  19  -5  -2 11.1967  5.1407   2
  19  -5  -2 1.85371 3.01994   3
 -19   5   2 6.56389 4.26318   4
  19   5  -2 12.9203  5.4224   3
 -19   5   2 2.28237 5.40422   1
 -18  -5   2 -12.370   5.189   1
  18  -5  -2 2.29867 3.47218   3
  18  -5  -2 -0.2502  4.2513   2
  18   5  -2 -2.1763  4.1012   3
 -18   5   2 -2.9067  3.6365   4
 -18   5   2 -1.4647  4.9704   1
  17  -5  -2 38.2165  6.0924   2
  17  -5  -2 26.7729  5.3617   3
 -17  -5   2 23.0545  6.7652   1
 -17   5   2 37.7684  5.6289   4
  17   5  -2 31.2117  6.1966   3
 -17   5   2 26.0598  6.0617   1
  16  -5  -2 0.22266 3.44819   3
  16  -5  -2 2.53796 3.78827   2
 -16  -5   2 2.92943 5.18126   1
  16   5  -2 -1.3574  3.9722   3
 -16   5   2 -0.4483  4.3480   1
 -16   5   2 5.95868 3.80058   4
  15  -5  -2 6.30535 4.10993   2
 -15  -5   2 2.61232 2.82159   4
 -15  -5   2 4.06462 5.17315   1
  15  -5  -2 3.29620 3.53749   3
  15   5  -2 -0.7204  3.5425   3
  15   5  -2 4.73004 2.96242   2
 -15   5   2 -1.1476  3.1940   4
 -15   5   2 -5.9813  3.5945   1
 -14  -5   2 23.4152  3.5434   4
 -14  -5   2 21.4367  6.1699   1
  14  -5  -2 28.0211  4.5770   3
  14  -5  -2 19.2404  4.5234   2
  14   5  -2 25.5174  3.6718   2
 -14   5   2 30.1684  5.1200   1
 -14   5   2 27.2494  4.6383   4
  14   5  -2 26.3938  5.2346   3
 -13  -5   2 53.6244  4.4308   4
  13  -5  -2 59.4063  5.6016   3
  13  -5  -2 50.0609  5.7651   2
 -13  -5   2 53.0028  6.9158   1
 -13   5   2 48.0537  5.3607   4
  13   5  -2 49.1992  6.0973   3
 -13   5   2 56.7980  5.8541   1
  13   5  -2 49.2667  4.4253   2
  12  -5  -2 -4.3574  2.9711   2
 -12  -5   2 7.69193 4.63481   1
  12  -5  -2 5.60714 2.91947   3
 -12  -5   2 3.27725 2.19106   4
  12   5  -2 1.62474 3.25724   3
 -12   5   2 2.20336 2.94515   4
  12   5  -2 0.70695 2.09134   2
 -12   5   2 4.74900 3.25797   1
 -11  -5   2 35.3751  5.5152   1
 -11  -5   2 34.5583  3.3426   4
  11  -5  -2 24.7734  3.7380   3
  11  -5  -2 27.1420  4.2849   2
 -11   5   2 32.4512  4.1642   4
  11   5  -2 36.2524  3.3203   2
  11   5  -2 32.9767  4.6135   3
 -11   5   2 32.3483  4.0799   1
  10  -5  -2 45.1109  4.8267   2
 -10  -5   2 48.0747  3.9071   4
  10  -5  -2 55.4409  4.5292   3
 -10  -5   2 42.1382  5.4070   1
 -10   5   2 44.2732  4.4115   4
  10   5  -2 48.5262  3.7637   2
  10   5  -2 41.9612  4.8521   3
 -10   5   2 47.6064  4.4112   1
  -9  -5   2 182.148   7.593   4
   9  -5  -2 182.209   9.105   2
  -9  -5   2 180.200   9.699   1
   9  -5  -2 182.325   8.066   3
   9   5  -2 165.254   8.776   3
  -9   5   2 172.370   8.152   1
   9   5  -2 184.799   7.460   2
  -9   5   2 164.732   8.402   4
  -8  -5   2 126.449   5.986   4
  -8  -5   2 127.132   7.885   1
   8  -5  -2 140.353   6.498   3
   8  -5  -2 127.024   7.373   2
   8   5  -2 114.690   7.112   3
  -8   5   2 133.157   7.086   4
  -8   5   2 136.210   6.562   1
   8   5  -2 126.484   5.742   2
   7  -5  -2 16.5322  2.5168   3
  -7  -5   2 11.1822  3.4633   1
   7  -5  -2 16.6634  3.2738   2
  -7  -5   2 16.5894  2.3735   4
  -7   5   2 17.5038  2.9389   4
   7   5  -2 14.5382  2.0211   2
  -7   5   2 22.0155  2.5297   1
   7   5  -2 14.4255  3.0818   3
   6  -5  -2 5.74558 1.73622   3
  -6  -5   2 8.15202 1.75533   4
  -6  -5   2 7.06185 2.74900   1
   6  -5  -2 2.38424 2.47292   2
   6   5  -2 5.84535 1.41035   2
  -6   5   2 4.17879 2.10672   4
   6   5  -2 3.45761 2.12173   3
  -6   5   2 7.35967 1.70170   1
  -5  -5   2 126.152   5.503   4
  -5  -5   2 110.234   6.599   1
   5  -5  -2 126.001   6.652   2
   5  -5  -2 136.761   5.523   3
   5   5  -2 123.639   4.940   2
   5   5  -2 120.873   6.128   3
  -5   5   2 130.377   5.238   1
  -5   5   2 144.585   6.309   4
  -4  -5   2 17.6429  3.0267   1
  -4  -5   2 25.5037  2.0371   2
   4  -5  -2 29.2331  3.2266   2
  -4  -5   2 24.5589  2.2175   4
   4   5  -2 27.0635  2.7572   3
  -4   5   2 24.5051  2.6692   4
  -4   5   2 25.3737  2.1389   3
  -4   5   2 24.2788  1.9354   1
  -3  -5   2 205.230   7.471   2
   3  -5  -2 211.164   8.906   2
  -3  -5   2 206.958   8.759   1
  -3  -5   2 210.128   7.766   4
   3  -5  -2 219.548   7.205   1
   3   5  -2 212.910   8.088   3
  -3   5   2 223.955   7.655   3
  -3   5   2 210.133   8.276   4
  -2  -5   2 241.582   9.489   1
   2  -5  -2 246.286   9.740   2
  -2  -5   2 216.674   8.524   2
   2  -5  -2 255.277   8.105   1
  -2   5   2 253.116   9.033   4
   2   5  -2 245.306   8.731   4
  -2   5   2 257.694   8.561   3
   2   5  -2 241.759   8.575   3
  -1  -5   2 275.262   9.926   2
   1  -5  -2 296.465  10.631   2
   1  -5  -2 281.675   9.402   1
  -1  -5   2 278.466  10.304   1
   1   5  -2 271.626   9.792   4
  -1   5   2 286.159   9.635   3
  -1   5   2 282.158   9.820   4
   1   5  -2 282.911   9.296   3
   0  -5  -2 0.37424 1.74841   2
   0  -5   2 0.68860 1.55460   1
   0  -5  -2 2.03870 1.82907   1
   0  -5   2 0.32479 1.85802   2
   0   5  -2 0.47490 1.31617   4
   0   5  -2 0.40319 1.00732   3
   0   5   2 3.83683 1.46004   4
   0   5   2 -1.6155  1.2102   3
  -1  -5  -2 1229.42   37.64   1
   1  -5   2 1234.36   38.10   2
   1  -5   2 1219.80   37.76   1
  -1  -5  -2 1218.22   38.03   2
  -1   5  -2 1182.40   36.91   4
   1   5   2 1205.13   36.28   4
   1   5   2 1210.61   36.72   3
   2  -5   2 1859.94   57.13   1
  -2  -5  -2 1813.89   57.48   2
  -2  -5  -2 1803.60   57.17   1
   2  -5   2 1898.92   57.84   2
   2   5   2 1883.87   55.06   4
   2   5   2 1885.98   55.72   3
  -2   5  -2 1918.35   56.04   4
  -3  -5  -2 2007.56   62.47   1
   3  -5   2 2034.18   62.99   2
   3  -5   2 2047.68   62.15   1
  -3   5  -2 2003.33   60.88   4
   3   5   2 2067.98   59.83   4
   3   5   2 2039.81   60.67   3
   3   5   2 2007.29   62.48   2
   4  -5   2 322.620  12.486   2
  -4  -5  -2 329.060  12.578   1
   4  -5   2 349.051  10.416   3
   4  -5   2 311.966  11.885   1
   4   5   2 313.774  11.837   2
   4   5   2 348.707  10.460   4
  -4   5  -2 316.445  11.846   4
   4   5   2 336.072  12.177   3
   5  -5   2 42.4986  2.5992   3
  -5  -5  -2 37.8047  4.0104   1
   5  -5   2 36.0831  3.7065   2
   5   5   2 41.0923  3.3554   2
   5   5   2 30.9845  3.3762   3
  -5   5  -2 34.4817  3.3050   1
  -5   5  -2 33.2952  3.3941   4
  -6  -5  -2 -1.2046  0.9968   4
   6  -5   2 -0.3515  2.3425   2
   6  -5   2 0.39890 1.56013   3
  -6  -5  -2 2.83116 2.77918   1
   6   5   2 1.46172 2.18540   3
   6   5   2 0.58217 1.83006   2
  -6   5  -2 1.33500 2.14967   4
  -6   5  -2 -0.2443  1.8432   1
   7  -5   2 175.881   8.738   2
   7  -5   2 176.934   7.019   3
  -7  -5  -2 176.241   6.232   4
  -7  -5  -2 177.579   9.174   1
   7   5   2 163.240   7.828   2
  -7   5  -2 164.618   8.170   1
   7   5   2 173.325   8.546   3
  -7   5  -2 171.803   8.164   4
  -8  -5  -2 -1.2660  1.1201   4
  -8  -5  -2 -1.8558  2.7621   1
   8  -5   2 -1.7707  2.3178   2
   8  -5   2 0.45537 1.78992   3
  -8   5  -2 0.27686 2.25052   4
   8   5   2 4.74368 2.67222   3
  -8   5  -2 -1.7421  2.0662   1
   8   5   2 0.73761 1.94930   2
   9  -5   2 610.273  21.978   2
  -9  -5  -2 613.748  18.694   4
  -9  -5  -2 566.049  22.222   1
   9  -5   2 582.913  19.633   3
   9   5   2 593.075  20.948   2
   9   5   2 597.341  21.541   3
  -9   5  -2 571.742  20.614   4
  -9   5  -2 597.350  21.542   1
 -10  -5  -2 6.50248 1.66823   4
  10  -5   2 7.49057 3.31947   2
 -10  -5  -2 3.53109 3.54415   1
  10  -5   2 2.66184 2.39928   3
  10   5   2 2.92825 2.45409   2
  10   5   2 4.86297 3.20107   3
 -10   5  -2 4.78123 2.66236   4
 -10   5  -2 6.72093 3.06563   1
  11  -5   2 211.208   9.409   3
  11  -5   2 207.596  10.804   2
 -11  -5  -2 206.459  11.611   1
 -11  -5  -2 203.180   7.967   4
  11   5   2 218.885  10.043   2
 -11   5  -2 206.475  10.104   4
 -11   5  -2 193.715  10.482   1
  11   5   2 208.389  10.907   3
 -12  -5  -2 34.8671  6.1688   1
  12  -5   2 40.2551  4.4990   3
  12  -5   2 29.6004  5.0192   2
 -12   5  -2 35.6035  5.2187   1
 -12   5  -2 42.7112  4.9776   4
  12   5   2 34.6115  5.2812   3
  12   5   2 34.1234  4.4470   2
  13  -5   2 91.9958  6.6941   3
  13  -5   2 85.0582  7.5063   2
 -13  -5  -2 99.6892  8.9034   1
  13   5   2 91.9626  7.7260   3
 -13   5  -2 78.5736  6.5523   4
  13   5   2 73.5760  6.4311   2
 -13   5  -2 89.4301  7.6979   1
  14  -5   2 46.9671  6.1187   2
 -14  -5  -2 29.3491  6.4228   1
  14  -5   2 26.1600  4.5275   3
  14   5   2 43.9351  5.3549   2
  14   5   2 40.1198  5.9339   3
 -14   5  -2 32.7651  4.9573   4
 -14   5  -2 33.5408  5.7298   1
 -15  -5  -2 -2.0784  4.7749   1
  15  -5   2 5.65802 3.46245   3
  15  -5   2 -1.5421  3.6328   2
  15   5   2 -2.0050  3.6757   3
 -15   5  -2 1.23720 3.33010   4
  15   5   2 2.79340 3.43992   2
 -15   5  -2 -0.4434  4.0123   1
  16  -5   2 35.3353  6.2803   2
 -16  -5  -2 39.2970  7.4314   1
  16   5   2 25.6979  5.6610   3
 -16   5  -2 19.4032  4.4007   4
 -16   5  -2 30.2185  6.2936   1
  16   5   2 32.8367  5.3955   2
  17  -5   2 -0.8236  4.2610   2
 -17  -5  -2 10.1614  6.2225   1
  17   5   2 7.00324 4.04300   2
 -17   5  -2 1.28558 4.76604   1
  17   5   2 -2.0282  3.7001   3
  18  -5   2 8.53886 5.09249   2
 -18  -5  -2 1.41322 5.98900   1
 -18   5  -2 -5.2107  4.9752   1
  18   5   2 1.77105 4.56416   3
  19  -5   2 22.5133  6.7470   2
 -19  -5  -2 23.3329  8.0054   1
  19   5   2 33.1843  6.7116   3
 -19   5  -2 21.7331  7.1649   1
 -20  -6   2 17.8115  7.3861   1
  20  -6  -2 10.2648  5.8227   2
  20   6  -2 6.03299 5.11623   3
 -20   6   2 -7.9630  3.4706   1
  19  -6  -2 62.1914  7.7654   2
 -19  -6   2 39.1861  8.2180   1
  19   6  -2 49.0331  7.4476   3
 -19   6   2 32.9833  6.0534   4
  18  -6  -2 1.83804 2.62608   3
  18  -6  -2 0.59316 4.29455   2
 -18  -6   2 -4.5274  5.0677   1
 -18   6   2 -4.3169  3.6559   4
  18   6  -2 -3.9899  3.8371   3
 -18   6   2 2.64234 5.06981   1
  17  -6  -2 14.6928  4.5160   3
 -17  -6   2 -2.3071  5.4342   1
  17  -6  -2 10.4075  4.7867   2
 -17   6   2 6.07269 5.06514   1
  17   6  -2 16.9247  5.2012   3
 -17   6   2 12.6607  4.6819   4
 -16  -6   2 4.34253 5.29363   1
  16  -6  -2 -1.8284  3.2897   3
  16  -6  -2 1.35124 3.79707   2
 -16   6   2 -1.8583  3.3956   4
 -16   6   2 -0.3564  4.2430   1
  16   6  -2 0.88260 3.99031   3
 -15  -6   2 -3.5580  4.6319   1
  15  -6  -2 0.88421 3.68390   2
  15  -6  -2 0.88353 3.43612   3
 -15  -6   2 4.19343 2.80878   4
 -15   6   2 -2.9921  3.6886   1
 -15   6   2 4.88241 3.47151   4
  15   6  -2 0.74862 3.77164   3
  14  -6  -2 11.3313  4.2046   2
  14  -6  -2 6.84208 3.70498   3
 -14  -6   2 3.23094 5.24304   1
 -14  -6   2 9.72301 3.05371   4
  14   6  -2 9.38401 3.07404   2
 -14   6   2 11.7819  3.8442   4
 -14   6   2 7.30173 4.16551   1
  14   6  -2 13.6020  4.6024   3
  13  -6  -2 29.7904  4.5413   3
 -13  -6   2 41.5897  4.0772   4
 -13  -6   2 33.8510  6.6222   1
  13  -6  -2 33.4309  5.3057   2
 -13   6   2 35.1014  5.0463   4
 -13   6   2 41.6529  5.3779   1
  13   6  -2 42.5233  5.8160   3
  13   6  -2 37.3371  4.0378   2
 -12  -6   2 869.658  27.576   4
  12  -6  -2 838.079  30.038   2
  12  -6  -2 846.163  28.318   3
  12   6  -2 861.230  28.207   2
  12   6  -2 800.086  29.607   3
 -12   6   2 841.348  29.115   4
 -12   6   2 847.371  29.334   1
 -11  -6   2 46.4350  3.8492   4
 -11  -6   2 56.7271  6.5032   1
  11  -6  -2 53.9688  4.6049   3
  11  -6  -2 49.6981  5.3705   2
  11   6  -2 43.8802  5.3326   3
 -11   6   2 42.9158  4.5764   1
 -11   6   2 43.3223  4.7569   4
  11   6  -2 48.8804  3.8912   2
 -10  -6   2 48.9374  3.7859   4
 -10  -6   2 47.8635  5.8667   1
  10  -6  -2 49.8105  4.2619   3
  10  -6  -2 38.3858  4.7713   2
  10   6  -2 43.4045  5.0040   3
  10   6  -2 44.0055  3.7600   2
 -10   6   2 38.2052  4.3839   4
 -10   6   2 48.0729  4.4065   1
   9  -6  -2 232.247  10.703   2
   9  -6  -2 230.608   9.482   3
  -9  -6   2 238.026   9.225   4
  -9  -6   2 220.633  11.289   1
   9   6  -2 234.043   9.046   2
  -9   6   2 215.928  10.156   4
  -9   6   2 240.309   9.810   1
   9   6  -2 229.982  10.754   3
   8  -6  -2 64.7699  4.2941   3
   8  -6  -2 52.1788  5.0430   2
  -8  -6   2 59.7686  4.1269   4
  -8  -6   2 58.7386  5.6230   1
   8   6  -2 51.1749  4.8439   3
   8   6  -2 59.9292  3.9257   2
  -8   6   2 61.5507  4.9167   4
  -8   6   2 55.5356  4.1721   1
   7  -6  -2 233.805  10.616   2
  -7  -6   2 229.969  10.820   1
  -7  -6   2 232.674   9.028   4
   7  -6  -2 242.211   9.154   3
  -7   6   2 239.816  10.130   4
   7   6  -2 233.771  10.233   3
  -7   6   2 242.448   9.194   1
   7   6  -2 230.532   8.652   2
  -6  -6   2 115.290   5.475   4
   6  -6  -2 124.098   5.485   3
   6  -6  -2 114.671   6.832   2
  -6  -6   2 99.3319  6.7797   1
   6   6  -2 120.199   5.059   2
  -6   6   2 123.556   5.398   1
   6   6  -2 115.316   6.407   3
  -6   6   2 113.667   6.294   4
  -5  -6   2 16.8358  2.1595   4
  -5  -6   2 19.3888  3.1837   1
  -5  -6   2 14.6814  1.7555   2
   5  -6  -2 15.1345  3.0655   2
   5   6  -2 15.9874  2.5772   3
  -5   6   2 17.7417  2.0493   3
  -5   6   2 14.2067  2.5421   4
  -5   6   2 16.9768  1.8283   1
  -4  -6   2 153.191   6.017   2
   4  -6  -2 159.302   7.664   2
  -4  -6   2 155.149   6.377   4
  -4  -6   2 144.621   7.359   1
   4  -6  -2 164.275   5.839   1
  -4   6   2 160.790   6.182   3
   4   6  -2 143.986   6.737   3
  -4   6   2 165.657   7.118   4
   3  -6  -2 265.589  10.166   2
  -3  -6   2 239.885   8.724   2
   3  -6  -2 254.237   8.335   1
  -3  -6   2 228.487   9.678   1
   3   6  -2 244.221   8.928   4
  -3   6   2 256.291   8.700   3
   3   6  -2 231.739   8.968   3
  -3   6   2 241.355   9.322   4
   2  -6  -2 2657.20   76.16   1
   2  -6  -2 2565.79   77.89   2
  -2  -6   2 2463.42   77.03   1
  -2  -6   2 2425.17   76.86   2
   2   6  -2 2555.30   74.16   3
   2   6  -2 2418.66   74.87   4
  -2   6   2 2625.08   74.16   3
  -2   6   2 2501.13   75.04   4
  -1  -6   2 21.4889  2.5759   2
  -1  -6   2 23.0464  2.7623   1
   1  -6  -2 26.3951  3.0759   2
   1  -6  -2 22.4665  2.1577   1
  -1   6   2 22.2157  2.4451   4
  -1   6   2 27.3191  2.3288   3
   1   6  -2 24.1154  2.3881   4
   1   6  -2 29.0644  2.2578   3
   0  -6   2 94.2510  4.8079   1
   0  -6   2 84.6295  5.0337   2
   0  -6  -2 94.7250  5.3490   2
   0  -6  -2 94.7495  4.7731   1
   0   6  -2 97.0259  4.7824   4
   0   6   2 88.8589  4.4442   4
   0   6   2 90.9717  4.5800   3
   0   6  -2 99.2602  3.8769   3
   1  -6   2 7.83917 2.20538   2
   1  -6   2 9.59293 1.96201   1
  -1  -6  -2 14.5323  2.4136   1
  -1  -6  -2 10.9205  2.1627   2
   1   6   2 8.95876 1.61039   4
  -1   6  -2 10.2474  1.0693   3
   1   6   2 7.74318 1.89071   3
  -1   6  -2 11.6833  1.9905   4
  -2  -6  -2 486.336  16.565   2
   2  -6   2 501.470  16.946   2
  -2  -6  -2 472.848  16.615   1
   2  -6   2 498.038  16.485   1
   2   6   2 489.137  15.408   4
   2   6   2 483.053  16.316   3
  -2   6  -2 479.714  16.397   4
  -3  -6  -2 374.568  13.170   2
  -3  -6  -2 351.494  13.469   1
   3  -6   2 377.719  13.705   2
   3  -6   2 364.551  13.105   1
   3   6   2 375.849  13.307   3
   3   6   2 369.284  11.890   4
  -3   6  -2 383.662  13.315   4
   4  -6   2 6.79437 2.08762   1
   4  -6   2 7.79284 2.49699   2
   4  -6   2 12.3899  1.3035   3
  -4  -6  -2 6.89376 2.64858   1
   4   6   2 9.09762 2.11758   2
  -4   6  -2 10.3069  2.3636   4
   4   6   2 10.7226  2.3267   3
   4   6   2 9.61897 1.41239   4
  -5  -6  -2 27.6097  3.8773   1
   5  -6   2 25.9363  3.4949   2
   5  -6   2 25.7791  3.1125   1
   5  -6   2 28.1161  2.1350   3
   5   6   2 28.4989  2.9768   2
   5   6   2 20.1810  3.1573   3
   5   6   2 26.8807  2.1266   4
  -5   6  -2 30.6978  3.4424   4
   6  -6   2 253.376  11.299   2
   6  -6   2 273.695   9.154   3
  -6  -6  -2 252.842  11.500   1
  -6   6  -2 254.141  10.782   4
  -6   6  -2 264.359  10.786   1
   6   6   2 260.202  11.016   3
   6   6   2 277.441   8.840   4
   6   6   2 254.364  10.403   2
  -7  -6  -2 265.300  12.233   1
  -7  -6  -2 295.155   9.363   4
   7  -6   2 291.682   9.915   3
   7  -6   2 288.717  12.162   2
  -7   6  -2 278.003  11.429   1
   7   6   2 264.610  11.655   3
  -7   6  -2 262.641  11.359   4
   7   6   2 265.094  11.055   2
   8  -6   2 321.779  11.288   3
   8  -6   2 316.454  13.438   2
  -8  -6  -2 327.250  10.581   4
  -8  -6  -2 298.560  13.689   1
   8   6   2 307.144  12.454   2
  -8   6  -2 334.632  13.156   1
  -8   6  -2 308.895  12.745   4
   8   6   2 309.919  13.134   3
  -9  -6  -2 0.11491 3.24323   1
   9  -6   2 -4.2415  2.4116   2
   9  -6   2 -2.0155  2.0055   3
[truncated: 2,687,987 more chars]
