# Supplementary material for: Crystal structure of a host–guest complex between mephedrone hydro­chloride and a tetra­phospho­nate cavitand
Source: Acta Crystallogr E Crystallogr Commun. 2019 Jan 29;75(Pt 2):277–83. doi: 10.1107/S2056989019001464 (PMC6362660; doi:10.1107/S2056989019001464)
Supplement: Supplementary file 2 [file e-75-00277-Isup2.hkl]

data_I                                                                          
_shelx_title ' mefedrone P21/c Apex II 190K'                                    
_shelx_refln_list_code          4                                               
_shelx_F_calc_maximum      521.58                                               
_exptl_crystal_F_000      3056.00                                               
_reflns_d_resolution_high  0.8176                                               
                                                                                
loop_                                                                           
 _space_group_symop_operation_xyz                                               
 'x, y, z'                                                                      
 '-x, y+1/2, -z+1/2'                                                            
 '-x, -y, -z'                                                                   
 'x, -y-1/2, z-1/2'                                                             
                                                                                
_cell_length_a    17.5353                                                       
_cell_length_b    22.4798                                                       
_cell_length_c    21.2031                                                       
_cell_angle_alpha  90.000                                                       
_cell_angle_beta  109.455                                                       
_cell_angle_gamma  90.000                                                       
                                                                                
_shelx_F_squared_multiplier     1.000                                           
                                                                                
loop_                                                                           
 _refln_index_h                                                                 
 _refln_index_k                                                                 
 _refln_index_l                                                                 
 _refln_F_squared_calc                                                          
 _refln_F_squared_meas                                                          
 _refln_F_squared_sigma                                                         
 _refln_observed_status                                                         
   2   0   0      10717.31       7665.13       121.42 o                         
   3   0   0       5760.95       3712.76        69.58 o                         
   4   0   0         40.47        167.80        20.23 o                         
   5   0   0      33335.60      33620.73       514.30 o                         
   6   0   0      52001.03      57633.09       997.13 o                         
   7   0   0      17652.91      16485.47       271.13 o                         
   8   0   0       1305.60       1492.31        56.33 o                         
   9   0   0       2720.47       2658.03        76.09 o                         
  10   0   0      28272.04      28826.82       531.63 o                         
  11   0   0        653.11        675.42        47.24 o                         
  12   0   0        114.43         72.23        54.72 o                         
  13   0   0        322.22        266.20        43.71 o                         
  14   0   0        150.78        148.86        43.49 o                         
  15   0   0          0.70         46.93        40.67 o                         
  16   0   0         78.68         25.23        53.28 o                         
  17   0   0        335.53        218.66        67.90 o                         
  18   0   0        858.10        742.57       116.56 o                         
  19   0   0        352.58        348.82        77.34 o                         
  20   0   0        211.02        265.55       102.60 o                         
   1   1   0       1207.34        773.72        12.95 o                         
   2   1   0       1718.91       1751.41        35.73 o                         
   3   1   0      64892.86      58688.93       705.91 o                         
   4   1   0       3089.47       1951.09        35.02 o                         
   5   1   0       1333.08       1515.00        32.20 o                         
   6   1   0        688.81        993.15        27.97 o                         
   7   1   0       9560.92      10016.06       139.38 o                         
   8   1   0       1446.20       1587.40        40.85 o                         
   9   1   0        973.35       1400.22        47.98 o                         
  10   1   0        355.89        438.66        34.68 o                         
  11   1   0       6090.62       6067.96        94.98 o                         
  12   1   0         18.23         46.14        23.81 o                         
  13   1   0       1068.28       1002.86        42.75 o                         
  14   1   0          0.21        -26.94        26.94 o                         
  15   1   0       1203.48       1365.57        52.57 o                         
  16   1   0        109.44        115.32        36.93 o                         
  17   1   0          0.84        -28.18        39.43 o                         
  18   1   0         37.61         43.28        62.01 o                         
  19   1   0         42.84         29.80        51.90 o                         
  20   1   0        670.66        702.24       103.60 o                         
   1   2   0       1777.52        380.49        10.55 o                         
   2   2   0        420.91        102.52         8.04 o                         
   3   2   0       3802.65       3466.80        49.93 o                         
   4   2   0       2834.24       5099.22        66.88 o                         
   5   2   0      16723.32      14998.84       170.80 o                         
   6   2   0       1022.20       1202.34        31.15 o                         
   7   2   0       1682.10       1138.53        38.00 o                         
   8   2   0        458.11        286.29        22.65 o                         
   9   2   0        285.18        164.43        21.36 o                         
  10   2   0         88.83        121.42        21.57 o                         
  11   2   0       1319.12       1446.13        44.53 o                         
  12   2   0        137.32        131.45        25.67 o                         
  13   2   0        422.61        474.50        34.50 o                         
  14   2   0          1.43         25.41        27.56 o                         
  15   2   0          9.24         32.52        29.44 o                         
  16   2   0         10.89        -11.91        33.43 o                         
  17   2   0        311.52        329.37        50.10 o                         
  18   2   0         34.72        -11.84        41.65 o                         
  19   2   0          1.97        -14.28        51.20 o                         
  20   2   0          0.93         -4.57        95.46 o                         
   1   3   0      14104.44       7596.14        86.84 o                         
   2   3   0       6170.72       8985.95       102.37 o                         
   3   3   0         22.55        183.35        12.78 o                         
   4   3   0        150.11        383.07        23.72 o                         
   5   3   0      15224.27      18493.47       207.76 o                         
   6   3   0       2478.46       3056.93        50.69 o                         
   7   3   0        405.02        440.83        23.15 o                         
   8   3   0      14251.36      13472.49       164.46 o                         
   9   3   0        170.59        197.00        22.01 o                         
  10   3   0          5.35        -15.08        18.98 o                         
  11   3   0        129.56        134.50        24.16 o                         
  12   3   0       1559.39       1826.05        52.66 o                         
  13   3   0       3015.41       2884.50        79.23 o                         
  14   3   0       2804.29       2714.38        67.92 o                         
  15   3   0        457.42        459.32        42.48 o                         
  16   3   0         22.09        -13.07        34.50 o                         
  17   3   0        196.52        165.02        40.27 o                         
  18   3   0         51.90         44.89        48.76 o                         
  19   3   0         10.06        -32.13        44.49 o                         
  20   3   0        382.70        461.58        80.90 o                         
   0   4   0     158982.89     163822.97      2414.32 o                         
   1   4   0       9753.60       2582.20        37.85 o                         
   2   4   0      41534.18      63128.54       664.77 o                         
   3   4   0       1158.86       1614.97        31.64 o                         
   4   4   0       5248.13       4941.74        66.51 o                         
   5   4   0      12205.45      10820.31       129.36 o                         
   6   4   0       3204.69       2934.17        50.27 o                         
   7   4   0       9347.32      11238.94       139.18 o                         
   8   4   0       6762.53       8745.31       115.89 o                         
   9   4   0        274.46        315.51        23.78 o                         
  10   4   0       1048.97        911.49        34.63 o                         
  11   4   0       2200.47       1798.02        49.03 o                         
  12   4   0         60.34         92.90        25.33 o                         
  13   4   0         92.47         47.27        27.29 o                         
  14   4   0        417.31        525.86        37.66 o                         
  15   4   0         52.50         50.71        34.20 o                         
  16   4   0        229.32        185.43        38.86 o                         
  17   4   0         48.61        139.99        39.13 o                         
  18   4   0        109.46        120.57        44.50 o                         
  19   4   0          0.71        -26.73        61.72 o                         
   1   5   0      12479.75      16103.43       179.39 o                         
   2   5   0       6585.54      13157.47       149.51 o                         
   3   5   0      12809.21      10184.78       120.12 o                         
   4   5   0         42.88         17.56        11.95 o                         
   5   5   0       4211.15       3055.80        49.77 o                         
   6   5   0          8.39         34.92        15.22 o                         
   7   5   0       7256.16       8339.76       119.75 o                         
   8   5   0        702.76        816.92        30.71 o                         
   9   5   0        769.45        924.69        33.68 o                         
  10   5   0         38.34         24.21        20.46 o                         
  11   5   0       5978.68       5714.74        92.42 o                         
  12   5   0        486.23        662.13        35.74 o                         
  13   5   0        170.36        161.60        29.13 o                         
  14   5   0        447.58        459.84        41.65 o                         
  15   5   0        135.15        222.32        38.15 o                         
  16   5   0        163.32        187.95        38.87 o                         
  17   5   0        107.78         11.32        35.61 o                         
  18   5   0         12.56         38.85        59.58 o                         
  19   5   0         78.28        188.46        67.56 o                         
   0   6   0       7307.12      11364.08       234.32 o                         
   1   6   0       1428.28       3085.08        48.27 o                         
   2   6   0      17807.99      15281.69       173.61 o                         
   3   6   0        688.35        662.85        21.57 o                         
   4   6   0       4462.48       4066.05        59.83 o                         
   5   6   0       3422.68       4434.43        65.59 o                         
   6   6   0        132.86         -8.54        15.15 o                         
   7   6   0       6061.93       6686.25        99.26 o                         
   8   6   0        779.72       1084.69        46.07 o                         
   9   6   0         96.83        122.31        21.26 o                         
  10   6   0        255.67        247.16        26.17 o                         
  11   6   0       5085.02       4893.75        84.41 o                         
  12   6   0       6505.07       5877.92        98.18 o                         
  13   6   0        816.87        824.38        41.09 o                         
  14   6   0       3457.82       3271.33        83.62 o                         
  15   6   0         11.31          0.59        38.07 o                         
  16   6   0        115.22        172.10        38.31 o                         
  17   6   0        682.15        803.98        83.17 o                         
  18   6   0         54.29         46.68        50.58 o                         
  19   6   0          0.78        -36.52        62.73 o                         
   1   7   0       8257.40      11764.21       138.70 o                         
   2   7   0         14.12        252.95        18.26 o                         
   3   7   0         23.69         87.97        14.09 o                         
   4   7   0       2971.82       3460.94        55.19 o                         
   5   7   0       1823.91       2197.13        77.08 o                         
   6   7   0       3080.95       3692.03        67.11 o                         
   7   7   0      12321.57      11169.28       141.45 o                         
   8   7   0       1722.46       1661.06        42.93 o                         
   9   7   0       3067.73       2913.63        58.74 o                         
  10   7   0        183.81        334.65        27.40 o                         
  11   7   0       1046.26       1201.63        42.91 o                         
  12   7   0        370.64        263.73        38.26 o                         
  13   7   0         50.80        -10.51        31.13 o                         
  14   7   0        764.45        643.60        45.68 o                         
  15   7   0        634.72        531.37        45.59 o                         
  16   7   0        131.17         66.92        48.25 o                         
  17   7   0         97.69         93.62        61.40 o                         
  18   7   0         52.94         28.32        50.31 o                         
  19   7   0          2.28        -47.85        61.35 o                         
   0   8   0      13176.06      12767.60       213.84 o                         
   1   8   0         63.46         37.44        14.10 o                         
   2   8   0       2947.55       1408.95        34.19 o                         
   3   8   0       4701.58       3014.44        51.47 o                         
   4   8   0       2437.96       2502.62        47.24 o                         
   5   8   0       6448.29       7503.22       100.81 o                         
   6   8   0       1431.85       2232.30        47.03 o                         
   7   8   0        444.57        380.20        24.48 o                         
   8   8   0       1302.89       1336.40        50.61 o                         
   9   8   0       3013.02       3228.45        63.51 o                         
  10   8   0       5230.92       5364.58        88.62 o                         
  11   8   0        135.33         99.60        25.72 o                         
  12   8   0        234.09        204.05        29.73 o                         
  13   8   0        337.15        198.72        36.90 o                         
  14   8   0        341.91        350.57        41.47 o                         
  15   8   0        478.41        525.40        59.72 o                         
  16   8   0        106.58        124.06        51.05 o                         
  17   8   0         61.13         78.51        52.50 o                         
  18   8   0         13.74        -48.13        48.13 o                         
  19   8   0         53.72         87.75        73.97 o                         
   1   9   0       8008.91       8864.34       113.29 o                         
   2   9   0      10286.85       9784.51       123.18 o                         
   3   9   0        710.63        496.23        23.94 o                         
   4   9   0         65.67        142.76        18.89 o                         
   5   9   0        927.64       1024.16        32.99 o                         
   6   9   0       8700.48       9397.81       123.94 o                         
   7   9   0        300.04        439.68        28.33 o                         
   8   9   0        892.07        877.07        56.66 o                         
   9   9   0       1662.78       1534.17        56.45 o                         
  10   9   0        200.32        154.96        26.35 o                         
  11   9   0        163.00        110.66        27.17 o                         
  12   9   0       1112.78       1348.39        54.95 o                         
  13   9   0       1167.52       1095.44        52.77 o                         
  14   9   0       1106.30       1205.67        66.01 o                         
  15   9   0          2.90         37.96        46.37 o                         
  16   9   0        294.86        362.16        58.25 o                         
  17   9   0        462.03        398.98        61.83 o                         
  18   9   0         13.24        -47.03        47.03 o                         
  19   9   0         13.58         -8.12        60.72 o                         
   0  10   0      25998.40      33540.89       524.07 o                         
   1  10   0        329.62        263.59        21.70 o                         
   2  10   0         52.07        208.03        20.70 o                         
   3  10   0         34.54        191.05        20.60 o                         
   4  10   0        189.36        136.28        19.72 o                         
   5  10   0        105.87         67.54        18.71 o                         
   6  10   0          7.45         11.49        17.71 o                         
   7  10   0        365.78        304.35        25.76 o                         
   8  10   0       3288.18       3088.10        61.77 o                         
   9  10   0         56.08         55.98        22.06 o                         
  10  10   0       2223.78       2412.33        58.51 o                         
  11  10   0        530.57        585.11        43.39 o                         
  12  10   0       4328.46       4266.08       134.10 o                         
  13  10   0       1149.14        961.55        57.72 o                         
  14  10   0        806.18        677.23        62.54 o                         
  15  10   0         13.35         33.54        46.76 o                         
  16  10   0        729.19        800.43        70.80 o                         
  17  10   0        499.08        466.51        74.21 o                         
  18  10   0        134.26        252.30        69.24 o                         
   1  11   0       6202.73       7054.63        99.50 o                         
   2  11   0         46.44         17.47        18.16 o                         
   3  11   0          0.69        216.87        21.71 o                         
   4  11   0         90.62         44.55        18.46 o                         
   5  11   0        266.75        272.39        22.98 o                         
   6  11   0          1.06         15.98        18.17 o                         
   7  11   0       3462.74       3377.97        64.63 o                         
   8  11   0        102.41         76.25        21.90 o                         
   9  11   0        849.19        984.45        39.30 o                         
  10  11   0        381.45        356.81        31.09 o                         
  11  11   0       1301.84       1052.90        63.59 o                         
  12  11   0          6.58        -31.42        36.07 o                         
  13  11   0       1118.67       1142.67        61.45 o                         
  14  11   0         52.16          8.97        44.14 o                         
  15  11   0          5.48        -43.06        43.06 o                         
  16  11   0          4.04        -37.94        44.04 o                         
  17  11   0        270.10        474.07       117.37 o                         
  18  11   0         19.83        -60.52        60.52 o                         
   0  12   0       6358.19       4658.09       108.25 o                         
   1  12   0        103.29        121.94        22.70 o                         
   2  12   0        215.34        120.10        20.56 o                         
   3  12   0       4031.28       4190.44        71.62 o                         
   4  12   0        464.09        579.48        28.80 o                         
   5  12   0        472.27        449.90        26.91 o                         
   6  12   0       2000.90       2457.30        89.53 o                         
   7  12   0       5925.78       6001.69        94.75 o                         
   8  12   0       4719.30       5022.13       105.72 o                         
   9  12   0        258.64        301.91        43.74 o                         
  10  12   0       7565.14       7597.85       131.63 o                         
  11  12   0        182.31        211.25        53.25 o                         
  12  12   0         57.24         76.43        38.62 o                         
  13  12   0        558.66        637.80        81.65 o                         
  14  12   0        534.76        509.54        60.41 o                         
  15  12   0         82.17        141.70        50.20 o                         
  16  12   0         55.46         11.22        58.71 o                         
  17  12   0        291.71        258.18        72.08 o                         
  18  12   0        232.85        184.09        70.69 o                         
   1  13   0      13553.62      14273.66       178.29 o                         
   2  13   0       3599.85       3661.34        67.57 o                         
   3  13   0        755.02       1131.08        38.12 o                         
   4  13   0        172.04        416.04        27.29 o                         
   5  13   0       1940.46       1905.00        49.26 o                         
   6  13   0          8.30          5.61        20.83 o                         
   7  13   0       1828.63       1779.58        50.27 o                         
   8  13   0       1613.56       1764.40        51.14 o                         
   9  13   0        165.09        217.39        33.42 o                         
  10  13   0         97.19        122.69        32.92 o                         
  11  13   0       1770.53       1635.07        87.11 o                         
  12  13   0        300.12        332.21        52.83 o                         
  13  13   0         74.91         35.10        45.50 o                         
  14  13   0        250.92        240.14        53.98 o                         
  15  13   0        849.53       1014.96        89.58 o                         
  16  13   0        103.45         93.88        63.77 o                         
  17  13   0         22.93         28.42        65.31 o                         
   0  14   0       1469.65       1813.60        68.79 o                         
   1  14   0       2882.41       2588.45        57.85 o                         
   2  14   0          8.56         26.30        20.85 o                         
   3  14   0       1112.96        960.95        36.86 o                         
   4  14   0       2489.88       2439.90        57.44 o                         
   5  14   0       2503.01       2184.31        54.82 o                         
   6  14   0        274.15        465.85        31.27 o                         
   7  14   0       1227.25       1365.34        46.14 o                         
   8  14   0        433.18        489.27        39.87 o                         
   9  14   0        195.80         85.10        33.15 o                         
  10  14   0       8221.06       8049.09       154.09 o                         
  11  14   0       1022.81       1248.03        77.68 o                         
  12  14   0         67.85         79.89        45.03 o                         
  13  14   0         73.90         73.10        47.31 o                         
  14  14   0        488.85        469.39        74.59 o                         
  15  14   0         21.64         78.33        61.77 o                         
  16  14   0        302.33        174.68        67.01 o                         
  17  14   0          1.47         53.45        65.64 o                         
   1  15   0       1836.52       1645.56        48.32 o                         
   2  15   0       2046.78       1895.83        51.19 o                         
   3  15   0        445.52        528.18        32.30 o                         
   4  15   0       5357.23       5820.31        95.99 o                         
   5  15   0        225.26        170.39        26.15 o                         
   6  15   0        254.84        305.97        30.12 o                         
   7  15   0       2713.43       2511.06        71.68 o                         
   8  15   0          5.29        -29.49        29.49 o                         
   9  15   0       2260.20       2693.20        94.70 o                         
  10  15   0        327.86        324.83        46.39 o                         
  11  15   0        314.17        376.52        52.80 o                         
  12  15   0        123.87        116.47        61.60 o                         
  13  15   0        600.49        825.15        81.69 o                         
  14  15   0          3.17        -53.34        53.34 o                         
  15  15   0         12.01        -12.51        63.70 o                         
  16  15   0        105.24         94.90        66.89 o                         
   0  16   0       5679.92       5568.94       134.66 o                         
   1  16   0       3466.25       3796.21        75.81 o                         
   2  16   0       1117.06       1200.03        55.76 o                         
   3  16   0          8.09         56.23        23.51 o                         
   4  16   0        179.08        226.86        28.61 o                         
   5  16   0        281.92        270.68        29.32 o                         
   6  16   0        365.73        410.05        33.50 o                         
   7  16   0         46.55         34.62        32.42 o                         
   8  16   0        949.89        967.46        51.93 o                         
   9  16   0        406.02        234.60        42.59 o                         
  10  16   0        316.65        186.59        47.86 o                         
  11  16   0         58.35         33.02        41.95 o                         
  12  16   0          3.65         16.63        55.30 o                         
  13  16   0        427.14        277.90        68.41 o                         
  14  16   0         10.78         -8.82        58.13 o                         
  15  16   0         18.46         60.18        63.15 o                         
  16  16   0          1.67         24.53        63.95 o                         
   1  17   0       2581.20       2653.95        65.18 o                         
   2  17   0       2027.49       1909.83        55.36 o                         
   3  17   0        104.62         67.50        26.67 o                         
   4  17   0       2880.53       2625.05        65.89 o                         
   5  17   0        959.04        982.59        43.88 o                         
   6  17   0       3176.56       3365.51        85.12 o                         
   7  17   0       2275.07       2547.41        75.83 o                         
   8  17   0         17.20         45.86        33.21 o                         
   9  17   0       1108.26       1022.69        63.24 o                         
  10  17   0         94.47        200.78        58.10 o                         
  11  17   0        510.14        478.15        71.49 o                         
  12  17   0          4.50        -21.02        59.51 o                         
  13  17   0        173.05         85.79        63.98 o                         
  14  17   0          5.67        -57.29        57.29 o                         
  15  17   0        507.51        455.07        80.27 o                         
   0  18   0       1002.55       1153.57        67.04 o                         
   1  18   0        232.66        380.42        35.51 o                         
   2  18   0         65.87         45.59        27.62 o                         
   3  18   0       2002.85       2064.35        59.40 o                         
   4  18   0       7496.05       7482.91       120.57 o                         
   5  18   0       1217.84       1136.82        54.22 o                         
   6  18   0        172.89        169.52        36.85 o                         
   7  18   0       3354.78       3115.73        84.63 o                         
   8  18   0          3.65        -24.83        33.34 o                         
   9  18   0          0.09         -0.46        51.47 o                         
  10  18   0          5.67        -29.97        51.28 o                         
  11  18   0        368.75        470.90        70.00 o                         
  12  18   0        788.75       1004.34        89.98 o                         
  13  18   0         46.69          5.60        59.40 o                         
  14  18   0        814.74       1091.17       129.28 o                         
  15  18   0        226.61        276.04        75.77 o                         
   1  19   0        672.59        784.93        43.07 o                         
   2  19   0        312.71        326.56        45.20 o                         
   3  19   0       2223.19       2182.45        62.78 o                         
   4  19   0         62.68         71.29        32.96 o                         
   5  19   0        682.82        673.02        47.85 o                         
   6  19   0        231.92        295.56        43.92 o                         
   7  19   0          3.64          5.30        34.59 o                         
   8  19   0          1.92        -17.24        49.24 o                         
   9  19   0        658.05        686.04        75.11 o                         
  10  19   0          9.27         31.86        57.43 o                         
  11  19   0        208.44        217.89        66.27 o                         
  12  19   0        202.60        130.49        69.94 o                         
  13  19   0         61.31        155.08        66.93 o                         
  14  19   0        292.34        372.14        79.90 o                         
   0  20   0       3914.82       3392.17       113.54 o                         
   1  20   0        131.66         80.63        39.25 o                         
   2  20   0         39.28         11.27        32.85 o                         
   3  20   0         62.21         91.29        35.58 o                         
   4  20   0        424.34        497.46        45.02 o                         
   5  20   0       2108.84       2126.96        72.49 o                         
   6  20   0       1862.86       1905.44        77.14 o                         
   7  20   0        658.58        667.28        69.72 o                         
   8  20   0        353.69        484.32        69.68 o                         
   9  20   0          5.02        -52.01        52.01 o                         
  10  20   0        236.93        229.19        65.63 o                         
  11  20   0         29.34         24.97        59.36 o                         
  12  20   0        310.01        428.42        77.78 o                         
  13  20   0        392.40        722.67        88.42 o                         
   1  21   0       2620.30       2758.13        73.03 o                         
   2  21   0        308.29        331.92        49.56 o                         
   3  21   0        259.11        211.91        39.31 o                         
   4  21   0        429.55        366.01        43.57 o                         
   5  21   0         37.99         28.75        35.49 o                         
   6  21   0       1705.17       1692.38       112.32 o                         
   7  21   0        397.26        494.79       102.31 o                         
   8  21   0        144.70        181.93        59.98 o                         
   9  21   0         10.06         29.81        55.20 o                         
  10  21   0        450.46        473.20        96.14 o                         
  11  21   0          1.11         60.58        90.32 o                         
  12  21   0        305.22        415.27       103.49 o                         
  13  21   0        107.65        167.77       109.56 o                         
   0  22   0          0.41          9.87        47.21 o                         
   1  22   0        134.89        125.34        38.50 o                         
   2  22   0        148.86         96.91        37.21 o                         
   3  22   0        255.74        266.03        41.87 o                         
   4  22   0       1492.47       1311.00        61.96 o                         
   5  22   0        416.73        453.81        53.00 o                         
   6  22   0         11.43        -16.19        36.48 o                         
   7  22   0        209.88        251.48        65.47 o                         
   8  22   0         27.43         -4.35        55.13 o                         
   9  22   0        321.85        416.35        73.21 o                         
  10  22   0          2.06         35.21        81.67 o                         
  11  22   0        188.69        196.41        69.65 o                         
  12  22   0         38.17         77.43       157.30 o                         
   1  23   0         82.87         56.46        37.54 o                         
   2  23   0        199.81        194.33        39.62 o                         
   3  23   0        848.86        822.59        78.57 o                         
   4  23   0          0.02          5.61        40.98 o                         
   5  23   0        102.63          5.36        39.14 o                         
   6  23   0        642.46        713.44        81.35 o                         
   7  23   0         81.33        107.50        68.72 o                         
   8  23   0         11.45        -35.17        54.87 o                         
   9  23   0        518.49        851.28        88.18 o                         
  10  23   0        242.52        274.94        73.05 o                         
  11  23   0          0.23        -44.81       100.75 o                         
   0  24   0        631.10        582.34        79.13 o                         
   1  24   0         56.39         62.90        43.47 o                         
   2  24   0         14.77          9.26        40.20 o                         
   3  24   0         17.47        -32.20        40.29 o                         
   4  24   0        355.40        246.00        58.93 o                         
   5  24   0        127.75         81.41        58.12 o                         
   6  24   0        313.22        392.20        74.22 o                         
   7  24   0        136.33         38.43        59.75 o                         
   8  24   0        418.49        512.27        80.09 o                         
   9  24   0         95.48         79.52        65.11 o                         
   1  25   0        266.57        226.40        55.36 o                         
   2  25   0         80.64         63.65        51.59 o                         
   3  25   0        319.21        234.80        59.25 o                         
   4  25   0          1.71         -8.50        39.86 o                         
   5  25   0         28.95        -18.05        46.12 o                         
   6  25   0        106.79         85.45        61.85 o                         
   7  25   0        167.65        173.70        66.37 o                         
   8  25   0          4.49         13.40        62.67 o                         
   0  26   0        254.59        209.93        93.55 o                         
   1  26   0        116.70         76.75        53.83 o                         
   2  26   0        428.48        258.10        56.19 o                         
   3  26   0        307.06        215.84        69.10 o                         
   4  26   0        676.00        748.68        80.28 o                         
   5  26   0        134.28         62.20        58.31 o                         
   6  26   0        196.17        243.59        69.51 o                         
   1  27   0         54.19         51.47        61.46 o                         
   2  27   0        657.92        397.70       139.58 o                         
   3  27   0        130.80         39.22        58.97 o                         
 -20   1   1         40.24         97.69        64.70 o                         
 -19   1   1        134.72        216.98        58.03 o                         
 -18   1   1       1115.91       1038.04        99.38 o                         
 -17   1   1        148.38         95.38        40.85 o                         
 -16   1   1        225.21        288.03        41.28 o                         
 -15   1   1         81.08         49.95        30.12 o                         
 -14   1   1       1051.51       1242.34        71.95 o                         
 -13   1   1       2908.82       2914.75        67.04 o                         
 -12   1   1        450.73        548.55        43.24 o                         
 -11   1   1        107.58        120.59        22.82 o                         
 -10   1   1        397.69        302.37        24.82 o                         
  -9   1   1        864.96        709.89        29.89 o                         
  -8   1   1       1293.12       1439.37        38.61 o                         
  -7   1   1       5647.21       3824.66        60.35 o                         
  -6   1   1       9897.65      12104.95       143.10 o                         
  -5   1   1         67.31         15.25        15.76 o                         
  -4   1   1       2858.05       2891.40        44.02 o                         
  -3   1   1       7109.36       6653.61        83.56 o                         
  -2   1   1         81.31         35.25         5.18 o                         
  -1   1   1     272046.34     198114.11      2398.08 o                         
   0   1   1       6753.79        620.34        35.02 o                         
   1   1   1         58.97        278.07         9.98 o                         
   2   1   1       1361.13       3247.04        41.44 o                         
   3   1   1      53205.51      41462.29       440.22 o                         
   4   1   1       8353.21       9204.80       108.81 o                         
   5   1   1      11537.99      11880.15       147.88 o                         
   6   1   1      14035.98      15230.86       176.52 o                         
   7   1   1        680.81        923.51        30.23 o                         
   8   1   1       4108.74       3611.40        68.86 o                         
   9   1   1       8830.34       8367.92       122.34 o                         
  10   1   1         22.57         -1.69        19.02 o                         
  11   1   1        292.05        439.86        29.63 o                         
  12   1   1        879.43        573.35        34.12 o                         
  13   1   1        661.36        745.39        39.11 o                         
  14   1   1         64.44         38.01        28.21 o                         
  15   1   1         69.16         56.99        33.74 o                         
  16   1   1       1293.75       1457.32        68.99 o                         
  17   1   1        369.12        389.70        51.52 o                         
  18   1   1         69.66        104.77        46.94 o                         
  19   1   1       1487.31       1656.65       144.42 o                         
 -20   2   1         18.95         19.69        47.68 o                         
 -19   2   1        694.04        787.78        73.08 o                         
 -18   2   1          2.45         21.08        49.25 o                         
 -17   2   1          4.72        -34.72        34.72 o                         
 -16   2   1         22.16        -31.71        32.43 o                         
 -15   2   1       2609.08       2649.94        69.84 o                         
 -14   2   1       1554.42       1650.35        77.05 o                         
 -13   2   1        838.62        704.96        41.51 o                         
 -12   2   1      11623.14      11742.19       169.34 o                         
 -11   2   1        145.90        140.45        23.78 o                         
 -10   2   1       2306.22       2464.16        62.55 o                         
  -9   2   1       2574.31       1975.06        46.87 o                         
  -8   2   1       1795.32       1782.26        42.70 o                         
  -7   2   1         13.90         -5.87        14.89 o                         
  -6   2   1       1099.88       1077.30        40.37 o                         
  -5   2   1      37605.67      38080.52       438.13 o                         
  -4   2   1      62247.38      63419.07       668.77 o                         
  -3   2   1      22811.78      19239.13       209.28 o                         
  -2   2   1       3870.06       1889.72        27.07 o                         
  -1   2   1      87326.83      67721.73      1021.93 o                         
   0   2   1       8984.22       1554.89        24.76 o                         
   1   2   1      23823.01      12838.81       150.77 o                         
   2   2   1         30.97         63.46         8.24 o                         
   3   2   1      14066.68      10634.57       129.70 o                         
   4   2   1       6415.08      10935.21       127.00 o                         
   5   2   1       5577.14       5490.18        73.23 o                         
   6   2   1       7909.03       7152.08        93.10 o                         
   7   2   1      56449.86      59460.75       637.18 o                         
   8   2   1      14793.48      14420.20       174.18 o                         
   9   2   1       1984.91       2433.60        51.58 o                         
  10   2   1         28.90         26.54        19.71 o                         
  11   2   1       2989.17       2895.38        65.74 o                         
  12   2   1        245.46        170.23        27.12 o                         
  13   2   1         16.54        -24.85        24.85 o                         
  14   2   1       1392.47       1260.07        79.24 o                         
  15   2   1        358.63        332.93        40.58 o                         
  16   2   1        802.73        764.81        50.52 o                         
  17   2   1        104.47         50.34        42.72 o                         
  18   2   1         14.08         -7.87        44.84 o                         
  19   2   1        195.01        141.94        50.04 o                         
 -20   3   1         78.58          2.04        63.39 o                         
 -19   3   1        159.18        131.04        50.32 o                         
 -18   3   1          0.73         58.61        41.87 o                         
 -17   3   1          3.19        -11.67        35.45 o                         
 -16   3   1        216.75        178.52        47.12 o                         
 -15   3   1        829.51        734.11        70.81 o                         
 -14   3   1        446.60        557.52        40.09 o                         
 -13   3   1        383.75        384.29        32.89 o                         
 -12   3   1        528.37        472.44        32.11 o                         
 -11   3   1          2.23         -5.38        20.38 o                         
 -10   3   1        250.58        266.11        24.67 o                         
  -9   3   1        372.14        384.09        25.02 o                         
  -8   3   1       1332.16       1240.37        36.28 o                         
  -7   3   1      12276.49      13060.20       156.96 o                         
  -6   3   1       9524.16      11403.35       136.97 o                         
  -5   3   1       2388.72       3002.45        47.59 o                         
  -4   3   1       1440.70       2301.12        52.84 o                         
  -3   3   1      19957.31      19031.36       208.21 o                         
  -1   3   1       9786.80      24213.22       260.14 o                         
   1   3   1      10521.38       5113.58        66.93 o                         
   3   3   1     166380.42     170648.84      1779.05 o                         
   4   3   1       1627.21       4823.78        69.08 o                         
   5   3   1        935.77        988.59        26.57 o                         
   6   3   1        471.99        472.47        21.29 o                         
   7   3   1        161.38         77.97        17.87 o                         
   8   3   1        686.30        871.34        39.96 o                         
   9   3   1       1832.67       1593.89        48.11 o                         
  10   3   1       4628.54       5167.82        83.42 o                         
  11   3   1       2400.52       1904.99        50.53 o                         
  12   3   1          9.09         -1.16        23.53 o                         
  13   3   1       1697.69       1664.51        52.43 o                         
  14   3   1         68.32         40.63        32.87 o                         
  15   3   1        695.46        694.20        60.54 o                         
  16   3   1         41.06          9.61        34.61 o                         
  17   3   1        214.42        197.54        46.98 o                         
  18   3   1        255.87        154.71        53.40 o                         
  19   3   1        324.15        320.32       114.83 o                         
 -20   4   1          1.20        -14.57        63.47 o                         
 -19   4   1         47.02         26.68        47.16 o                         
 -18   4   1        450.62        412.58        53.39 o                         
 -17   4   1        203.93        258.46        47.74 o                         
 -16   4   1         83.34         61.87        35.39 o                         
 -15   4   1       1042.65       1097.60        49.42 o                         
 -14   4   1       2682.73       2724.05        82.07 o                         
 -13   4   1        927.69        947.36        43.40 o                         
 -12   4   1        137.20         69.18        25.48 o                         
 -11   4   1        565.12        493.52        30.55 o                         
 -10   4   1        771.65        553.14        29.18 o                         
  -9   4   1         35.06         39.67        18.47 o                         
  -8   4   1       9316.26       9570.51       124.11 o                         
  -7   4   1       2566.38       2053.53        43.78 o                         
  -6   4   1       4142.46       4359.24        64.66 o                         
  -5   4   1       1140.62       1704.72        34.79 o                         
  -4   4   1        131.92        310.17        16.02 o                         
  -3   4   1       2343.67        858.73        22.84 o                         
  -2   4   1       5342.24       9941.57       121.27 o                         
  -1   4   1      28777.08      32998.28       374.50 o                         
   0   4   1      16539.76      22023.58       254.63 o                         
   1   4   1        496.49       1348.62        25.82 o                         
   2   4   1       4274.55       7726.76        92.18 o                         
   3   4   1     117808.03     125433.77      1311.48 o                         
   4   4   1       2914.08       4914.18        77.38 o                         
   5   4   1       9840.29       6809.93       106.20 o                         
   6   4   1       2323.29       2159.90        42.61 o                         
   7   4   1      13216.31      14972.96       178.30 o                         
   8   4   1          4.88        -16.57        16.57 o                         
   9   4   1         51.03         37.34        18.97 o                         
  10   4   1      26587.16      24982.97       290.47 o                         
  11   4   1       2073.04       1600.21        46.56 o                         
  12   4   1       2149.62       2741.51        63.79 o                         
  13   4   1         89.35        163.97        29.75 o                         
  14   4   1       1303.55       1194.12        63.80 o                         
  15   4   1        365.39        408.80        41.86 o                         
  16   4   1         20.22         -4.72        35.33 o                         
  17   4   1        890.51        995.73        76.22 o                         
  18   4   1         30.29          1.97        57.87 o                         
  19   4   1          1.30        -62.58        62.58 o                         
 -20   5   1          6.08        -52.62        63.55 o                         
 -19   5   1        481.03        478.74        91.97 o                         
 -18   5   1        198.57         98.53        44.35 o                         
 -17   5   1         35.02         30.52        41.62 o                         
 -16   5   1        106.25        184.72        38.40 o                         
 -15   5   1        477.91        470.53        43.43 o                         
 -14   5   1       1144.03        982.80        54.86 o                         
 -13   5   1        296.89        404.33        33.57 o                         
 -12   5   1       2666.13       2834.19        73.43 o                         
 -11   5   1       1348.72       1334.27        42.97 o                         
 -10   5   1        473.10        517.77        33.88 o                         
  -9   5   1       2989.28       3733.42        65.90 o                         
  -8   5   1       3584.36       2962.00        55.93 o                         
  -7   5   1       5296.34       4656.20        71.48 o                         
  -6   5   1       3477.05       5704.03        79.41 o                         
  -5   5   1       3361.46       2654.55        67.25 o                         
  -4   5   1       3498.25       2378.18        44.21 o                         
  -3   5   1      12710.52      18114.22       201.72 o                         
  -2   5   1      22144.67      30418.47       327.86 o                         
  -1   5   1       7014.82       9016.64       106.79 o                         
   0   5   1      13935.89       9000.62       106.02 o                         
   1   5   1         56.23        536.58        19.25 o                         
   2   5   1      22647.83      26025.59       283.31 o                         
   3   5   1      12015.71      14204.42       161.94 o                         
   4   5   1      10312.91      11749.87       138.19 o                         
   5   5   1      17874.07      14777.12       183.37 o                         
   6   5   1       2261.29       1612.12        38.87 o                         
   7   5   1       1558.64       1320.68        36.40 o                         
   8   5   1        801.99       1044.69        33.91 o                         
   9   5   1        765.26        652.27        29.96 o                         
  10   5   1       4169.14       4014.99        72.14 o                         
  11   5   1         68.64         18.97        22.58 o                         
  12   5   1       8846.57       9010.15       131.12 o                         
  13   5   1       1703.05       1674.98        60.27 o                         
  14   5   1        281.19        380.39        40.71 o                         
  15   5   1        142.21        120.31        36.96 o                         
  16   5   1        145.13        118.72        36.99 o                         
  17   5   1        224.61        261.39        46.99 o                         
  18   5   1         68.14         32.47        59.41 o                         
  19   5   1        357.22        277.88        74.31 o                         
 -19   6   1         13.26        -37.74        79.14 o                         
 -18   6   1        122.28        165.05        55.02 o                         
 -17   6   1         90.22         60.40        42.97 o                         
 -16   6   1         26.49          7.73        39.77 o                         
 -15   6   1         84.36        102.43        35.80 o                         
 -14   6   1        203.53        176.08        32.37 o                         
 -13   6   1          1.95         27.05        26.39 o                         
 -12   6   1          3.78         32.88        25.87 o                         
 -11   6   1          1.04        -10.14        21.23 o                         
 -10   6   1        235.10        218.73        24.79 o                         
  -9   6   1       1652.17       1836.22        45.63 o                         
  -8   6   1        368.68        456.77        25.72 o                         
  -7   6   1       3048.46       2683.37        51.78 o                         
  -6   6   1       7331.21       7527.11        99.58 o                         
  -5   6   1          5.80        299.86        27.55 o                         
  -4   6   1        657.72        724.32        23.31 o                         
  -3   6   1         84.46         64.18        12.93 o                         
  -2   6   1        200.27        727.26        22.54 o                         
  -1   6   1         61.97         21.85        13.33 o                         
   0   6   1      50273.81      57568.08       609.56 o                         
   1   6   1       8010.19      13486.02       154.43 o                         
   2   6   1       4754.16       7142.77        89.64 o                         
   3   6   1       1038.56        977.92        27.96 o                         
   4   6   1      12184.74      10474.29       126.38 o                         
   5   6   1       3482.57       2634.88        47.71 o                         
   6   6   1       1238.65        955.33        30.81 o                         
   7   6   1       5800.89       6930.53        96.90 o                         
   8   6   1         50.62         51.42        18.32 o                         
   9   6   1        303.08        333.74        25.07 o                         
  10   6   1         97.75        104.37        22.47 o                         
  11   6   1          5.22        -21.26        21.26 o                         
  12   6   1        264.95        345.26        41.76 o                         
  13   6   1        273.34        276.95        36.81 o                         
  14   6   1         39.06         36.49        32.75 o                         
  15   6   1         48.70        -22.57        33.01 o                         
  16   6   1        260.70        293.31        47.44 o                         
  17   6   1          8.44        -32.97        46.21 o                         
  18   6   1         43.18         40.10        60.36 o                         
  19   6   1         10.54       -103.01       103.90 o                         
 -19   7   1        214.66         42.47        83.34 o                         
 -18   7   1         96.50        128.02        55.15 o                         
 -17   7   1         20.31        -47.00        47.00 o                         
 -16   7   1         93.21         20.90        38.69 o                         
 -15   7   1        783.66        808.46        92.30 o                         
 -14   7   1        924.99        837.97        49.40 o                         
 -13   7   1       1349.53       1563.72        52.06 o                         
 -12   7   1         70.86         87.94        30.83 o                         
 -11   7   1        940.91        814.99        48.65 o                         
 -10   7   1        646.82        534.85        30.20 o                         
  -9   7   1        347.00        355.35        27.61 o                         
  -8   7   1        521.71        415.89        25.23 o                         
  -7   7   1       5445.46       5855.20        85.77 o                         
  -6   7   1         20.12         11.43        21.30 o                         
  -5   7   1       1780.30       1013.47        29.84 o                         
  -4   7   1       1461.65       1684.75        36.71 o                         
  -3   7   1        351.65       1635.93        42.08 o                         
  -2   7   1      10860.52      10375.86       124.66 o                         
  -1   7   1       3403.55       3149.87        50.23 o                         
   0   7   1        417.17        748.35        23.76 o                         
   1   7   1      15215.48      18103.07       204.12 o                         
   2   7   1      17683.91      22850.02       253.74 o                         
   3   7   1          0.11        321.31        17.59 o                         
   4   7   1       8659.57      10424.28       127.77 o                         
   5   7   1       2015.65       1299.29        33.72 o                         
   6   7   1         60.97          8.50        16.05 o                         
   7   7   1       1936.48       1832.80        43.41 o                         
   8   7   1        816.94        995.94        34.77 o                         
   9   7   1       6139.55       6478.06        97.18 o                         
  10   7   1        703.15        659.51        40.09 o                         
  11   7   1          0.90         18.34        30.85 o                         
  12   7   1       2604.19       2756.25        74.01 o                         
  13   7   1       2435.31       2550.48        73.65 o                         
  14   7   1       1053.18        960.00        53.02 o                         
  15   7   1        302.75        280.29        46.24 o                         
  16   7   1        722.94        573.11        55.12 o                         
  17   7   1         22.24        -25.49        47.72 o                         
  18   7   1        228.82        194.11        88.60 o                         
  19   7   1        189.15        190.08        73.89 o                         
 -19   8   1        351.72        220.61        98.13 o                         
 -18   8   1        362.34        201.03        84.75 o                         
 -17   8   1        249.38        322.81        74.09 o                         
 -16   8   1        830.70        849.56        67.71 o                         
 -15   8   1        508.96        558.15        51.36 o                         
 -14   8   1         63.47         56.53        33.92 o                         
 -13   8   1        665.98        610.92        38.34 o                         
 -12   8   1       2268.41       2025.43        56.60 o                         
 -11   8   1          2.55         19.73        26.45 o                         
 -10   8   1         24.03         15.94        21.20 o                         
  -9   8   1        479.07        562.88        29.60 o                         
  -8   8   1       7497.89       7692.97       108.04 o                         
  -7   8   1       4487.79       4196.77        69.24 o                         
  -6   8   1       1447.55       1351.04        36.69 o                         
  -5   8   1       4506.66       4144.01        65.60 o                         
  -4   8   1       5527.60       5158.64        74.85 o                         
  -3   8   1       4919.44       5252.99        74.94 o                         
  -2   8   1        349.95        273.27        19.35 o                         
  -1   8   1       7611.98       7464.47        96.56 o                         
   0   8   1       2071.43       1751.71        37.81 o                         
   1   8   1       2892.96       3818.98        59.64 o                         
   2   8   1       6189.15       4793.32        69.29 o                         
   3   8   1      16505.02      14031.87       165.52 o                         
   4   8   1       1615.82       2392.81        45.97 o                         
   5   8   1         43.18         64.41        19.05 o                         
   6   8   1        561.40        470.97        36.57 o                         
   7   8   1       1630.56       1342.12        38.16 o                         
   8   8   1         27.90         19.51        24.98 o                         
   9   8   1       2136.02       2170.21        52.42 o                         
  10   8   1       7284.23       7098.14       107.49 o                         
  11   8   1        795.54        794.87        37.83 o                         
  12   8   1         86.53        127.40        33.09 o                         
  13   8   1         35.16         19.43        32.60 o                         
  14   8   1        668.00        611.70        52.23 o                         
  15   8   1         90.55        112.53        42.66 o                         
  16   8   1         35.87         -4.14        47.15 o                         
  17   8   1        251.92        326.14        60.52 o                         
  18   8   1          0.02        -33.59        49.47 o                         
  19   8   1        281.79        199.91        72.47 o                         
 -19   9   1        276.14        299.06        77.78 o                         
 -18   9   1         65.72         -7.29        76.01 o                         
 -17   9   1         15.91        -13.91        45.95 o                         
 -16   9   1        196.43        261.50        66.83 o                         
 -15   9   1       1236.40       1514.41        80.81 o                         
 -14   9   1        175.07        129.85        41.39 o                         
 -13   9   1        768.68        675.67        46.30 o                         
 -12   9   1        766.22        858.21        42.25 o                         
 -11   9   1       2593.57       2574.42        61.62 o                         
 -10   9   1        551.88        507.20        32.08 o                         
  -9   9   1       3452.35       3158.63        65.61 o                         
  -8   9   1        588.49        608.15        29.24 o                         
  -7   9   1       2142.81       2139.99        48.29 o                         
  -6   9   1       2385.82       2345.22        49.31 o                         
  -5   9   1       4521.90       5024.78        76.85 o                         
  -4   9   1       6013.29       5545.83        80.88 o                         
  -3   9   1       1075.90        789.90        27.99 o                         
  -2   9   1          0.31         10.86        17.06 o                         
  -1   9   1      19397.19      23125.93       260.74 o                         
   0   9   1        193.98        145.69        21.18 o                         
   1   9   1        286.86        218.80        19.13 o                         
   2   9   1       5297.33       4381.73        67.21 o                         
   3   9   1      21613.49      20160.52       231.19 o                         
   4   9   1       1112.73       1390.01        36.39 o                         
   5   9   1       1023.01       1322.71        36.54 o                         
   6   9   1        258.85        266.93        26.89 o                         
   7   9   1       3699.02       3764.06        66.15 o                         
   8   9   1       5214.58       5743.13        96.88 o                         
   9   9   1       2088.94       2170.21        52.96 o                         
  10   9   1         96.66        110.94        24.82 o                         
  11   9   1        712.50        904.55        45.68 o                         
  12   9   1        418.53        392.17        40.73 o                         
  13   9   1       1446.63       1495.88        67.10 o                         
  14   9   1          0.08          3.04        37.24 o                         
  15   9   1        155.85        169.35        51.00 o                         
  16   9   1        340.40        426.59       104.04 o                         
  17   9   1         79.06          5.86        52.36 o                         
  18   9   1         64.73         66.71        74.85 o                         
 -19  10   1          2.14         13.48       122.26 o                         
 -18  10   1        268.62        330.26        72.15 o                         
 -17  10   1         27.71        -44.55        44.55 o                         
 -16  10   1         63.86        -19.46        51.09 o                         
 -15  10   1        688.36        801.87        66.02 o                         
 -14  10   1        283.64        266.78        52.48 o                         
 -13  10   1         13.71         22.81        37.36 o                         
 -12  10   1       8403.53       8656.83       132.76 o                         
 -11  10   1       1000.40       1003.50        42.72 o                         
 -10  10   1         58.59         -4.17        22.46 o                         
  -9  10   1       3370.17       3588.86        69.15 o                         
  -8  10   1        447.27        463.62        34.10 o                         
  -7  10   1       1454.24       1510.38        41.65 o                         
  -6  10   1       1376.65       1691.18        43.27 o                         
  -5  10   1        191.84        234.75        22.08 o                         
  -4  10   1       5581.77       7044.22        98.36 o                         
  -3  10   1       2420.59       1798.46        43.29 o                         
  -2  10   1       2078.03       2274.06        57.79 o                         
  -1  10   1       3432.94       2943.56        54.91 o                         
   0  10   1      21344.23      26920.20       302.11 o                         
   1  10   1       3733.13       4267.57        68.40 o                         
   2  10   1        211.70        420.08        24.00 o                         
   3  10   1         11.97          7.49        16.31 o                         
   4  10   1       3102.25       3705.60        63.52 o                         
   5  10   1       3678.13       3282.77        59.69 o                         
   6  10   1       6874.56       7180.86       102.10 o                         
   7  10   1         79.24         55.86        20.99 o                         
   8  10   1         60.27         98.70        21.78 o                         
   9  10   1          3.53         -6.84        26.92 o                         
  10  10   1       1124.73       1183.91        43.67 o                         
  11  10   1        361.57        328.67        42.70 o                         
  12  10   1        627.62        693.61        55.78 o                         
  13  10   1       1661.92       1662.42        73.80 o                         
  14  10   1        900.44       1002.49        61.89 o                         
  15  10   1         48.63         85.06        59.04 o                         
  16  10   1          7.50         67.94        50.21 o                         
  17  10   1         75.98        152.09        56.06 o                         
  18  10   1          2.10        -26.65        49.68 o                         
 -18  11   1         35.57         54.70        67.87 o                         
 -17  11   1        143.09         74.37        63.78 o                         
 -16  11   1         60.85        -42.41        42.41 o                         
 -15  11   1         50.05         46.87        48.16 o                         
 -14  11   1        190.52         91.73        62.81 o                         
 -13  11   1       1399.95       1283.04        72.96 o                         
 -12  11   1        698.47        638.83        43.04 o                         
 -11  11   1         19.54         16.92        26.32 o                         
 -10  11   1          0.61        -15.80        22.57 o                         
  -9  11   1         24.52         -4.67        22.19 o                         
  -8  11   1          0.36          5.69        19.78 o                         
  -7  11   1        152.16        173.36        22.89 o                         
  -6  11   1        388.02        438.04        26.80 o                         
  -5  11   1        196.76        302.79        23.41 o                         
  -4  11   1        246.72        236.12        22.34 o                         
  -3  11   1         66.56         13.74        17.83 o                         
  -2  11   1       5283.82       6076.70        89.49 o                         
  -1  11   1      10110.91      11377.98       144.27 o                         
   0  11   1       4451.11       5506.67        83.26 o                         
   1  11   1        286.22        398.85        30.94 o                         
   2  11   1       5889.91       7103.68        99.84 o                         
   3  11   1       8641.84       8560.21       115.47 o                         
   4  11   1        824.84        813.71        31.05 o                         
   5  11   1       5656.74       6000.52        90.20 o                         
   6  11   1       1163.53       1397.02        40.54 o                         
   7  11   1       2394.13       1753.48        46.15 o                         
   8  11   1         81.51        107.77        22.72 o                         
   9  11   1      11609.86      12103.09       163.03 o                         
  10  11   1       1075.13       1029.85        55.00 o                         
  11  11   1        928.34        990.19        60.04 o                         
  12  11   1       2888.54       3059.53        91.71 o                         
  13  11   1        428.53        325.53        63.29 o                         
  14  11   1       1135.23       1100.30        73.81 o                         
  15  11   1        231.53        172.38        53.59 o                         
  16  11   1        596.37        684.49        88.74 o                         
  17  11   1         97.05         32.17        62.65 o                         
  18  11   1         85.89        119.87        68.53 o                         
 -18  12   1         52.70         75.40        66.01 o                         
 -17  12   1         15.13         85.66        64.36 o                         
 -16  12   1         33.74        -25.19        55.67 o                         
 -15  12   1          6.19          2.98        55.96 o                         
 -14  12   1        827.17        740.29        64.75 o                         
 -13  12   1       2093.02       2324.03        93.11 o                         
 -12  12   1        428.10        418.32        54.18 o                         
 -11  12   1        150.50        126.96        29.99 o                         
 -10  12   1        844.62        815.53        39.82 o                         
  -9  12   1        281.56        227.17        29.73 o                         
  -8  12   1        213.70        146.37        25.39 o                         
  -7  12   1       1320.01       1212.79        40.71 o                         
  -6  12   1          2.61         43.06        25.75 o                         
  -5  12   1        334.74        218.13        23.12 o                         
  -4  12   1       1609.85       1252.82        39.25 o                         
  -3  12   1         56.21         27.58        18.68 o                         
  -2  12   1       3541.33       4215.08        71.89 o                         
  -1  12   1         88.40         -4.46        18.63 o                         
   0  12   1       9195.18       8789.68       119.29 o                         
   1  12   1          0.03         19.01        18.28 o                         
   2  12   1        390.75        523.44        28.79 o                         
   3  12   1       2474.66       2374.35        51.85 o                         
   4  12   1        105.35        156.91        20.84 o                         
   5  12   1         52.16         42.27        18.69 o                         
   6  12   1        131.89        164.80        27.71 o                         
   7  12   1       5009.06       5304.55        87.66 o                         
   8  12   1        683.30        666.97        34.32 o                         
   9  12   1       5330.58       5491.74       109.73 o                         
  10  12   1       2121.42       1896.04        70.61 o                         
  11  12   1         22.35         -2.53        36.57 o                         
  12  12   1        142.40        178.52        41.63 o                         
  13  12   1          0.13         -9.81        42.94 o                         
  14  12   1          1.47         -9.23        46.83 o                         
  15  12   1        124.20         82.64        50.98 o                         
  16  12   1        171.90         73.42        54.39 o                         
  17  12   1          0.45         74.50        66.20 o                         
 -18  13   1         35.89        194.71        85.93 o                         
 -17  13   1         49.97        152.53        65.85 o                         
 -16  13   1        390.09        538.07        75.46 o                         
 -15  13   1         23.57        -26.01        53.35 o                         
 -14  13   1        157.62         85.67        56.62 o                         
 -13  13   1          0.32        -42.05        42.05 o                         
 -12  13   1        234.81        215.26        50.15 o                         
 -11  13   1          9.92        -28.24        33.13 o                         
 -10  13   1        161.98        215.90        34.47 o                         
  -9  13   1       1796.91       1918.74        54.82 o                         
  -8  13   1        284.31        296.06        35.61 o                         
  -7  13   1        264.37        323.15        32.06 o                         
  -6  13   1       1109.79       1190.22        40.77 o                         
  -5  13   1          2.30         -1.72        19.61 o                         
  -4  13   1       2676.17       2692.16        57.67 o                         
  -3  13   1          9.21         -8.64        18.72 o                         
  -2  13   1        833.55        896.89        34.88 o                         
  -1  13   1        302.31        382.60        26.83 o                         
   0  13   1       1039.19       1297.71        40.05 o                         
   1  13   1        101.70         90.19        21.20 o                         
   2  13   1        937.79       1075.50        37.29 o                         
   3  13   1       1732.03       1581.56        43.85 o                         
   4  13   1        351.53        331.44        35.63 o                         
   5  13   1       2355.03       2551.40        69.35 o                         
   6  13   1       2633.23       2540.39        57.91 o                         
   7  13   1       1563.38       1431.03        45.49 o                         
   8  13   1       5052.64       4932.08        97.98 o                         
   9  13   1        122.18        188.30        44.28 o                         
  10  13   1        857.13        958.54        56.48 o                         
  11  13   1        261.78        137.83        41.16 o                         
  12  13   1          0.10          2.31        36.04 o                         
  13  13   1        961.28        887.83        80.62 o                         
  14  13   1         77.08         74.33        49.88 o                         
  15  13   1        692.26        874.38       164.38 o                         
  16  13   1       1148.62       1459.97       112.08 o                         
  17  13   1        388.51        459.37        78.87 o                         
 -17  14   1         28.06         47.51        65.92 o                         
 -16  14   1          2.68         -3.57        59.28 o                         
 -15  14   1          4.87        -57.59        57.59 o                         
 -14  14   1        287.48        377.80        70.33 o                         
 -13  14   1        166.10        131.44        59.72 o                         
 -12  14   1       3682.82       4013.06       120.00 o                         
 -11  14   1        142.63        136.40        45.33 o                         
 -10  14   1         52.72         47.05        38.21 o                         
  -9  14   1       4761.17       4787.43        98.90 o                         
  -8  14   1         83.84         95.54        27.11 o                         
  -7  14   1       1170.77       1236.38        49.35 o                         
  -6  14   1       2075.42       2063.93        54.02 o                         
  -5  14   1       4844.80       4545.20        80.83 o                         
  -4  14   1       6347.44       5926.89        94.77 o                         
  -3  14   1        271.90        221.17        25.41 o                         
  -2  14   1      12827.05      13483.84       172.80 o                         
  -1  14   1         12.80        -19.34        19.34 o                         
   0  14   1       1161.94       1315.12        41.93 o                         
   1  14   1       1110.52       1334.81        42.17 o                         
   2  14   1        432.38        550.11        32.54 o                         
   3  14   1         84.04        124.57        23.30 o                         
   4  14   1        843.68       1030.01        37.86 o                         
   5  14   1        236.74        314.98        27.30 o                         
   6  14   1       3086.87       2887.58        72.77 o                         
   7  14   1        199.08         93.71        29.89 o                         
   8  14   1         11.37         32.29        30.13 o                         
   9  14   1       1067.66       1269.41        76.74 o                         
  10  14   1          9.16        -34.77        34.77 o                         
  11  14   1         17.92         -9.57        35.90 o                         
  12  14   1        535.48        641.55        62.24 o                         
  13  14   1        168.42        169.99        52.14 o                         
  14  14   1       1867.31       2069.77       112.00 o                         
  15  14   1         47.78         97.96        74.86 o                         
  16  14   1         65.57         32.04        75.30 o                         
  17  14   1        126.93        126.73        71.70 o                         
 -17  15   1          0.79          0.78        66.51 o                         
 -16  15   1         48.61        135.59        68.11 o                         
 -15  15   1         57.70        140.63        70.65 o                         
 -14  15   1         36.73         73.00        60.96 o                         
 -13  15   1         31.63         78.74        58.52 o                         
 -12  15   1          9.12        -41.30        51.25 o                         
 -11  15   1        674.90        650.24        59.75 o                         
 -10  15   1       2253.63       2601.06        82.35 o                         
  -9  15   1       3317.43       2955.58        79.10 o                         
  -8  15   1        372.70        346.00        38.56 o                         
  -7  15   1       2007.14       1958.05        55.65 o                         
  -6  15   1        412.99        477.41        33.11 o                         
  -5  15   1       3009.90       2825.97        67.53 o                         
  -4  15   1       3047.12       3091.93        67.04 o                         
  -3  15   1         72.38        102.00        23.55 o                         
  -2  15   1       2161.34       2564.63        60.18 o                         
  -1  15   1        641.24        788.90        36.11 o                         
   0  15   1       2320.03       2182.09        64.21 o                         
   1  15   1        411.99        484.01        33.40 o                         
   2  15   1        707.52        803.17        38.28 o                         
   3  15   1       4504.86       5176.48       125.08 o                         
   4  15   1        262.98        297.36        28.19 o                         
   5  15   1       4199.37       3758.04        74.08 o                         
   6  15   1        941.11        835.04        50.91 o                         
   7  15   1        415.55        380.57        38.55 o                         
   8  15   1        244.35        178.55        35.92 o                         
   9  15   1       3567.08       3341.90        95.65 o                         
  10  15   1          0.07        -20.72        36.50 o                         
  11  15   1          1.81        -40.12        40.12 o                         
  12  15   1        513.38        460.30        62.18 o                         
  13  15   1        995.46        932.35        90.16 o                         
  14  15   1         66.05         20.92        60.22 o                         
  15  15   1         52.36        -44.50        64.32 o                         
  16  15   1          9.12         -9.82        63.58 o                         
 -16  16   1        133.24        239.89        73.29 o                         
 -15  16   1         97.33        231.73        69.70 o                         
 -14  16   1         58.27        187.86        65.69 o                         
 -13  16   1        184.64        181.61        62.49 o                         
 -12  16   1        112.97        100.32        59.51 o                         
 -11  16   1         70.64         57.97        54.67 o                         
 -10  16   1          2.63        -39.13        39.13 o                         
  -9  16   1         53.23         70.08        38.28 o                         
  -8  16   1       8844.73       9012.07       150.21 o                         
  -7  16   1       6252.38       6203.60       113.30 o                         
  -6  16   1       1152.68       1036.97        43.87 o                         
  -5  16   1       5859.12       5513.72        95.59 o                         
  -4  16   1         94.15        107.67        35.68 o                         
  -3  16   1         84.11         81.09        24.33 o                         
  -2  16   1       4888.70       4963.21        88.16 o                         
  -1  16   1       4745.62       4995.03        88.80 o                         
   0  16   1      10902.52      11161.48       153.40 o                         
   1  16   1         82.56         53.19        34.14 o                         
   2  16   1       2218.95       2571.18        74.51 o                         
   3  16   1        806.16        939.09        46.97 o                         
   4  16   1        663.43        718.22        36.84 o                         
   5  16   1         55.10         47.55        24.24 o                         
   6  16   1        368.42        385.68        40.70 o                         
   7  16   1       1316.59       1312.41        55.99 o                         
   8  16   1       1808.92       1673.64        62.44 o                         
   9  16   1          0.56         -1.80        36.34 o                         
  10  16   1       2179.15       2028.23        98.02 o                         
  11  16   1        169.44        194.90        48.80 o                         
  12  16   1          0.02         13.98        42.67 o                         
  13  16   1        111.10        134.69        61.32 o                         
  14  16   1         23.71         49.21        61.28 o                         
  15  16   1         25.94         18.99        61.14 o                         
  16  16   1        126.97        206.77        85.93 o                         
 -16  17   1         36.50         80.82        69.68 o                         
 -15  17   1         45.70        131.18        66.77 o                         
 -14  17   1        158.44        255.83        68.97 o                         
 -13  17   1          6.87        -56.99        56.99 o                         
 -12  17   1        177.40        181.24        61.55 o                         
 -11  17   1         52.47        -46.76        46.76 o                         
 -10  17   1        226.59        456.64        67.87 o                         
  -9  17   1        213.48        240.20        48.91 o                         
  -8  17   1          0.49         29.26        33.33 o                         
  -7  17   1        711.83        942.87        51.51 o                         
  -6  17   1          7.86         -3.28        26.96 o                         
  -5  17   1       4604.35       4681.68        96.10 o                         
  -4  17   1          0.11        -14.62        24.23 o                         
  -3  17   1       2323.89       2265.11        67.90 o                         
  -2  17   1       5388.46       4942.62        90.33 o                         
  -1  17   1        117.17        132.02        27.68 o                         
   0  17   1        455.44        554.24        45.85 o                         
   1  17   1        811.04        874.72        41.03 o                         
   2  17   1        964.76        877.41        41.39 o                         
   3  17   1       1533.77       1235.05        66.53 o                         
   4  17   1        443.94        427.84        33.54 o                         
   5  17   1       2384.44       2483.63        72.95 o                         
   6  17   1        274.19        282.59        38.60 o                         
   7  17   1         33.19         13.65        33.21 o                         
   8  17   1         76.73          8.97        38.45 o                         
   9  17   1        244.68        212.61        51.01 o                         
  10  17   1          0.47         46.38        42.72 o                         
  11  17   1        182.20         96.92        70.98 o                         
  12  17   1         79.34         66.26        69.82 o                         
  13  17   1        717.40        801.41        86.44 o                         
  14  17   1          4.20         41.56        60.53 o                         
  15  17   1          6.35        -19.43        66.27 o                         
 -15  18   1         10.24          1.18        94.94 o                         
 -14  18   1         31.34         84.86        63.38 o                         
 -13  18   1          0.00        -50.74        59.51 o                         
 -12  18   1         91.61         65.30        80.76 o                         
 -11  18   1        128.68         26.75        58.08 o                         
 -10  18   1          2.99         20.59        51.85 o                         
  -9  18   1        377.54        401.95        55.18 o                         
  -8  18   1        740.25        796.79        67.02 o                         
  -7  18   1         97.56         68.44        34.17 o                         
  -6  18   1       3546.73       3487.26        96.24 o                         
  -5  18   1        628.63        687.14        40.71 o                         
  -4  18   1          1.83          6.78        26.40 o                         
  -3  18   1       2537.19       2484.25        94.73 o                         
  -2  18   1        328.01        397.56        49.47 o                         
  -1  18   1       3141.17       2937.21        71.06 o                         
   0  18   1       1339.85       1578.78        52.68 o                         
   1  18   1       1932.08       1689.93        56.93 o                         
   2  18   1        144.01        114.90        29.54 o                         
   3  18   1        328.14        403.82        34.51 o                         
   4  18   1        768.20        717.53        46.72 o                         
   5  18   1        327.39        296.54        41.22 o                         
   6  18   1        284.43        212.49        39.16 o                         
   7  18   1        728.49        670.36        48.55 o                         
   8  18   1          3.62        -13.86        37.53 o                         
   9  18   1          0.77        -23.25        37.89 o                         
  10  18   1         78.25         28.64        55.39 o                         
  11  18   1        104.50         44.21        57.78 o                         
  12  18   1          5.98        -14.01        57.76 o                         
  13  18   1        418.13        550.39        81.35 o                         
  14  18   1         16.00         -5.53        67.95 o                         
 -14  19   1          0.24         59.94        67.74 o                         
 -13  19   1         32.49         60.11        63.58 o                         
 -12  19   1          0.21         19.54        57.50 o                         
 -11  19   1        194.51        169.00        62.68 o                         
 -10  19   1        713.81        662.99        76.95 o                         
  -9  19   1         21.62        -51.18        51.18 o                         
  -8  19   1         72.97         83.10        45.05 o                         
  -7  19   1         20.64         -6.46        47.94 o                         
  -6  19   1       2203.44       2049.79        70.10 o                         
  -5  19   1        931.73       1003.05        52.94 o                         
  -4  19   1          8.48          3.22        27.90 o                         
  -3  19   1         32.66         10.92        27.83 o                         
  -2  19   1         48.30          3.27        27.01 o                         
  -1  19   1        943.38        963.08        48.17 o                         
   0  19   1       4658.92       4520.49        90.28 o                         
   1  19   1       1357.30       1312.84        50.64 o                         
   2  19   1        151.14        182.85        31.69 o                         
   3  19   1        177.42        125.95        34.82 o                         
   4  19   1        195.42        236.14        37.94 o                         
   5  19   1        718.56        774.45        63.69 o                         
   6  19   1       2792.09       2697.81        81.03 o                         
   7  19   1        454.57        396.98        48.52 o                         
   8  19   1       1314.34       1103.73        82.52 o                         
   9  19   1          0.36          8.58        42.23 o                         
  10  19   1         27.03        -33.66        53.87 o                         
  11  19   1          0.77        -30.97        56.02 o                         
  12  19   1        204.25        224.06        67.90 o                         
  13  19   1        366.20        298.25        75.12 o                         
  14  19   1        222.45         79.74       114.79 o                         
 -14  20   1        253.80        326.88       110.13 o                         
 -13  20   1         43.02         21.16        66.42 o                         
 -12  20   1          0.91         29.98        58.18 o                         
 -11  20   1        167.45        157.95        63.32 o                         
 -10  20   1         91.80        138.95        89.15 o                         
  -9  20   1         29.71        129.47        58.29 o                         
  -8  20   1        682.33        604.80        70.92 o                         
  -7  20   1        288.66        321.52        63.57 o                         
  -6  20   1         76.96         92.91        49.39 o                         
  -5  20   1        139.31        142.29        37.88 o                         
  -4  20   1         81.92        119.68        36.71 o                         
  -3  20   1       2882.57       2830.46        78.83 o                         
  -2  20   1        151.23         98.58        31.13 o                         
  -1  20   1       3637.63       3695.93        83.07 o                         
   0  20   1       4427.59       4718.36        94.15 o                         
   1  20   1       1425.16       1281.83        51.69 o                         
   2  20   1        421.03        346.99        41.56 o                         
   3  20   1       4850.36       4855.07       106.22 o                         
   4  20   1        214.46        161.26        38.07 o                         
   5  20   1          4.97        -39.49        39.49 o                         
   6  20   1         53.59         95.10        38.17 o                         
   7  20   1          0.32        -16.02        38.43 o                         
   8  20   1         25.32         35.76        57.85 o                         
   9  20   1          9.89         96.42        61.46 o                         
  10  20   1        144.54        240.30        69.55 o                         
  11  20   1          0.25        -24.23        59.47 o                         
  12  20   1        260.04        212.72        69.61 o                         
  13  20   1          3.81         60.15        66.69 o                         
 -13  21   1        120.01        101.60        71.97 o                         
 -12  21   1        142.93        137.15       106.63 o                         
 -11  21   1        190.79        404.78        80.23 o                         
 -10  21   1         29.33         -3.45        57.66 o                         
  -9  21   1       1190.49       1395.33        95.52 o                         
  -8  21   1        146.59        109.68        99.84 o                         
  -7  21   1          3.25         64.16        45.66 o                         
  -6  21   1        914.46        958.16        69.10 o                         
  -5  21   1        180.90        177.57        44.03 o                         
  -4  21   1         44.69        112.80        36.45 o                         
  -3  21   1        741.65       1000.27        54.32 o                         
  -2  21   1         80.84        129.29        32.95 o                         
  -1  21   1        821.49        761.65        59.39 o                         
   0  21   1        314.40        301.53        37.06 o                         
   1  21   1       3264.12       3144.41        86.71 o                         
   2  21   1        278.99        242.03        39.17 o                         
   3  21   1        554.32        493.19        45.61 o                         
   4  21   1        271.22        183.92        39.53 o                         
   5  21   1          0.85         -0.48        35.40 o                         
   6  21   1        346.80        276.21        64.30 o                         
   7  21   1          7.51         43.12        57.75 o                         
   8  21   1        674.50        715.34        91.85 o                         
   9  21   1         13.65         23.60        56.24 o                         
  10  21   1          0.70          8.51        57.32 o                         
  11  21   1        215.18        207.66        67.55 o                         
  12  21   1         23.82         43.72        65.06 o                         
 -12  22   1        308.90        405.42       184.61 o                         
 -11  22   1        230.38        348.26        74.87 o                         
 -10  22   1        383.20        413.24        73.89 o                         
  -9  22   1          0.61        -52.27        52.27 o                         
  -8  22   1        228.11        261.44        65.37 o                         
  -7  22   1        316.79        211.79        72.20 o                         
  -6  22   1          6.38        -11.25        44.56 o                         
  -5  22   1        265.49        273.88        55.89 o                         
  -4  22   1       1279.74       1492.70        75.02 o                         
  -3  22   1        352.32        349.10        43.05 o                         
  -2  22   1         13.81          8.68        33.91 o                         
  -1  22   1       1513.28       1530.95        57.83 o                         
   0  22   1       1332.68       1425.53        62.48 o                         
   1  22   1       1508.36       1572.30        65.11 o                         
   2  22   1          0.40         21.76        34.85 o                         
   3  22   1        833.97        920.88        56.06 o                         
   4  22   1         90.05         30.90        37.41 o                         
   5  22   1         86.77        104.16        39.67 o                         
   6  22   1        654.29        643.12        73.47 o                         
   7  22   1        364.98        392.61        69.64 o                         
   8  22   1          2.45         74.77        82.10 o                         
   9  22   1          0.15         15.87        71.48 o                         
  10  22   1          0.09          0.77        67.03 o                         
  11  22   1         71.03        133.06        67.72 o                         
 -11  23   1        131.59        167.41        69.48 o                         
 -10  23   1         61.17        122.63        66.36 o                         
  -9  23   1          5.04        -54.83        54.83 o                         
  -8  23   1        116.65        166.45        65.06 o                         
  -7  23   1        159.08        176.84        62.49 o                         
  -6  23   1        242.60        229.28        54.67 o                         
  -5  23   1          3.15         46.91        47.90 o                         
  -4  23   1         97.22        137.37        44.31 o                         
  -3  23   1        150.62        117.50        43.67 o                         
  -2  23   1       1021.99        748.51        52.53 o                         
  -1  23   1        464.74        498.97        52.74 o                         
   0  23   1         50.12         76.52        36.90 o                         
   1  23   1        160.26        121.21        41.20 o                         
   2  23   1        333.79        478.27        56.34 o                         
   3  23   1         30.89         20.45        35.33 o                         
   4  23   1        145.62        134.65        39.94 o                         
   5  23   1        566.06        579.44       109.37 o                         
   6  23   1         99.46        189.81        58.27 o                         
   7  23   1          0.03         31.42        54.55 o                         
   8  23   1         77.45         35.27        59.57 o                         
   9  23   1        412.82        705.78        87.61 o                         
  10  23   1          7.36        -32.27        62.26 o                         
 -10  24   1        116.54         24.39       275.25 o                         
  -9  24   1         25.02         58.50        81.54 o                         
  -8  24   1        103.25        206.27        67.19 o                         
  -7  24   1        267.31        379.34       108.84 o                         
  -6  24   1        214.20        193.79        57.73 o                         
  -5  24   1          0.22         59.09        48.45 o                         
  -4  24   1         23.33          1.15        39.32 o                         
  -3  24   1        555.04        527.59        53.60 o                         
  -2  24   1         14.36         26.29        48.99 o                         
  -1  24   1         34.40         41.39        50.48 o                         
   0  24   1        939.68        983.83       105.80 o                         
   1  24   1         11.80         10.51        35.56 o                         
   2  24   1         61.29         14.49        37.14 o                         
   3  24   1          6.13         50.83        43.31 o                         
   4  24   1         13.96          6.87        44.03 o                         
   5  24   1        942.35        921.42        84.02 o                         
   6  24   1          6.07         65.69        57.28 o                         
   7  24   1         51.79         57.46        58.79 o                         
   8  24   1          2.52         56.91        60.07 o                         
   9  24   1          0.07        -59.29        59.29 o                         
  -8  25   1          0.02         33.18        61.74 o                         
  -7  25   1          4.35         54.02        62.22 o                         
  -6  25   1        362.20        492.03        73.74 o                         
  -5  25   1        183.96        271.29        68.90 o                         
  -4  25   1         47.29         25.34        46.71 o                         
  -3  25   1         87.40         27.38        54.35 o                         
  -2  25   1        451.56        485.00        64.29 o                         
  -1  25   1          0.44        -36.17        48.84 o                         
   0  25   1          1.81         20.39        48.75 o                         
   1  25   1        399.90        300.15        76.86 o                         
   2  25   1         56.54        -16.70        56.84 o                         
   3  25   1        103.05        178.60        49.33 o                         
   4  25   1        569.67        755.85        79.70 o                         
   5  25   1        243.66        269.84        66.46 o                         
   6  25   1        112.12        139.69        63.93 o                         
   7  25   1         74.88         45.09        63.17 o                         
   8  25   1       2131.32       2416.10       435.10 o                         
  -6  26   1        123.77         73.04        62.56 o                         
  -5  26   1          4.09        -18.76        46.16 o                         
  -4  26   1        191.93        187.70        68.42 o                         
  -3  26   1        162.39        206.95        64.08 o                         
  -2  26   1          3.13        126.12        48.71 o                         
  -1  26   1        102.61         75.70        50.67 o                         
   0  26   1          0.01         -5.93        50.99 o                         
   1  26   1         79.02        131.77        67.88 o                         
   2  26   1         11.43          8.16        59.84 o                         
   3  26   1         55.26         68.07        49.06 o                         
   4  26   1          2.68         -1.83        52.27 o                         
   5  26   1        574.06        643.75        80.38 o                         
   6  26   1        724.19        957.40       118.94 o                         
  -3  27   1         93.34         21.95        60.87 o                         
  -2  27   1          0.12         37.89        49.21 o                         
  -1  27   1        392.64        391.85       110.37 o                         
   0  27   1          0.06        114.40        68.53 o                         
   1  27   1        237.61        189.31        74.82 o                         
   2  27   1         86.77         26.90        64.11 o                         
   3  27   1        134.52         48.31        51.85 o                         
 -20   0   2        437.59        458.40       109.50 o                         
 -19   0   2       1824.56       1959.80       283.84 o                         
 -18   0   2        780.76        767.47        84.73 o                         
 -17   0   2          0.38        -21.03        43.94 o                         
 -16   0   2       2033.66       2349.18       106.72 o                         
 -15   0   2          3.93         -7.63        40.22 o                         
 -14   0   2       5500.46       4817.10       130.18 o                         
 -13   0   2       1879.04       2077.61        80.54 o                         
 -12   0   2        130.29         44.39        48.65 o                         
 -11   0   2         60.19         52.22        30.29 o                         
 -10   0   2        423.52        154.03        31.95 o                         
  -9   0   2         18.70          6.76        26.40 o                         
  -8   0   2       1927.52       3489.61        85.03 o                         
  -7   0   2        383.91       1146.37        49.74 o                         
  -6   0   2         90.19         -4.11        18.00 o                         
  -5   0   2      13739.59      14589.32       234.63 o                         
  -4   0   2      69563.22      87933.80      1304.74 o                         
  -3   0   2       3831.85       5206.40       141.52 o                         
  -2   0   2      27695.71      30582.33       459.66 o                         
  -1   0   2      23420.83       2089.46        42.87 o                         
   0   0   2      28917.25       8709.65       161.42 o                         
   1   0   2         41.58         53.32        11.67 o                         
   2   0   2      71443.15      96457.40      1662.44 o                         
   3   0   2      49853.15      39416.37       593.85 o                         
   4   0   2       4586.82       4196.25        81.91 o                         
   5   0   2       7956.12       8179.26       143.33 o                         
   6   0   2       2342.79       2755.06        68.33 o                         
   7   0   2       5176.92       9119.29       165.78 o                         
   8   0   2       9051.06       7593.33       166.65 o                         
   9   0   2          3.91         51.86        26.93 o                         
  10   0   2        511.50        332.95        36.38 o                         
  11   0   2          2.48          3.41        29.70 o                         
  12   0   2       4465.30       4242.06       113.01 o                         
  13   0   2         99.49         81.22        38.56 o                         
  14   0   2       3732.97       3703.75       112.65 o                         
  15   0   2        160.86        102.38        61.13 o                         
  16   0   2       1404.64       1540.19       102.22 o                         
  17   0   2        223.69        263.27        69.22 o                         
  18   0   2        347.04        336.04        75.31 o                         
  19   0   2         49.57         81.65        60.15 o                         
 -20   1   2         12.77        -41.09        63.21 o                         
 -19   1   2        104.96        128.82        76.44 o                         
 -18   1   2        198.66        155.51        40.18 o                         
 -17   1   2        124.13        137.55        35.72 o                         
 -16   1   2        303.23        384.58        45.33 o                         
 -15   1   2        313.73        331.33        36.15 o                         
 -14   1   2        114.43        100.37        29.94 o                         
 -13   1   2        685.17        681.35        37.16 o                         
 -12   1   2        825.33        915.34        38.51 o                         
 -11   1   2       4123.76       4206.72        75.67 o                         
 -10   1   2       2835.03       2773.51        56.72 o                         
  -9   1   2        104.76         36.75        19.06 o                         
  -8   1   2         84.45         -4.78        16.91 o                         
  -7   1   2       7993.99       8994.26       113.52 o                         
  -6   1   2       1841.24       2700.71        45.96 o                         
  -5   1   2      55334.64      58552.10       620.41 o                         
  -4   1   2        643.64        985.91        25.15 o                         
  -3   1   2      58335.48      44581.31       505.87 o                         
  -2   1   2      19221.40      30145.80       342.15 o                         
  -1   1   2       8963.14       6373.32        72.10 o                         
   0   1   2      12830.26       9101.30       100.20 o                         
   1   1   2        470.95       2651.37        40.64 o                         
   2   1   2        709.39        248.77        13.09 o                         
   3   1   2      23661.18      18899.12       207.62 o                         
   4   1   2       4965.41       5547.62        72.11 o                         
   5   1   2       2246.54       2310.34        40.84 o                         
   6   1   2       3849.08       4093.93        62.00 o                         
   7   1   2        672.64        495.86        24.35 o                         
   8   1   2         16.89         87.26        18.97 o                         
   9   1   2         23.95        -12.53        17.58 o                         
  10   1   2        427.96        621.61        30.67 o                         
  11   1   2         10.88        -20.75        20.75 o                         
  12   1   2       1599.82       1637.59        69.09 o                         
  13   1   2       1254.36       1224.31        54.05 o                         
  14   1   2        251.13        309.42        37.95 o                         
  15   1   2       2804.35       2851.58        89.21 o                         
  16   1   2         30.02         17.84        38.90 o                         
  17   1   2          0.08        -40.16        40.16 o                         
  18   1   2         11.69         12.76        39.70 o                         
  19   1   2         12.90         55.50        44.95 o                         
 -20   2   2         20.48         -8.69        81.25 o                         
 -19   2   2        804.12        922.50        74.02 o                         
 -18   2   2          8.36         13.72        40.52 o                         
 -17   2   2         40.29         61.79        36.85 o                         
 -16   2   2        287.49        219.69        35.06 o                         
 -15   2   2        343.44        386.41        36.86 o                         
 -14   2   2        330.99        311.76        33.46 o                         
 -13   2   2         52.19         20.02        25.67 o                         
 -12   2   2       3786.29       3637.90        71.94 o                         
 -11   2   2        386.59        339.02        26.99 o                         
 -10   2   2        365.45        446.56        27.12 o                         
  -9   2   2      10445.47      10689.32       137.19 o                         
  -8   2   2         27.19          6.56        17.04 o                         
  -7   2   2        376.65        562.11        23.71 o                         
  -6   2   2       9651.68       9891.55       128.12 o                         
  -5   2   2      15040.89      16089.66       194.23 o                         
  -4   2   2       6989.55       7180.81        87.69 o                         
  -3   2   2       7118.20       9536.98       125.76 o                         
  -2   2   2      40031.32      25467.02       341.91 o                         
  -1   2   2       1283.23         16.49         6.78 o                         
   0   2   2        488.15       1314.36        26.70 o                         
   1   2   2       3163.60       2520.25        45.77 o                         
   2   2   2      45454.85      46625.57       529.27 o                         
   3   2   2       1464.11        733.52        23.80 o                         
   4   2   2       3992.19       5542.95        76.16 o                         
   5   2   2       8194.89       7272.60        92.50 o                         
   6   2   2       6892.30       7159.15        94.05 o                         
   7   2   2        278.69        309.87        21.50 o                         
   8   2   2        772.15       1064.21        33.74 o                         
   9   2   2       1354.78       1345.80        38.84 o                         
  10   2   2        716.84        652.83        31.11 o                         
  11   2   2         26.44          5.77        29.40 o                         
  12   2   2        100.57        152.89        27.25 o                         
  13   2   2         91.06         53.58        27.42 o                         
  14   2   2          7.22        -16.46        30.76 o                         
  15   2   2          2.71          7.16        33.74 o                         
  16   2   2         60.78          9.31        40.20 o                         
  17   2   2        646.19        638.48        58.55 o                         
  18   2   2         44.83         -2.68        40.56 o                         
  19   2   2         18.52         39.50        54.67 o                         
 -20   3   2          0.15        -57.17        57.17 o                         
 -19   3   2         90.80         16.08        52.10 o                         
 -18   3   2         17.76         -8.99        41.69 o                         
 -17   3   2        681.02        771.39        77.00 o                         
 -16   3   2        393.51        469.75        40.03 o                         
 -15   3   2         27.62         26.70        29.56 o                         
 -14   3   2        377.36        401.77        38.76 o                         
 -13   3   2        708.80        796.26        39.16 o                         
 -12   3   2       1723.35       1895.10        52.61 o                         
 -11   3   2       1188.07       1095.80        38.72 o                         
 -10   3   2       1235.50       1056.65        36.19 o                         
  -9   3   2        377.35        590.60        28.33 o                         
  -8   3   2       3966.89       3161.15        56.60 o                         
  -7   3   2       4727.24       7266.29        96.37 o                         
  -6   3   2       1164.27        992.53        27.82 o                         
  -5   3   2       3544.60       3394.06        54.24 o                         
  -4   3   2       1521.90       1479.07        36.22 o                         
  -3   3   2      10385.37      10551.48       129.83 o                         
  -2   3   2      14773.39      26860.04       350.82 o                         
  -1   3   2         94.24        112.61         8.99 o                         
   0   3   2       5949.63       4397.21        54.55 o                         
   1   3   2      23624.31      20334.40       257.73 o                         
   2   3   2       6773.40       5390.71        81.67 o                         
   3   3   2      10121.73       8068.75       162.52 o                         
   4   3   2      13239.71      17042.13       206.87 o                         
   5   3   2       4196.77       5175.00        75.45 o                         
   6   3   2       7054.37       7428.76        97.43 o                         
   7   3   2       7975.19       6147.34        86.66 o                         
   8   3   2         11.45         -3.19        16.66 o                         
   9   3   2       8062.81       8186.94       113.06 o                         
  10   3   2       2406.43       2738.70        58.75 o                         
  11   3   2        460.64        447.78        38.79 o                         
  12   3   2       1535.92       1224.76        44.75 o                         
  13   3   2        165.01        141.02        32.78 o                         
  14   3   2        919.51        890.02        84.75 o                         
  15   3   2       1945.48       1856.21        67.47 o                         
  16   3   2        255.45        233.96        46.08 o                         
  17   3   2        155.53        121.97        39.34 o                         
  18   3   2         73.34         17.42        49.97 o                         
  19   3   2        992.09       1539.55       106.04 o                         
 -20   4   2         46.16        -21.52        63.32 o                         
 -19   4   2         68.64         28.90        42.62 o                         
 -18   4   2          0.76        -34.75        41.81 o                         
 -17   4   2        270.45        269.09        49.88 o                         
 -16   4   2       1098.04       1336.79        62.95 o                         
 -15   4   2        960.43        978.66        46.63 o                         
 -14   4   2          7.01         10.35        27.01 o                         
 -13   4   2         71.10         67.13        27.04 o                         
 -12   4   2          1.80        -10.32        22.40 o                         
 -11   4   2       2124.20       2393.39        55.27 o                         
 -10   4   2       3136.50       2945.90        58.70 o                         
  -9   4   2        296.82        410.40        25.51 o                         
  -8   4   2        721.88        877.71        30.71 o                         
  -7   4   2       3664.44       3014.15        55.93 o                         
  -6   4   2       2978.03       4559.89        95.80 o                         
  -5   4   2      27105.00      25323.72       278.68 o                         
  -4   4   2         47.16        372.46        16.50 o                         
  -3   4   2        317.06       1484.36        33.43 o                         
  -2   4   2       7123.90      14723.90       183.78 o                         
  -1   4   2      16752.05      18704.15       204.34 o                         
   0   4   2      88251.52     107996.33      1130.23 o                         
   1   4   2       2796.65       3269.73        50.91 o                         
   2   4   2        458.88        266.10        21.76 o                         
   3   4   2       9392.25       8336.70       100.41 o                         
   4   4   2      31867.91      36732.24       426.30 o                         
   5   4   2      12630.78      11044.60       132.69 o                         
   6   4   2       2111.58       2997.97        54.05 o                         
   7   4   2        613.30        648.53        27.01 o                         
   8   4   2       1987.70       2115.99        46.80 o                         
   9   4   2       3566.41       3836.47        67.71 o                         
  10   4   2       2347.04       2277.11        52.92 o                         
  11   4   2       3680.19       3467.84        68.80 o                         
  12   4   2         46.32         30.12        25.50 o                         
  13   4   2         17.29        -28.53        28.53 o                         
  14   4   2       2041.26       1807.30        64.71 o                         
  15   4   2        710.52        803.60        51.15 o                         
  16   4   2        413.31        420.33        43.69 o                         
  17   4   2        162.37        106.01        50.60 o                         
  18   4   2        144.02        108.13        54.94 o                         
  19   4   2         32.53        120.15        69.23 o                         
 -20   5   2         12.67        -20.05       103.58 o                         
 -19   5   2        108.75        167.91        45.23 o                         
 -18   5   2          1.94        -41.41        41.41 o                         
 -17   5   2        769.90        780.59        59.79 o                         
 -16   5   2        140.84         39.85        39.98 o                         
 -15   5   2          6.22         38.09        29.95 o                         
 -14   5   2        649.07        625.11        38.90 o                         
 -13   5   2       1361.94       1288.42        46.72 o                         
 -12   5   2        106.42         58.64        24.51 o                         
 -11   5   2        576.20        798.55        34.56 o                         
 -10   5   2       1002.82       1162.15        38.45 o                         
  -9   5   2       5120.84       4353.15        72.17 o                         
  -8   5   2       2887.16       3177.68        57.94 o                         
  -7   5   2        359.01        413.42        23.04 o                         
  -6   5   2        137.11        145.26        16.36 o                         
  -5   5   2       2791.13       3146.33        71.06 o                         
  -4   5   2        365.23        614.52        20.68 o                         
  -3   5   2       3245.35       5226.46        69.02 o                         
  -2   5   2       5287.42       6020.40        77.72 o                         
  -1   5   2       8403.41       6914.15        85.23 o                         
   0   5   2        172.26         17.64        12.20 o                         
   1   5   2      31028.77      29787.17       346.18 o                         
   2   5   2      41866.74      45825.63       524.95 o                         
   3   5   2      46856.05      49812.93       571.31 o                         
   4   5   2       5590.63       8109.79       117.15 o                         
   5   5   2       1418.94        922.27        34.54 o                         
   6   5   2         46.57          7.68        14.80 o                         
   7   5   2       4050.99       4240.26        67.78 o                         
   8   5   2          7.02         -5.31        16.32 o                         
   9   5   2      13901.28      14537.21       180.41 o                         
  10   5   2        105.56        123.62        22.26 o                         
  11   5   2       5838.69       5081.24        86.61 o                         
  12   5   2        887.88        897.83        46.46 o                         
  13   5   2       1895.04       2124.43        70.51 o                         
  14   5   2       1001.44        902.51        65.81 o                         
  15   5   2         11.61         16.94        34.23 o                         
  16   5   2        668.85        739.24        59.11 o                         
  17   5   2        109.29         63.23        52.28 o                         
  18   5   2         38.25         39.25        62.35 o                         
  19   5   2        507.93        647.11        87.15 o                         
 -20   6   2        347.35         94.92       121.59 o                         
 -19   6   2        937.41       1155.39       138.30 o                         
 -18   6   2          9.40        -27.91        37.87 o                         
 -17   6   2        238.46        248.95        56.00 o                         
 -16   6   2         42.73          3.36        38.67 o                         
 -15   6   2         53.33         25.25        32.83 o                         
 -14   6   2        245.50        227.60        33.04 o                         
 -13   6   2        881.39        920.16        42.60 o                         
 -12   6   2      21354.49      20725.57       267.53 o                         
 -11   6   2        978.39       1180.50        40.55 o                         
 -10   6   2       1095.64       1114.24        38.22 o                         
  -9   6   2       5784.01       5669.54        86.52 o                         
  -8   6   2       1895.81       1437.24        39.28 o                         
  -7   6   2       6614.72       5787.27        83.61 o                         
  -6   6   2       3357.37       2877.12        51.14 o                         
  -5   6   2        308.92        402.22        19.48 o                         
  -4   6   2       1776.32       3841.72        61.52 o                         
  -3   6   2       9498.66       6029.18        94.96 o                         
  -2   6   2      58858.54      62064.92       689.68 o                         
  -1   6   2        837.10        609.71        22.20 o                         
   0   6   2       1409.82       2296.68        40.33 o                         
   1   6   2        582.50        252.44        15.45 o                         
   2   6   2      12772.48      11956.55       151.81 o                         
   3   6   2      10259.39       9107.01       121.48 o                         
   4   6   2         31.83        250.36        16.51 o                         
   5   6   2        810.78        664.63        24.66 o                         
   6   6   2       8445.63       6458.90        89.70 o                         
   7   6   2       5876.43       6835.82       112.61 o                         
   8   6   2       8109.83       7774.59       107.76 o                         
   9   6   2          5.26        -17.95        18.32 o                         
  10   6   2        739.37        945.62        36.67 o                         
  11   6   2        464.06        459.16        38.45 o                         
  12   6   2        197.92        302.19        36.23 o                         
  13   6   2         34.94         51.26        32.37 o                         
  14   6   2         22.20         56.80        34.02 o                         
  15   6   2        102.86        121.87        41.86 o                         
  16   6   2        272.08        297.43        48.62 o                         
  17   6   2        314.50        264.23        56.98 o                         
  18   6   2          9.76         61.32        77.60 o                         
  19   6   2        337.92        352.25        80.43 o                         
 -20   7   2         56.12         40.23        80.11 o                         
 -19   7   2        162.52        116.50        59.57 o                         
 -18   7   2        246.20        210.47        79.63 o                         
 -17   7   2        995.35        960.12        78.97 o                         
 -16   7   2          0.77        -43.03        43.03 o                         
 -15   7   2        378.46        231.41        45.17 o                         
 -14   7   2         97.37         66.51        30.24 o                         
 -13   7   2       1816.43       1616.32        60.55 o                         
 -12   7   2        266.37        201.83        29.52 o                         
 -11   7   2       2063.43       2310.96        56.21 o                         
 -10   7   2        576.64        359.75        27.28 o                         
  -9   7   2       3637.39       3167.36        60.80 o                         
  -8   7   2        281.35        430.30        25.07 o                         
  -7   7   2       2540.58       2771.83        53.09 o                         
  -6   7   2        215.68        149.77        18.64 o                         
  -5   7   2        885.74        445.56        27.69 o                         
  -4   7   2         86.19        314.00        18.43 o                         
  -3   7   2        213.98         59.58        13.74 o                         
  -2   7   2       6728.22       8147.08       108.50 o                         
  -1   7   2       3486.04       3779.04        56.57 o                         
   0   7   2        393.70       1063.84        28.39 o                         
   1   7   2       1846.49       3688.20        55.62 o                         
   2   7   2        446.93        465.23        24.81 o                         
   3   7   2       9521.83      10156.05       135.29 o                         
   4   7   2       1141.50        907.64        26.90 o                         
   5   7   2        488.75        298.70        26.59 o                         
   6   7   2       3030.94       3570.22        60.47 o                         
   7   7   2       1365.39        934.81        31.98 o                         
   8   7   2       3824.45       4069.70        80.69 o                         
   9   7   2       9695.46       9093.24       125.19 o                         
  10   7   2         18.81         -9.18        21.54 o                         
  11   7   2        629.95        660.00        40.98 o                         
  12   7   2        787.11       1088.88        50.93 o                         
  13   7   2        765.71        630.84        44.73 o                         
  14   7   2        372.15        193.27        42.88 o                         
  15   7   2        376.86        592.92        58.09 o                         
  16   7   2          7.05         20.11        41.49 o                         
  17   7   2        297.88        312.81        59.41 o                         
  18   7   2        176.57         82.56        65.77 o                         
 -19   8   2         68.51         53.77        80.67 o                         
 -18   8   2         82.70         69.42        77.83 o                         
 -17   8   2        118.09        106.40        73.39 o                         
 -16   8   2         54.20        101.44        40.86 o                         
 -15   8   2        186.68         96.84        43.90 o                         
 -14   8   2        208.46        241.42        38.36 o                         
 -13   8   2       1916.30       2129.03        60.39 o                         
 -12   8   2         14.75        -18.45        25.06 o                         
 -11   8   2        586.89        769.37        36.31 o                         
 -10   8   2         11.58         -2.55        20.36 o                         
  -9   8   2       1022.39        969.38        35.10 o                         
  -8   8   2          3.90         19.42        20.43 o                         
  -7   8   2         30.38         44.96        18.34 o                         
  -6   8   2       1333.15       1568.92        41.23 o                         
  -5   8   2         15.68         67.58        17.13 o                         
  -4   8   2        177.27        199.77        18.14 o                         
  -3   8   2       2237.43       2945.72        50.60 o                         
  -2   8   2        960.06       1670.53        37.00 o                         
  -1   8   2       1034.90       1173.24        30.92 o                         
   0   8   2       9880.35      13430.82       157.90 o                         
   1   8   2         70.38        317.89        18.55 o                         
   2   8   2       1452.11       2401.59        47.62 o                         
   3   8   2       1093.30       1342.24        39.35 o                         
   4   8   2         88.01        214.13        22.14 o                         
   5   8   2       1855.33       2724.02        50.63 o                         
   6   8   2       5947.43       6475.75       104.34 o                         
   7   8   2         13.78         13.77        17.59 o                         
   8   8   2      11738.33      12093.37       155.22 o                         
   9   8   2       5420.38       5672.50        90.15 o                         
  10   8   2        114.03        105.04        34.12 o                         
  11   8   2        127.58        108.68        31.52 o                         
  12   8   2       1425.82       1533.46        66.31 o                         
  13   8   2         29.31         17.38        36.11 o                         
  14   8   2          0.10          1.59        37.05 o                         
  15   8   2         78.34        120.87        43.20 o                         
  16   8   2        190.13        292.75        58.09 o                         
  17   8   2        294.90        265.91        59.24 o                         
  18   8   2        390.76        520.78        82.46 o                         
 -19   9   2         19.91          9.47        62.50 o                         
 -18   9   2         58.87        136.41        74.20 o                         
 -17   9   2          0.09        -42.59        42.59 o                         
 -16   9   2         43.92         78.17        48.67 o                         
 -15   9   2        213.24        181.91        45.19 o                         
 -14   9   2        149.21        147.87        41.84 o                         
 -13   9   2        115.97        113.34        35.18 o                         
 -12   9   2        894.03        929.93        59.55 o                         
 -11   9   2       2390.82       2375.18        81.53 o                         
 -10   9   2       3820.30       3449.26        68.43 o                         
  -9   9   2         56.31        110.76        22.30 o                         
  -8   9   2        611.54        445.22        27.03 o                         
  -7   9   2        392.23        656.17        28.62 o                         
  -6   9   2         44.52         51.85        23.93 o                         
  -5   9   2        739.35        733.62        34.51 o                         
  -4   9   2       2685.10       3084.86        55.29 o                         
  -3   9   2        763.69       1031.59        33.45 o                         
  -2   9   2        791.33       1373.01        35.60 o                         
  -1   9   2       3425.42       2316.96        46.01 o                         
   0   9   2      28696.22      30165.01       333.42 o                         
   1   9   2      12836.93      14201.15       168.44 o                         
   2   9   2       2619.02       2618.61        49.16 o                         
   3   9   2       4514.14       4364.34        67.57 o                         
   4   9   2         39.44        123.43        17.05 o                         
   5   9   2       3165.23       3320.81        58.24 o                         
   6   9   2       2369.53       2868.01        67.32 o                         
   7   9   2       3915.09       4323.94        78.95 o                         
   8   9   2      15112.60      15700.20       194.44 o                         
   9   9   2       2330.82       2275.16        54.16 o                         
  10   9   2       1012.37       1147.14        47.83 o                         
  11   9   2       1501.39       1897.69        69.99 o                         
  12   9   2       2728.85       3139.10        91.69 o                         
  13   9   2        334.95        352.84        46.38 o                         
  14   9   2          4.37         -6.26        38.20 o                         
  15   9   2        335.50        370.02        50.98 o                         
  16   9   2         61.91        100.13        51.43 o                         
  17   9   2        234.98        139.65        72.83 o                         
  18   9   2        411.03        358.54        78.24 o                         
 -19  10   2        203.85        264.68        72.86 o                         
 -18  10   2          0.07         -0.95        59.84 o                         
 -17  10   2         50.38        -46.01        54.63 o                         
 -16  10   2         43.77          3.61        44.33 o                         
 -15  10   2        234.55        170.99        50.95 o                         
 -14  10   2        988.39       1057.23        60.86 o                         
 -13  10   2        875.01        883.40        49.85 o                         
 -12  10   2       7722.13       8191.99       126.07 o                         
 -11  10   2         63.15        -13.91        24.66 o                         
 -10  10   2        373.18        398.80        30.45 o                         
  -9  10   2       2745.87       2478.48        56.47 o                         
  -8  10   2        795.05        720.63        31.87 o                         
  -7  10   2        481.68        575.88        36.86 o                         
  -6  10   2        490.83        511.69        27.05 o                         
  -5  10   2          0.44         -7.03        16.64 o                         
  -4  10   2       5010.59       4777.85        75.18 o                         
  -3  10   2        185.35        182.94        24.77 o                         
  -2  10   2      28740.35      29434.45       328.82 o                         
  -1  10   2       2514.53       3264.59        58.22 o                         
   0  10   2        150.24        147.02        19.87 o                         
   1  10   2         13.82         12.98        16.73 o                         
   2  10   2      13916.41      15826.93       188.27 o                         
   3  10   2        310.78        287.70        21.18 o                         
   4  10   2      14529.15      14984.25       181.15 o                         
   5  10   2       6428.75       6896.97        97.60 o                         
   6  10   2          1.11         17.07        21.09 o                         
   7  10   2        334.68        415.80        26.53 o                         
   8  10   2       3103.49       3229.17       100.65 o                         
   9  10   2        446.89        483.89        30.74 o                         
  10  10   2       3602.23       3875.62        96.87 o                         
  11  10   2        241.63        213.94        40.88 o                         
  12  10   2        435.13        459.26        48.36 o                         
  13  10   2         19.02         80.39        39.85 o                         
  14  10   2         11.56         14.19        39.26 o                         
  15  10   2        135.92        213.05        79.57 o                         
  16  10   2         15.30        -24.93        47.17 o                         
  17  10   2        254.46        142.99        83.89 o                         
  18  10   2         71.39        -76.53        76.53 o                         
 -19  11   2          5.81        132.75       123.70 o                         
 -18  11   2         23.03         82.90        71.99 o                         
 -17  11   2        241.79        324.64        70.69 o                         
 -16  11   2        220.96        263.76        79.36 o                         
 -15  11   2        286.63        133.18        66.91 o                         
 -14  11   2          4.18        -12.22        44.46 o                         
 -13  11   2       1424.65       1660.66        69.07 o                         
 -12  11   2          0.00         35.22        35.91 o                         
 -11  11   2         37.34         56.09        26.47 o                         
 -10  11   2       2885.56       2565.30        74.35 o                         
  -9  11   2       2138.49       2259.49        55.73 o                         
  -8  11   2       1345.51       1358.20        42.60 o                         
  -7  11   2         23.36        105.94        21.41 o                         
  -6  11   2       5995.93       5561.45        86.49 o                         
  -5  11   2       4311.71       4201.77        71.15 o                         
  -4  11   2       1422.54       1642.95        43.31 o                         
  -3  11   2       1074.11       1335.98        38.68 o                         
  -2  11   2        615.25        791.88        31.03 o                         
  -1  11   2        782.98        368.47        24.74 o                         
   0  11   2        244.10        547.75        27.36 o                         
   1  11   2       3249.22       4023.72        67.51 o                         
   2  11   2          6.49          9.86        17.00 o                         
   3  11   2       4821.71       4410.39        71.91 o                         
   4  11   2       2268.51       2301.23        49.15 o                         
   5  11   2       2749.40       2664.21        54.33 o                         
   6  11   2       1762.86       1800.45        65.37 o                         
   7  11   2       2119.25       2232.85        51.87 o                         
   8  11   2         94.41         71.99        22.32 o                         
   9  11   2        141.95         66.49        33.16 o                         
  10  11   2       2025.43       1545.78        65.03 o                         
  11  11   2        147.16         83.15        38.60 o                         
  12  11   2       1807.67       1937.94        83.23 o                         
  13  11   2       1522.36       1701.70        89.67 o                         
  14  11   2        438.92        442.60        54.23 o                         
  15  11   2        328.13        334.24        63.05 o                         
  16  11   2        260.94        264.68        59.26 o                         
  17  11   2         18.33        -40.97        49.84 o                         
 -18  12   2          6.45         52.86        61.81 o                         
 -17  12   2        254.93        209.42        67.65 o                         
 -16  12   2        961.53       1116.15        89.93 o                         
 -15  12   2          9.57         71.18        56.47 o                         
 -14  12   2        112.77         65.54        55.74 o                         
 -13  12   2        694.20        556.23        62.86 o                         
 -12  12   2        166.27        234.57        36.66 o                         
 -11  12   2         99.25        145.88        32.42 o                         
 -10  12   2       1105.81        948.98        41.35 o                         
  -9  12   2       1187.08       1227.91        43.46 o                         
  -8  12   2        492.53        436.78        29.95 o                         
  -7  12   2         77.20         19.14        20.83 o                         
  -6  12   2        473.04        477.38        28.36 o                         
  -5  12   2        422.49        357.16        25.81 o                         
  -4  12   2       2586.73       2155.77        50.64 o                         
  -3  12   2          0.09        -13.18        17.69 o                         
  -2  12   2       1127.94       1470.56        57.92 o                         
  -1  12   2        757.39        736.00        31.12 o                         
   0  12   2        315.30        361.46        26.32 o                         
   1  12   2        689.65        918.02        33.42 o                         
   2  12   2       2529.59       2076.26        48.04 o                         
   3  12   2       2158.78       2007.48        47.86 o                         
   4  12   2         92.03        113.73        19.44 o                         
   5  12   2       1292.16       1413.21        47.07 o                         
   6  12   2       1274.55       1526.87        43.24 o                         
   7  12   2       1818.60       2015.36        56.07 o                         
   8  12   2       1662.21       1856.85        58.39 o                         
   9  12   2        559.50        540.99        46.18 o                         
  10  12   2        370.94        494.35        47.08 o                         
  11  12   2        217.41        294.19        45.02 o                         
  12  12   2        726.52        756.51        62.00 o                         
  13  12   2         31.83        -14.88        38.55 o                         
  14  12   2        204.86        252.18        54.98 o                         
  15  12   2         55.08          0.87        48.89 o                         
  16  12   2         76.62         84.28        53.71 o                         
  17  12   2        104.19         28.18        51.93 o                         
 -18  13   2         80.39        166.18        69.94 o                         
 -17  13   2         13.32        -21.08        61.43 o                         
 -16  13   2         79.94         51.31        60.19 o                         
 -15  13   2        651.09        620.34        76.69 o                         
 -14  13   2        199.09        296.16        63.25 o                         
 -13  13   2        859.58        897.70        80.14 o                         
 -12  13   2        956.49        944.38        65.16 o                         
 -11  13   2          2.87        -27.75        27.75 o                         
 -10  13   2        939.60       1062.55        55.87 o                         
  -9  13   2       2071.21       1869.20        59.48 o                         
  -8  13   2        519.21        493.95        32.44 o                         
  -7  13   2         55.06         77.08        23.24 o                         
  -6  13   2        255.60        276.81        27.52 o                         
  -5  13   2       5162.10       5226.72        96.50 o                         
  -4  13   2       1683.11       1353.58        41.26 o                         
  -3  13   2       4299.10       4315.08        87.06 o                         
  -2  13   2        892.20       1270.10        40.07 o                         
  -1  13   2      10807.71      11656.06       151.20 o                         
   0  13   2       2325.44       2371.68        60.13 o                         
   1  13   2         30.58          8.25        18.28 o                         
   2  13   2       1377.91       1480.83        41.96 o                         
   3  13   2        984.68       1133.05        37.00 o                         
   4  13   2         94.97         78.16        20.18 o                         
   5  13   2       5749.50       6178.72        95.32 o                         
   6  13   2       4197.94       3995.60        73.61 o                         
   7  13   2        682.19        712.62        44.33 o                         
   8  13   2       4011.35       4413.28        92.70 o                         
   9  13   2         61.34        175.48        48.92 o                         
  10  13   2         19.45        -34.26        34.26 o                         
  11  13   2        484.68        609.94        72.22 o                         
  12  13   2        778.34        741.09        55.57 o                         
  13  13   2        217.44        187.40        51.30 o                         
  14  13   2          6.93        -45.67        47.71 o                         
  15  13   2        116.75         92.58        50.87 o                         
  16  13   2         11.02        -19.34        49.69 o                         
  17  13   2        103.25        143.63        69.60 o                         
 -17  14   2        215.04        226.87        69.92 o                         
 -16  14   2          6.84          4.73        58.99 o                         
 -15  14   2        170.09        151.23        64.64 o                         
 -14  14   2         21.46         -7.13        79.79 o                         
 -13  14   2        139.94        198.42        61.90 o                         
 -12  14   2       1159.17       1321.10        89.03 o                         
 -11  14   2          7.58        -24.48        34.76 o                         
 -10  14   2        146.27        145.26        39.01 o                         
  -9  14   2          9.58         -3.89        26.44 o                         
  -8  14   2        289.07        234.98        29.92 o                         
  -7  14   2        721.27        824.40        39.37 o                         
  -6  14   2        285.03        324.95        28.46 o                         
  -5  14   2       2526.71       2228.15        55.11 o                         
  -4  14   2        312.22        324.54        27.64 o                         
  -3  14   2       2822.25       3117.24        64.43 o                         
  -2  14   2       4165.16       4362.84        77.12 o                         
  -1  14   2       6065.59       6662.05       101.16 o                         
   0  14   2        671.75        881.62        35.52 o                         
   1  14   2        126.16        120.29        22.65 o                         
   2  14   2         66.37         44.39        20.61 o                         
   3  14   2        345.92        493.15        29.99 o                         
   4  14   2        999.33        911.95        36.17 o                         
   5  14   2        111.98        184.81        24.03 o                         
   6  14   2       1329.72       1125.98        48.08 o                         
   7  14   2       1473.96       1634.72        57.61 o                         
   8  14   2        162.11        154.73        38.87 o                         
   9  14   2       1117.41       1065.22        58.83 o                         
  10  14   2          2.13         59.70        37.56 o                         
  11  14   2        143.71         68.41        39.95 o                         
  12  14   2        330.33        202.75        55.08 o                         
  13  14   2         19.93        -26.51        45.13 o                         
  14  14   2         21.89         -9.71        50.67 o                         
  15  14   2        600.91        676.32        83.87 o                         
  16  14   2         95.79        157.05        68.87 o                         
 -17  15   2         89.13         44.65       113.43 o                         
 -16  15   2        162.29        180.01        68.38 o                         
 -15  15   2         43.91        -12.42        60.66 o                         
 -14  15   2         44.13         38.23        63.51 o                         
 -13  15   2         17.50         45.90        56.48 o                         
 -12  15   2          0.27         50.81        53.78 o                         
 -11  15   2        301.72        375.43        78.62 o                         
 -10  15   2       2025.98       2228.76        85.59 o                         
  -9  15   2          0.09        -21.16        26.20 o                         
  -8  15   2       1665.73       1714.98        60.17 o                         
  -7  15   2        634.73        604.25        36.58 o                         
  -6  15   2       4430.25       4549.19        83.85 o                         
  -5  15   2        824.40        905.82        39.24 o                         
  -4  15   2       1206.38       1344.56        46.41 o                         
  -3  15   2       4219.52       3779.10        73.36 o                         
  -2  15   2       1191.87       1078.93        40.42 o                         
  -1  15   2        517.32        592.10        33.11 o                         
   0  15   2        963.89        921.87        47.38 o                         
   1  15   2       1857.02       1885.01        51.38 o                         
   2  15   2         46.40         44.70        22.23 o                         
   3  15   2          2.84          1.70        20.35 o                         
   4  15   2       1793.54       1743.20        49.62 o                         
   5  15   2         70.43        122.20        38.98 o                         
   6  15   2       1027.94       1076.24        58.47 o                         
   7  15   2       1044.11        902.19        51.10 o                         
   8  15   2        635.06        646.19        51.43 o                         
   9  15   2        617.61        495.37        49.07 o                         
  10  15   2         87.39        151.52        42.02 o                         
  11  15   2        165.17        154.12        43.15 o                         
  12  15   2       1491.13       1625.45        91.23 o                         
  13  15   2        525.00        568.81        79.91 o                         
  14  15   2        148.77        107.71        54.59 o                         
  15  15   2        267.56        331.06        73.37 o                         
  16  15   2        368.33        488.57        82.98 o                         
 -16  16   2        194.90        151.78        68.93 o                         
 -15  16   2          3.39         37.89        62.72 o                         
 -14  16   2        413.71        544.58        77.90 o                         
 -13  16   2         28.13         75.56        64.48 o                         
 -12  16   2         71.29        155.05        58.86 o                         
 -11  16   2         20.99        -47.99        47.99 o                         
 -10  16   2          0.70        -49.05        49.05 o                         
  -9  16   2       2512.37       2986.49       101.54 o                         
  -8  16   2        462.88        593.18        39.16 o                         
  -7  16   2       2931.09       2998.18        74.20 o                         
  -6  16   2         39.59         52.80        25.64 o                         
  -5  16   2       2103.27       2195.28        59.35 o                         
  -4  16   2          3.25          6.37        23.29 o                         
  -3  16   2        472.56        551.99        34.56 o                         
  -2  16   2       2254.51       2256.28        57.91 o                         
  -1  16   2        140.21        240.16        29.98 o                         
   0  16   2        193.55        127.13        25.46 o                         
   1  16   2        243.23        217.42        28.01 o                         
   2  16   2       3774.96       3541.86        72.32 o                         
   3  16   2       5797.42       5417.72        92.45 o                         
   4  16   2        260.58        361.21        36.81 o                         
   5  16   2       3990.00       3950.26        89.57 o                         
   6  16   2         20.55         20.13        30.66 o                         
   7  16   2         32.87         22.10        31.74 o                         
   8  16   2         45.11          1.14        37.58 o                         
   9  16   2          2.33         36.61        37.59 o                         
  10  16   2         82.88        115.10        42.08 o                         
  11  16   2       1091.53        854.79        68.10 o                         
  12  16   2        295.33        254.77        66.71 o                         
  13  16   2        382.42        426.92        72.52 o                         
  14  16   2        199.21        234.44        71.84 o                         
  15  16   2        156.39        344.93        76.19 o                         
 -16  17   2          0.05         75.65        66.36 o                         
 -15  17   2        353.14        408.33        79.23 o                         
 -14  17   2         12.40         63.97        71.26 o                         
 -13  17   2        312.01        356.05        70.78 o                         
 -12  17   2          6.55         42.77        78.61 o                         
 -11  17   2          0.18        -41.83        52.35 o                         
 -10  17   2        938.35        938.29        67.23 o                         
  -9  17   2       1817.86       1730.68        80.42 o                         
  -8  17   2        486.65        384.40        51.91 o                         
  -7  17   2       1384.97       1606.00        54.43 o                         
  -6  17   2        370.35        468.79        36.09 o                         
  -5  17   2        470.70        412.99        34.44 o                         
  -4  17   2       2948.03       2876.78        68.26 o                         
  -3  17   2       1828.77       1597.90        52.13 o                         
  -2  17   2       1939.71       2122.79        58.44 o                         
  -1  17   2       3896.70       3856.50        78.77 o                         
   0  17   2        423.57        391.30        48.51 o                         
   1  17   2       3893.31       3714.50        76.58 o                         
   2  17   2       1372.85       1239.36        45.85 o                         
   3  17   2        246.37        161.30        27.55 o                         
   4  17   2        112.90         54.60        32.00 o                         
   5  17   2        134.16        135.93        38.07 o                         
   6  17   2         21.16        -12.97        31.25 o                         
   7  17   2        170.66        194.63        41.63 o                         
   8  17   2         26.40         11.00        38.17 o                         
   9  17   2       1983.84       1985.21        79.57 o                         
  10  17   2         13.15        -33.04        38.75 o                         
  11  17   2        747.33        889.65       104.63 o                         
  12  17   2         67.15         69.28        54.41 o                         
  13  17   2         44.93        103.07        63.92 o                         
  14  17   2          0.42         70.71        64.23 o                         
  15  17   2        194.54        230.98        72.26 o                         
 -15  18   2        166.70        221.92        72.42 o                         
 -14  18   2          2.18         71.53        64.06 o                         
 -13  18   2         51.95         25.23        72.64 o                         
 -12  18   2        850.35        824.31        84.95 o                         
 -11  18   2         28.13         50.64        55.06 o                         
 -10  18   2        168.57        114.48        56.17 o                         
  -9  18   2        495.66        603.45        59.65 o                         
  -8  18   2         11.99        -23.55        44.59 o                         
  -7  18   2       1730.45       1747.54       107.52 o                         
  -6  18   2          4.98        -24.97        26.31 o                         
  -5  18   2        318.89        363.13        35.03 o                         
  -4  18   2        936.08       1055.21        45.72 o                         
  -3  18   2         62.65         28.81        27.66 o                         
  -2  18   2       8188.72       8130.02       126.86 o                         
  -1  18   2       2982.78       3186.66        73.60 o                         
   0  18   2       5104.69       4807.12        91.04 o                         
   1  18   2        176.75        137.16        32.48 o                         
   2  18   2        646.06        446.81        35.11 o                         
   3  18   2        104.75         48.70        32.80 o                         
   4  18   2         90.65         96.89        33.31 o                         
   5  18   2        253.41        240.59        37.53 o                         
   6  18   2       1012.58       1105.68        55.43 o                         
   7  18   2        891.45        814.79        57.86 o                         
   8  18   2       1421.95       1450.41        84.39 o                         
   9  18   2          1.59        -37.63        37.63 o                         
  10  18   2         19.49         63.11        44.04 o                         
  11  18   2          3.21        -12.46        67.40 o                         
  12  18   2        121.51        117.64        67.49 o                         
  13  18   2         18.97        -34.22        61.86 o                         
  14  18   2          5.41        -59.18        59.18 o                         
 -15  19   2         10.91        -72.16        72.16 o                         
 -14  19   2         18.59          9.97        63.20 o                         
 -13  19   2        152.11        107.32        63.54 o                         
 -12  19   2          0.06        -31.88        56.47 o                         
 -11  19   2         27.08         -7.38        64.21 o                         
 -10  19   2        118.86        198.17        61.40 o                         
  -9  19   2        733.95        788.31        66.21 o                         
  -8  19   2        875.19        849.25        72.06 o                         
  -7  19   2         15.93        -34.87        40.38 o                         
  -6  19   2        192.78        237.88        46.42 o                         
  -5  19   2        531.63        598.10        40.73 o                         
  -4  19   2        301.90        323.56        35.55 o                         
  -3  19   2        804.54        833.80        44.07 o                         
  -2  19   2          0.02        -14.48        28.04 o                         
  -1  19   2         50.58         26.81        29.17 o                         
   0  19   2          0.37        -10.29        26.81 o                         
   1  19   2       1940.16       2103.97        61.74 o                         
   2  19   2        434.98        629.61        47.44 o                         
   3  19   2          1.57          6.25        33.85 o                         
   4  19   2        124.22        131.73        35.69 o                         
   5  19   2       2922.01       2674.37        79.96 o                         
   6  19   2        110.47        107.07        42.64 o                         
   7  19   2        261.64        182.14        44.52 o                         
   8  19   2         71.04        110.27        55.22 o                         
   9  19   2         24.82         59.51        46.04 o                         
  10  19   2         12.51        -15.56        53.03 o                         
  11  19   2         16.81        105.07        61.36 o                         
  12  19   2        172.60         82.10        65.21 o                         
  13  19   2        334.46        315.60        78.35 o                         
 -14  20   2         64.78         25.70        65.83 o                         
 -13  20   2        261.93        302.62        74.27 o                         
 -12  20   2         19.53         56.06        58.84 o                         
 -11  20   2        321.18        372.37        71.79 o                         
 -10  20   2         35.71         45.88        56.09 o                         
  -9  20   2        939.90       1055.78        85.23 o                         
  -8  20   2        878.24        996.50        70.79 o                         
  -7  20   2        175.36        230.11        50.96 o                         
  -6  20   2          5.06         43.39        38.84 o                         
  -5  20   2        464.75        568.78        52.19 o                         
  -4  20   2        225.41        166.84        48.23 o                         
  -3  20   2       1218.45       1333.79        53.63 o                         
  -2  20   2       2660.43       2742.09        71.88 o                         
  -1  20   2         13.00         51.40        29.57 o                         
   0  20   2       1087.38       1199.29        50.66 o                         
   1  20   2        463.40        601.89        46.14 o                         
   2  20   2       2384.24       2176.57        82.74 o                         
   3  20   2        714.95        646.48        47.59 o                         
   4  20   2        110.96        106.93        35.98 o                         
   5  20   2          5.33         41.41        35.68 o                         
   6  20   2        147.64        188.52        46.71 o                         
   7  20   2       2869.33       3135.80       100.10 o                         
   8  20   2          6.68          3.03        37.84 o                         
   9  20   2        588.43        765.09       122.88 o                         
  10  20   2          1.67          2.12        80.62 o                         
  11  20   2         40.86          9.47        59.11 o                         
  12  20   2        178.24        219.57        70.79 o                         
  13  20   2         57.24         66.51        67.86 o                         
 -13  21   2         44.56         79.89        65.43 o                         
 -12  21   2         85.41        146.91        69.53 o                         
 -11  21   2         43.56         24.34        60.52 o                         
 -10  21   2         60.12         63.29        59.94 o                         
  -9  21   2        436.70        517.63        81.10 o                         
  -8  21   2        266.30        268.09        54.11 o                         
  -7  21   2        154.16        178.38        48.77 o                         
  -6  21   2        199.69        179.35        47.71 o                         
  -5  21   2         69.34          9.68        39.26 o                         
  -4  21   2          9.70         11.66        37.49 o                         
  -3  21   2         12.02         46.89        30.63 o                         
  -2  21   2       2062.95       2001.58        63.65 o                         
  -1  21   2         11.32         17.62        29.08 o                         
   0  21   2       1565.59       1479.80        62.52 o                         
   1  21   2        139.88        117.78        37.28 o                         
   2  21   2       1444.15       1511.65        62.96 o                         
   3  21   2         73.16         64.09        36.07 o                         
   4  21   2         19.52         19.06        38.10 o                         
   5  21   2       1633.05       1654.48        70.72 o                         
   6  21   2         31.85        -38.97        38.97 o                         
   7  21   2          0.87          7.58        38.58 o                         
   8  21   2        395.99        566.18        75.21 o                         
   9  21   2        109.28        103.13        61.22 o                         
  10  21   2        359.18        505.85        75.68 o                         
  11  21   2        274.66        474.33        78.91 o                         
  12  21   2        158.19        135.42        69.81 o                         
 -12  22   2        171.56        230.81        73.61 o                         
 -11  22   2         13.40         86.93        63.52 o                         
 -10  22   2        119.23        123.05        63.23 o                         
  -9  22   2        784.27       1065.19        89.94 o                         
  -8  22   2         45.27         18.31        43.49 o                         
  -7  22   2        141.05        210.00        57.60 o                         
  -6  22   2          7.35         12.98        44.50 o                         
  -5  22   2         71.25         39.87        37.42 o                         
  -4  22   2         17.42         -8.62        40.09 o                         
  -3  22   2        140.50        119.68        42.38 o                         
  -2  22   2          7.42         -3.47        29.71 o                         
  -1  22   2          1.55          3.38        33.86 o                         
   0  22   2        255.69        219.06        41.24 o                         
   1  22   2        468.75        487.10        46.62 o                         
   2  22   2        458.72        442.95        44.81 o                         
   3  22   2          4.63         -4.79        35.22 o                         
   4  22   2        513.28        461.75        47.39 o                         
   5  22   2        155.99        178.64        46.56 o                         
   6  22   2         23.09         -4.94        38.68 o                         
   7  22   2       1414.01       1592.60        99.09 o                         
   8  22   2          2.31         34.09        58.00 o                         
   9  22   2        169.13        193.64        65.45 o                         
  10  22   2         92.81        124.41        67.91 o                         
  11  22   2        500.74        442.43       104.44 o                         
 -11  23   2         76.28        -55.18        61.76 o                         
 -10  23   2         12.70         10.73        60.91 o                         
  -9  23   2         20.70         59.25        61.08 o                         
  -8  23   2        141.11        147.11        61.97 o                         
  -7  23   2         68.78         26.88        49.35 o                         
  -6  23   2         54.09          6.11        52.43 o                         
  -5  23   2         29.80         41.46        47.08 o                         
  -4  23   2        137.41         64.86        48.97 o                         
  -3  23   2        338.63        259.70        46.53 o                         
  -2  23   2         10.50          2.16        46.16 o                         
  -1  23   2          0.27        -35.40        50.64 o                         
   0  23   2         97.05        104.24        37.68 o                         
   1  23   2        612.41        563.46        53.40 o                         
   2  23   2         92.82        124.65        38.83 o                         
   3  23   2         40.18         70.64        38.90 o                         
   4  23   2       1287.11       1259.70        69.11 o                         
   5  23   2          9.63         16.16        40.59 o                         
   6  23   2        511.56        526.22        98.73 o                         
   7  23   2         40.91         94.12        60.95 o                         
   8  23   2          1.36        133.09        61.30 o                         
   9  23   2        116.44         62.07        62.93 o                         
  10  23   2         93.42        124.62        67.16 o                         
 -10  24   2         22.41        -49.34        63.76 o                         
  -9  24   2        705.61        999.32        93.77 o                         
  -8  24   2        763.47        756.96       146.98 o                         
  -7  24   2         45.81         88.15        65.59 o                         
  -6  24   2        549.27        590.41        65.59 o                         
  -5  24   2        411.72        326.44        58.77 o                         
  -4  24   2        735.91        790.91        67.74 o                         
  -3  24   2          4.08         -7.90        56.89 o                         
  -2  24   2         32.41        -36.01        47.12 o                         
  -1  24   2        217.82        280.54        69.42 o                         
   0  24   2          8.34         46.05        41.85 o                         
   1  24   2         59.28        107.33        38.76 o                         
   2  24   2        745.89        685.20        52.04 o                         
   3  24   2        321.91        349.50        46.91 o                         
   4  24   2          0.21         42.26        49.96 o                         
   5  24   2         40.46         46.39        47.30 o                         
   6  24   2          0.59        129.18        59.07 o                         
   7  24   2        198.56        283.40        68.68 o                         
   8  24   2          9.26        -59.73        59.73 o                         
   9  24   2          9.44        108.60        70.49 o                         
  -8  25   2          3.46          4.45        60.34 o                         
  -7  25   2        326.12        354.80        73.47 o                         
  -6  25   2         13.89         45.03        49.19 o                         
  -5  25   2        114.12        163.39        53.59 o                         
  -4  25   2        231.85        294.92        64.85 o                         
  -3  25   2        112.24        146.62        84.69 o                         
  -2  25   2          8.45         -2.49        44.77 o                         
  -1  25   2         14.61        -38.10        49.07 o                         
   0  25   2         40.10         60.12        50.49 o                         
   1  25   2        838.00        765.90        59.55 o                         
   2  25   2         51.30         37.18        38.68 o                         
   3  25   2          6.67          1.39        41.10 o                         
   4  25   2         27.63         45.27        46.64 o                         
   5  25   2        983.60       1080.37       144.65 o                         
   6  25   2         33.46        113.37        62.82 o                         
   7  25   2         34.37        106.60        66.75 o                         
  -6  26   2          0.01         -3.68        47.76 o                         
  -5  26   2        537.86        681.07       106.75 o                         
  -4  26   2         23.66         34.61        59.99 o                         
  -3  26   2          0.16        -51.02        55.57 o                         
  -2  26   2        579.60        437.93        76.55 o                         
  -1  26   2         52.04         40.87        47.22 o                         
   0  26   2          0.01        -49.56        54.84 o                         
   1  26   2         33.27         23.22        50.62 o                         
   2  26   2         68.17         46.01        50.65 o                         
   3  26   2        184.38        135.98        58.15 o                         
   4  26   2         38.43         39.32        48.75 o                         
   5  26   2         51.83          2.77        89.71 o                         
  -4  27   2         93.89         89.22       166.82 o                         
  -3  27   2         23.55         36.46        63.37 o                         
  -2  27   2        150.49         38.53        61.26 o                         
  -1  27   2         82.17        125.30        51.69 o                         
   0  27   2          5.37         32.35        58.01 o                         
   1  27   2        259.20        276.66        75.28 o                         
   2  27   2         53.86         -4.15        54.44 o                         
 -20   1   3          3.36        -58.13        58.13 o                         
 -19   1   3         75.96         35.95        58.48 o                         
 -18   1   3         97.92         93.76        38.21 o                         
 -17   1   3       1196.08       1317.23        61.27 o                         
 -16   1   3        102.97        125.44        33.14 o                         
 -15   1   3       3097.79       3478.46        97.50 o                         
 -14   1   3        766.42       1097.64        45.96 o                         
 -13   1   3        149.52         87.06        26.87 o                         
 -12   1   3          0.11        -21.19        21.19 o                         
 -11   1   3          0.40        -16.49        19.81 o                         
 -10   1   3       4091.09       3765.93        67.23 o                         
  -9   1   3        690.27        526.37        37.51 o                         
  -8   1   3      10779.99       9410.23       120.71 o                         
  -7   1   3      31729.33      27862.62       308.49 o                         
  -6   1   3      12416.94      10316.36       125.60 o                         
  -5   1   3       9247.09      11111.09       139.23 o                         
  -4   1   3      16518.62      20213.06       221.82 o                         
  -3   1   3        474.04       1180.39        24.30 o                         
  -2   1   3       2196.17        675.34        15.91 o                         
  -1   1   3       4380.67       2386.53        32.39 o                         
   0   1   3      16259.72      17752.95       191.90 o                         
   1   1   3      89115.67      93834.11       983.08 o                         
   2   1   3       8442.97       9096.04       113.86 o                         
   3   1   3      49262.10      53407.22       603.90 o                         
   4   1   3       3104.38       3310.09        49.87 o                         
   5   1   3      20148.87      21013.80       235.55 o                         
   6   1   3          3.96         37.02        15.28 o                         
   7   1   3         85.19          0.16        16.06 o                         
   8   1   3       2403.30       2280.42        48.68 o                         
   9   1   3       2606.29       3089.36        59.28 o                         
  10   1   3        848.81        761.17        33.49 o                         
  11   1   3       2251.85       2439.88        72.02 o                         
  12   1   3          0.17         25.98        24.49 o                         
  13   1   3        285.60        182.02        33.11 o                         
  14   1   3        699.05        744.71        61.85 o                         
  15   1   3         15.83        -24.65        36.53 o                         
  16   1   3         35.57          8.26        40.20 o                         
  17   1   3        250.99        257.36        49.02 o                         
  18   1   3         90.82         47.41        55.58 o                         
  19   1   3        150.65        233.18        55.23 o                         
 -20   2   3        297.59        331.19        74.36 o                         
 -19   2   3          1.29        -40.09        40.09 o                         
 -18   2   3        552.52        595.46        56.62 o                         
 -17   2   3        562.52        571.45        50.55 o                         
 -16   2   3        638.81        518.88        54.64 o                         
 -15   2   3        365.64        460.93        37.89 o                         
 -14   2   3         43.26         80.24        28.91 o                         
 -13   2   3        215.91        220.24        29.96 o                         
 -12   2   3         35.22         54.56        23.92 o                         
 -11   2   3        172.53        165.31        24.11 o                         
 -10   2   3       4567.52       3933.36        68.88 o                         
  -9   2   3      24468.58      22118.80       255.29 o                         
  -8   2   3       1394.31       1656.82        46.07 o                         
  -7   2   3        990.87        882.88        38.98 o                         
  -6   2   3       4195.76       3462.12        53.60 o                         
  -5   2   3       3918.71       2419.43        40.85 o                         
  -4   2   3         16.55        404.77        19.84 o                         
  -3   2   3       3465.64       4699.44        70.39 o                         
  -2   2   3        354.05       2169.64        39.25 o                         
  -1   2   3        126.17        101.78        10.07 o                         
   0   2   3       1568.32       1902.50        28.83 o                         
   1   2   3         48.23        146.11         9.72 o                         
   2   2   3       3472.33       2246.18        44.64 o                         
   3   2   3      25038.36      27546.77       345.93 o                         
   4   2   3       1556.06       1130.56        31.28 o                         
   5   2   3        489.60        446.39        23.00 o                         
   6   2   3       1242.17        963.37        28.77 o                         
   7   2   3       6298.58       7552.12       102.01 o                         
   8   2   3       1234.92        904.78        37.90 o                         
   9   2   3        444.73        392.77        25.35 o                         
  10   2   3        443.82        552.66        29.62 o                         
  11   2   3        301.47        266.59        27.71 o                         
  12   2   3       2541.34       2610.85        62.34 o                         
  13   2   3        938.65        945.97        48.06 o                         
  14   2   3       2307.24       2289.29        71.05 o                         
  15   2   3          2.78         28.49        37.22 o                         
  16   2   3         78.82        123.66        43.02 o                         
  17   2   3         14.58        -27.63        54.76 o                         
  18   2   3          4.53        -48.20        48.20 o                         
  19   2   3        390.60        316.59        81.54 o                         
 -20   3   3        174.74        132.16        64.92 o                         
 -19   3   3        118.97        217.56        53.28 o                         
 -18   3   3          2.79         -5.85        46.69 o                         
 -17   3   3        192.15        233.94        41.55 o                         
 -16   3   3        742.53        872.90        67.68 o                         
 -15   3   3        327.90        403.49        37.21 o                         
 -14   3   3         62.75         72.48        28.54 o                         
 -13   3   3       4666.12       4655.39        85.47 o                         
 -12   3   3       1141.46       1305.12        43.97 o                         
 -11   3   3        414.29        389.08        27.71 o                         
 -10   3   3         46.93         22.06        19.25 o                         
  -9   3   3       6506.14       7377.30       102.75 o                         
  -8   3   3        291.27        432.38        24.13 o                         
  -7   3   3      20242.38      20215.13       244.93 o                         
  -6   3   3       2628.40       2104.82        39.53 o                         
  -5   3   3       3597.51       2941.35        51.38 o                         
  -4   3   3      12399.82      14349.97       174.53 o                         
  -3   3   3       3716.02       7379.22       114.38 o                         
  -2   3   3      21642.42      26951.84       310.33 o                         
  -1   3   3      30019.57      28797.26       335.80 o                         
   0   3   3       1179.94        543.06        15.96 o                         
   1   3   3       8732.43       8849.97       111.43 o                         
   2   3   3         47.37         -7.50        14.87 o                         
   3   3   3          0.34         58.56        13.49 o                         
   4   3   3          9.15         10.01        13.73 o                         
   5   3   3       2134.35       1739.58        41.09 o                         
   6   3   3        519.66        578.63        28.07 o                         
   7   3   3         70.56         98.61        17.40 o                         
   8   3   3       1471.40       1508.31        39.30 o                         
   9   3   3       1706.58       1505.26        41.08 o                         
  10   3   3         12.35         -0.72        19.22 o                         
  11   3   3       2429.75       2228.34        55.36 o                         
  12   3   3          0.01         -0.65        28.31 o                         
  13   3   3       1010.73        819.78        46.23 o                         
  14   3   3        182.87        120.61        36.37 o                         
  15   3   3         29.64         45.11        52.17 o                         
  16   3   3        218.59        152.26        40.50 o                         
  17   3   3         89.98        118.19        51.66 o                         
  18   3   3         99.60         54.76        56.80 o                         
  19   3   3        800.23        959.83        98.98 o                         
 -20   4   3        101.68          5.98        50.02 o                         
 -19   4   3          0.44         -8.12        44.52 o                         
 -18   4   3          0.20         21.20        43.08 o                         
 -17   4   3         41.41        -12.03        39.12 o                         
 -16   4   3        361.30        304.37        56.66 o                         
 -15   4   3       3261.43       3100.08        74.25 o                         
 -14   4   3        164.91        170.66        30.81 o                         
 -13   4   3       1554.98       1626.82        51.17 o                         
 -12   4   3         54.79          7.13        28.10 o                         
 -11   4   3        163.14        133.07        23.02 o                         
 -10   4   3       1341.65       1141.23        46.50 o                         
  -9   4   3          5.26        -12.17        17.49 o                         
  -8   4   3        650.75       1468.03        38.55 o                         
  -7   4   3        976.91       1601.05        37.90 o                         
  -6   4   3      13392.32      13403.57       157.72 o                         
  -5   4   3       4903.27       6494.79       127.07 o                         
  -4   4   3      16843.18      15151.79       184.17 o                         
  -3   4   3       3260.34       5561.01        85.51 o                         
  -2   4   3          9.91        283.02        17.01 o                         
  -1   4   3       1592.95       4828.96        62.53 o                         
   0   4   3       4560.36       5862.09        73.03 o                         
   1   4   3      67840.93      72176.23       815.44 o                         
   2   4   3       7623.15       7360.49       129.51 o                         
   3   4   3       1233.00       1537.28        41.22 o                         
   4   4   3       6183.85       7966.14       108.76 o                         
   5   4   3       1258.24        835.26        30.07 o                         
   6   4   3       7112.00       6644.28       100.33 o                         
   7   4   3       1469.26       1198.74        39.80 o                         
   8   4   3       5942.52       6533.99        93.84 o                         
   9   4   3         40.06         55.60        23.77 o                         
  10   4   3       1944.01       1985.95        49.49 o                         
  11   4   3          3.33        -17.29        20.85 o                         
  12   4   3       5381.72       4810.76        96.93 o                         
  13   4   3       2565.66       2903.29        77.85 o                         
  14   4   3         80.61        135.03        36.21 o                         
  15   4   3        656.07        552.92        46.43 o                         
  16   4   3         54.32         31.75        47.33 o                         
  17   4   3        287.76        394.01        60.84 o                         
  18   4   3       1721.44       1622.90        92.37 o                         
  19   4   3        171.55        133.66       131.79 o                         
 -20   5   3          0.07        -13.84        50.95 o                         
 -19   5   3         28.58        -21.80        68.09 o                         
 -18   5   3        168.20        137.48        47.33 o                         
 -17   5   3        275.89        255.54        52.44 o                         
 -16   5   3        131.93        119.98        36.81 o                         
 -15   5   3        544.09        551.74        39.30 o                         
 -14   5   3         17.23        -26.27        26.27 o                         
 -13   5   3        586.67        699.48        38.10 o                         
 -12   5   3         35.72         26.79        24.06 o                         
 -11   5   3        614.37        750.06        33.76 o                         
 -10   5   3        398.62        389.34        26.43 o                         
  -9   5   3       4172.89       4746.52        75.97 o                         
  -8   5   3        112.50        200.90        20.43 o                         
  -7   5   3      18134.92      21605.88       246.30 o                         
  -6   5   3         46.49        -14.75        14.75 o                         
  -5   5   3        152.93        583.48        24.14 o                         
  -4   5   3      11802.09      14312.89       176.34 o                         
  -3   5   3       2928.11       1323.17        33.29 o                         
  -2   5   3      11432.96      12075.86       149.60 o                         
  -1   5   3       5355.24       8196.30        98.78 o                         
   0   5   3      64816.67      58669.57       620.48 o                         
   1   5   3      29845.83      34316.05       397.48 o                         
   2   5   3        112.96        126.96        18.15 o                         
   3   5   3      12153.46      10117.72       145.50 o                         
   4   5   3       7492.18       5967.39        87.27 o                         
   5   5   3       5128.42       4589.55        75.00 o                         
   6   5   3      11596.67      11265.09       152.48 o                         
   7   5   3      14397.41      13747.31       182.76 o                         
   8   5   3        590.11        565.97        31.56 o                         
   9   5   3         45.90         78.69        19.76 o                         
  10   5   3        289.32        281.82        25.17 o                         
  11   5   3        223.05        191.77        31.67 o                         
  12   5   3       3156.79       3206.24        79.80 o                         
  13   5   3        682.99        675.13        45.52 o                         
  14   5   3       2551.04       2772.28        94.11 o                         
  15   5   3        953.63       1333.83        66.90 o                         
  16   5   3         80.06         89.58        49.48 o                         
  17   5   3        993.52        929.92        96.98 o                         
  18   5   3         50.87         53.96        55.73 o                         
 -20   6   3         35.03         70.73        64.31 o                         
 -19   6   3         79.53         -8.32        42.73 o                         
 -18   6   3          0.13        -40.06        40.06 o                         
 -17   6   3        106.82         53.81        42.93 o                         
 -16   6   3          7.94          5.33        38.70 o                         
 -15   6   3         38.45         10.02        32.78 o                         
 -14   6   3       1430.91       1493.98        52.28 o                         
 -13   6   3          5.77         35.39        27.58 o                         
 -12   6   3       1401.74       1177.03        43.19 o                         
 -11   6   3         33.91         31.58        22.25 o                         
 -10   6   3         52.47         32.12        19.57 o                         
  -9   6   3        918.88        846.44        31.79 o                         
  -8   6   3       1756.68       2016.19        45.51 o                         
  -7   6   3      10414.65      10260.92       129.85 o                         
  -6   6   3       1544.75       1489.57        35.02 o                         
  -5   6   3         18.26         67.16        17.92 o                         
  -4   6   3       2598.77       2458.24        47.31 o                         
  -3   6   3       2789.91       2746.20        49.72 o                         
  -2   6   3         35.64         98.45        13.63 o                         
  -1   6   3        374.63        553.66        24.43 o                         
   0   6   3       9515.85      13385.44       164.50 o                         
   1   6   3      10178.50      11269.17       143.67 o                         
   2   6   3       4043.81       4968.56        75.20 o                         
   3   6   3       7424.25       8860.67       119.75 o                         
   4   6   3        195.07        646.32        38.53 o                         
   5   6   3       8735.38      10043.17       136.77 o                         
   6   6   3          6.66        -17.44        18.60 o                         
   7   6   3        258.66        410.76        28.19 o                         
   8   6   3        265.36        337.62        29.32 o                         
   9   6   3        459.18        651.88        35.83 o                         
  10   6   3        474.98        495.87        29.29 o                         
  11   6   3        259.04        243.53        33.34 o                         
  12   6   3        901.38        802.68        46.52 o                         
  13   6   3       1065.36       1119.85        74.97 o                         
  14   6   3        106.55         56.17        38.73 o                         
  15   6   3        927.16        992.23        62.10 o                         
  16   6   3        357.28        441.28        53.52 o                         
  17   6   3        168.70        187.00        56.50 o                         
  18   6   3          3.85         99.10        64.92 o                         
 -20   7   3         43.17        118.97        65.70 o                         
 -19   7   3        247.00        175.86        66.64 o                         
 -18   7   3          2.61          5.52        45.36 o                         
 -17   7   3          7.82         12.36        42.19 o                         
 -16   7   3         51.36         -3.40        39.87 o                         
 -15   7   3        759.14        942.14        51.47 o                         
 -14   7   3       1224.01       1128.30        52.97 o                         
 -13   7   3       5127.93       5354.27        95.34 o                         
 -12   7   3         71.88         63.17        25.69 o                         
 -11   7   3       4725.71       4564.89        80.64 o                         
 -10   7   3        700.21        667.25        31.48 o                         
  -9   7   3        280.22        355.75        25.29 o                         
  -8   7   3         34.72         65.43        18.99 o                         
  -7   7   3       4930.51       5905.94        93.47 o                         
  -6   7   3       7039.80       8613.63       121.26 o                         
  -5   7   3       5056.77       5533.25        77.81 o                         
  -4   7   3        304.73        166.53        15.78 o                         
  -3   7   3       5791.05       5026.10        79.29 o                         
  -2   7   3        480.26        971.97        26.63 o                         
  -1   7   3       5246.82       5157.84        70.82 o                         
   0   7   3      15509.53      15653.89       179.42 o                         
   1   7   3       2121.48       2435.92        46.57 o                         
   2   7   3        663.97        532.17        25.57 o                         
   3   7   3       4291.74       4282.86        70.92 o                         
   4   7   3       2424.10       2365.21        51.21 o                         
   5   7   3       1938.83       1661.77        52.10 o                         
   6   7   3       1559.02       1419.58        41.75 o                         
   7   7   3       5030.71       4553.68        81.16 o                         
   8   7   3       5068.36       4892.63        87.57 o                         
   9   7   3         66.33         30.17        24.19 o                         
  10   7   3        626.40        519.26        36.79 o                         
  11   7   3         57.23         11.52        29.22 o                         
  12   7   3        743.31        684.09        44.41 o                         
  13   7   3         41.51         -9.59        37.52 o                         
  14   7   3       1732.24       1796.28        74.91 o                         
  15   7   3         17.54        -38.19        38.19 o                         
  16   7   3        229.15        256.92        74.77 o                         
  17   7   3        482.38        622.24       115.53 o                         
  18   7   3         72.15        157.93        83.17 o                         
 -20   8   3          1.55        -65.16       162.26 o                         
 -19   8   3        145.79        262.68        65.72 o                         
 -18   8   3         13.45         16.14        55.39 o                         
 -17   8   3         12.67         14.01        37.37 o                         
 -16   8   3        649.52        670.72        56.17 o                         
 -15   8   3        683.69        615.45        46.68 o                         
 -14   8   3       5016.32       4840.92       101.92 o                         
 -13   8   3        142.21         90.82        35.38 o                         
 -12   8   3        730.44        759.38        38.46 o                         
 -11   8   3       2803.36       2738.83        72.52 o                         
 -10   8   3         13.72        -19.96        19.96 o                         
  -9   8   3       2633.85       2082.73        82.15 o                         
  -8   8   3        838.58       1375.13        38.80 o                         
  -7   8   3          2.40         10.55        17.48 o                         
  -6   8   3       7251.82       6941.50        95.99 o                         
  -5   8   3       1803.75       1000.41        31.30 o                         
  -4   8   3       7252.42       5674.31        79.80 o                         
  -3   8   3      13141.07      13035.83       164.53 o                         
  -2   8   3       8966.49       7783.03       100.29 o                         
  -1   8   3      10347.76       9608.99       118.80 o                         
   0   8   3      10414.52       8179.03       104.12 o                         
   1   8   3        114.13        144.21        15.66 o                         
   2   8   3         33.86        235.77        21.67 o                         
   3   8   3       5413.58       3441.39        64.12 o                         
   4   8   3       4518.94       3653.62        67.58 o                         
   5   8   3       5730.55       4720.11        80.80 o                         
   6   8   3       9725.23      10609.16       148.52 o                         
   7   8   3      10302.66      11856.98       201.26 o                         
   8   8   3        900.43        926.77        39.18 o                         
   9   8   3        337.29        327.64        30.69 o                         
  10   8   3       3674.14       3759.04        82.17 o                         
  11   8   3       1314.95       1064.46        49.55 o                         
  12   8   3        496.13        504.77        48.45 o                         
  13   8   3       1301.35       1594.17        69.93 o                         
  14   8   3          1.10        -25.66        42.44 o                         
  15   8   3        632.11        819.29       100.84 o                         
  16   8   3         76.86        106.01        44.80 o                         
  17   8   3        836.27        819.91        88.54 o                         
  18   8   3        218.06        148.42        95.84 o                         
 -19   9   3         19.71        -22.42        59.35 o                         
 -18   9   3         18.18         26.74        57.59 o                         
 -17   9   3          9.98         49.37        54.19 o                         
 -16   9   3        373.07        262.98        77.28 o                         
 -15   9   3        640.17        679.56        57.67 o                         
 -14   9   3       3769.21       3647.08        89.22 o                         
 -13   9   3        170.14        163.05        42.09 o                         
 -12   9   3        358.25        423.62        34.28 o                         
 -11   9   3        447.11        455.48        32.56 o                         
 -10   9   3        298.68        431.57        29.66 o                         
  -9   9   3       1658.30       1540.12        43.50 o                         
  -8   9   3         79.35         45.95        23.18 o                         
  -7   9   3        621.72       1102.32        38.70 o                         
  -6   9   3        489.06        545.25        28.85 o                         
  -5   9   3        298.38        324.73        22.69 o                         
  -4   9   3       3492.65       3035.16        54.76 o                         
  -3   9   3       1148.29       1315.75        35.63 o                         
  -2   9   3       6839.25       7540.65       100.21 o                         
  -1   9   3        113.94         17.64        15.90 o                         
   0   9   3       2751.03       3084.88        54.13 o                         
   1   9   3      32707.76      34480.92       378.55 o                         
   2   9   3        143.67        122.61        21.96 o                         
   3   9   3        773.78        752.51        35.02 o                         
   4   9   3       3245.19       3165.69        64.05 o                         
   5   9   3         66.36        138.62        25.71 o                         
   6   9   3        391.58        499.50        30.13 o                         
   7   9   3       9309.04       9580.20       163.33 o                         
   8   9   3        627.64        762.14        32.23 o                         
   9   9   3        494.41        385.16        33.14 o                         
  10   9   3          8.38          3.55        32.33 o                         
  11   9   3       3735.85       3742.86       106.80 o                         
  12   9   3        866.02        782.76        54.22 o                         
  13   9   3         55.07         49.40        38.85 o                         
  14   9   3         44.32        -21.42        38.84 o                         
  15   9   3        272.92        163.54        46.95 o                         
  16   9   3        107.36        106.66        67.29 o                         
  17   9   3        198.49        225.29        59.44 o                         
  18   9   3          0.87        -64.74        64.74 o                         
 -19  10   3         49.48        189.03        69.52 o                         
 -18  10   3        653.96        770.79        84.93 o                         
 -17  10   3          9.23         37.52        57.59 o                         
 -16  10   3         44.60         18.20        71.81 o                         
 -15  10   3         49.85         19.05        37.97 o                         
 -14  10   3          0.65         -4.59        33.00 o                         
 -13  10   3        563.75        543.73        43.12 o                         
 -12  10   3         49.69         29.88        31.19 o                         
 -11  10   3        821.90        843.57        46.17 o                         
 -10  10   3       1252.71        959.72        38.71 o                         
  -9  10   3       1641.97       1428.85        43.46 o                         
  -8  10   3       1006.99       1096.02        37.28 o                         
  -7  10   3         80.54         47.95        19.07 o                         
  -6  10   3          1.37         26.70        17.44 o                         
  -5  10   3        949.23       1184.57        35.74 o                         
  -4  10   3          1.33         44.95        17.96 o                         
  -3  10   3       3905.34       3768.98        63.59 o                         
  -2  10   3       3856.95       4194.47        67.77 o                         
  -1  10   3       1217.29        646.61        27.59 o                         
   0  10   3       1903.01       2358.23        48.45 o                         
   1  10   3        238.55        250.33        23.37 o                         
   2  10   3      26635.73      29767.17       332.63 o                         
   3  10   3         17.56        -18.46        23.95 o                         
   4  10   3       5680.19       6160.25        99.56 o                         
   5  10   3       1369.40       1194.00        41.99 o                         
   6  10   3       2922.79       3045.36        71.84 o                         
   7  10   3      12642.31      14385.41       196.94 o                         
   8  10   3       3594.05       3837.39        70.40 o                         
   9  10   3        421.76        350.14        50.16 o                         
  10  10   3         18.05         65.27        36.05 o                         
  11  10   3         62.68         54.02        36.90 o                         
  12  10   3        204.16        113.59        40.65 o                         
  13  10   3         21.89         30.05        38.54 o                         
  14  10   3       1300.89       1603.85        98.58 o                         
  15  10   3        291.39        159.84        46.45 o                         
  16  10   3         65.53         49.63        51.79 o                         
  17  10   3        234.14        257.34        62.46 o                         
 -19  11   3         14.57          5.85        62.78 o                         
 -18  11   3         19.10         -8.55        82.59 o                         
 -17  11   3        485.48        546.92        75.42 o                         
 -16  11   3         86.75         72.34        60.70 o                         
 -15  11   3         56.40        -42.74        58.99 o                         
 -14  11   3       3107.45       3277.41       106.13 o                         
 -13  11   3        584.80        644.85        45.42 o                         
 -12  11   3        422.40        418.25        40.22 o                         
 -11  11   3       1588.07       1516.45        55.46 o                         
 -10  11   3        324.96        396.36        31.12 o                         
  -9  11   3       1708.86       1532.97        46.78 o                         
  -8  11   3       1100.59       1270.43        41.56 o                         
  -7  11   3        674.94        682.92        31.08 o                         
  -6  11   3        159.53        187.38        22.23 o                         
  -5  11   3        780.23        736.05        37.72 o                         
  -4  11   3       1704.15       1466.98        40.90 o                         
  -3  11   3       2852.17       3066.07        57.80 o                         
  -2  11   3       1948.94       3055.83        57.94 o                         
  -1  11   3        957.88       1195.27        36.26 o                         
   0  11   3       8017.83       8351.45       112.55 o                         
   1  11   3        664.46        765.23        29.90 o                         
   2  11   3       2150.34       2950.52        56.89 o                         
   3  11   3          6.75         -6.13        21.10 o                         
   4  11   3       9732.88       9449.20       138.63 o                         
   5  11   3        131.85         49.22        22.17 o                         
   6  11   3        423.85        446.52        34.93 o                         
   7  11   3       5729.00       6317.30       121.21 o                         
   8  11   3        466.44        576.80        35.95 o                         
   9  11   3       5041.80       5312.16       115.14 o                         
  10  11   3        344.98        305.38        43.66 o                         
  11  11   3       3073.76       2824.02        88.40 o                         
  12  11   3         40.28         46.42        38.20 o                         
  13  11   3         26.24         50.42        41.85 o                         
  14  11   3        638.34        576.84        55.72 o                         
  15  11   3         40.61         30.75        49.05 o                         
  16  11   3        116.03         72.91        55.79 o                         
  17  11   3         95.27        168.03        59.21 o                         
 -18  12   3         67.28        112.40        64.11 o                         
 -17  12   3         60.69        -31.98        58.75 o                         
 -16  12   3        223.08        287.91        68.37 o                         
 -15  12   3         48.30         -2.76        55.25 o                         
 -14  12   3          5.61         52.36        53.93 o                         
 -13  12   3        648.62        615.94        71.09 o                         
 -12  12   3       1319.41       1237.37        78.08 o                         
 -11  12   3        474.23        600.93        40.74 o                         
 -10  12   3          1.00        -25.52        25.52 o                         
  -9  12   3        420.20        497.76        32.28 o                         
  -8  12   3        124.60        112.61        30.04 o                         
  -7  12   3       2074.22       2057.30        56.95 o                         
  -6  12   3        180.40        279.55        30.83 o                         
  -5  12   3         13.03         16.53        18.95 o                         
  -4  12   3       7837.00       7641.98       108.29 o                         
  -3  12   3         88.17         88.18        22.90 o                         
  -2  12   3       1455.21       1448.98        41.11 o                         
  -1  12   3       1734.51       1942.30        47.24 o                         
   0  12   3        993.49       1183.55        37.47 o                         
   1  12   3       2198.40       2232.17        49.93 o                         
   2  12   3        112.62        134.35        19.85 o                         
   3  12   3       8004.30       7238.45       115.58 o                         
   4  12   3        148.95         93.23        24.13 o                         
   5  12   3       1241.02       1628.86        51.55 o                         
   6  12   3        316.32        310.52        30.81 o                         
   7  12   3       4630.93       4238.36       113.83 o                         
   8  12   3       3124.39       3082.18        85.40 o                         
   9  12   3       2310.82       2358.84        78.33 o                         
  10  12   3         55.18        181.50        39.85 o                         
  11  12   3          0.08         23.70        37.39 o                         
  12  12   3          1.23         10.83        38.76 o                         
  13  12   3       1798.46       1707.36        83.89 o                         
  14  12   3        135.61        102.53        47.97 o                         
  15  12   3        515.29        562.56        93.73 o                         
  16  12   3         25.81         -2.79        52.34 o                         
  17  12   3        318.48        198.08       110.89 o                         
 -18  13   3          5.35        -52.78        65.38 o                         
 -17  13   3          4.14         -9.57        58.94 o                         
 -16  13   3          0.23         96.74        59.57 o                         
 -15  13   3         21.56         33.87        62.58 o                         
 -14  13   3        616.25        441.38        70.89 o                         
 -13  13   3         29.38         -5.91        51.24 o                         
 -12  13   3        448.28        415.58        45.67 o                         
 -11  13   3       1043.16       1049.23        60.07 o                         
 -10  13   3       1580.61       1513.73        55.32 o                         
  -9  13   3        525.42        462.17        33.17 o                         
  -8  13   3         19.21        -20.09        21.78 o                         
  -7  13   3       3150.09       3179.53        71.34 o                         
  -6  13   3       1016.78       1049.88        42.31 o                         
  -5  13   3         24.95         25.91        19.74 o                         
  -4  13   3        783.99        862.90        34.39 o                         
  -3  13   3       6313.09       6725.18       100.12 o                         
  -2  13   3        894.92       1238.90        39.86 o                         
  -1  13   3         42.28         31.84        19.62 o                         
   0  13   3       6939.73       6805.59       100.29 o                         
   1  13   3        596.61        524.54        28.39 o                         
   2  13   3        397.62        341.05        28.04 o                         
   3  13   3        210.61        169.80        20.75 o                         
   4  13   3       1241.45       1582.43        51.84 o                         
   5  13   3         79.12         49.21        28.07 o                         
   6  13   3       1995.61       2186.79        63.50 o                         
   7  13   3        809.54        956.15        45.69 o                         
   8  13   3       5302.35       5467.55       118.61 o                         
   9  13   3          1.55        -33.75        33.75 o                         
  10  13   3       2024.30       2040.48        76.65 o                         
  11  13   3       1473.33       1358.11        67.06 o                         
  12  13   3        713.15        751.77        57.25 o                         
  13  13   3         81.02         24.99        36.77 o                         
  14  13   3        445.99        395.68        63.71 o                         
  15  13   3        140.26        118.63        57.98 o                         
  16  13   3         18.56         57.50        50.78 o                         
 -18  14   3          5.35         63.50        80.58 o                         
 -17  14   3       1280.74       1564.87       130.56 o                         
 -16  14   3        229.25        289.71        71.08 o                         
 -15  14   3          4.18         28.98        57.61 o                         
 -14  14   3         72.51         64.42        59.19 o                         
 -13  14   3        630.91        746.31       101.52 o                         
 -12  14   3       2636.91       2690.90        97.88 o                         
 -11  14   3       1671.99       1715.16        68.43 o                         
 -10  14   3       2913.02       2810.07        83.73 o                         
  -9  14   3       2841.51       2937.66        73.90 o                         
  -8  14   3         14.81         29.67        24.33 o                         
  -7  14   3         25.84         -9.82        23.00 o                         
  -6  14   3         27.60         42.48        22.56 o                         
  -5  14   3          7.82         12.61        21.19 o                         
  -4  14   3       2281.52       2322.07        55.55 o                         
  -3  14   3       3278.68       2998.80        62.60 o                         
  -2  14   3       2712.77       2364.38        56.00 o                         
  -1  14   3         38.55         88.83        22.04 o                         
   0  14   3         35.22        -12.32        19.46 o                         
   1  14   3       3203.93       2770.77        59.02 o                         
   2  14   3       1446.68       1404.70        41.91 o                         
   3  14   3        192.17        242.78        24.44 o                         
   4  14   3        954.43        842.81        42.21 o                         
   5  14   3          0.70          2.59        26.01 o                         
   6  14   3        251.65        217.55        32.35 o                         
   7  14   3         31.36          8.64        29.27 o                         
   8  14   3        356.63        378.38        45.00 o                         
   9  14   3          8.91          2.89        36.16 o                         
  10  14   3        164.77         99.24        41.20 o                         
  11  14   3         12.49         85.76        39.68 o                         
  12  14   3        719.32        800.77        58.47 o                         
  13  14   3         42.13         45.36        48.04 o                         
  14  14   3        174.24        101.65        54.39 o                         
  15  14   3         97.83        120.54        58.95 o                         
  16  14   3         67.69         75.10        52.88 o                         
 -17  15   3        336.09        446.14        80.84 o                         
 -16  15   3        115.63        146.85        65.74 o                         
 -15  15   3        674.94        618.04        79.70 o                         
 -14  15   3        398.57        638.85        77.49 o                         
 -13  15   3         17.38         29.92        54.79 o                         
 -12  15   3         13.54          0.98        52.34 o                         
 -11  15   3       4657.43       4756.13       252.13 o                         
 -10  15   3        976.40        966.06        60.80 o                         
  -9  15   3       3342.70       3531.72       120.58 o                         
  -8  15   3        733.89        687.52        43.58 o                         
  -7  15   3        305.81        270.16        30.30 o                         
  -6  15   3       2946.70       3000.81        66.86 o                         
  -5  15   3         40.22         -6.82        22.53 o                         
  -4  15   3         23.01          3.41        21.97 o                         
  -3  15   3        965.20        839.68        37.17 o                         
  -2  15   3       4271.65       4457.79        87.01 o                         
  -1  15   3        700.47        753.53        35.87 o                         
   0  15   3        545.84        586.48        32.98 o                         
   1  15   3       3405.08       3458.72        68.73 o                         
   2  15   3        249.74        316.24        27.33 o                         
   3  15   3        617.67        702.10        33.97 o                         
   4  15   3         63.07         -6.10        27.10 o                         
   5  15   3        417.94        550.53        39.90 o                         
   6  15   3       1539.46       1644.04        58.98 o                         
   7  15   3          0.04        -27.40        34.50 o                         
   8  15   3        166.97        143.93        55.10 o                         
   9  15   3          0.05        -27.53        35.27 o                         
  10  15   3        419.13        314.53        46.02 o                         
  11  15   3        421.35        367.91        49.70 o                         
  12  15   3          7.42        -25.39        57.91 o                         
  13  15   3         44.22         86.82        51.74 o                         
  14  15   3        241.67        107.46        65.51 o                         
  15  15   3         93.72         73.64        51.57 o                         
 -17  16   3        207.85        392.72       121.90 o                         
 -16  16   3        219.89        240.12        72.43 o                         
 -15  16   3        152.70         93.43        66.35 o                         
 -14  16   3        657.07        755.05        85.16 o                         
 -13  16   3         98.75         98.22        57.17 o                         
 -12  16   3          4.71        -49.39        49.39 o                         
 -11  16   3        736.19        657.90        61.46 o                         
 -10  16   3        199.04        130.01        43.93 o                         
  -9  16   3        569.41        501.88        46.86 o                         
  -8  16   3       1930.03       1882.76        77.67 o                         
  -7  16   3        483.24        506.31        36.94 o                         
  -6  16   3       7937.22       7855.21       121.54 o                         
  -5  16   3        348.94        399.47        32.11 o                         
  -4  16   3        170.53        166.95        28.12 o                         
  -3  16   3        343.10        387.02        39.03 o                         
  -2  16   3        429.02        335.14        30.19 o                         
  -1  16   3        450.61        474.96        32.37 o                         
   0  16   3       1733.53       1770.71        51.47 o                         
   1  16   3         17.35          2.88        22.04 o                         
   2  16   3        223.80        124.57        25.36 o                         
   3  16   3        182.70        157.28        31.46 o                         
   4  16   3       1660.89       1752.11        59.91 o                         
   5  16   3        861.47        713.91        45.09 o                         
   6  16   3          2.46        -28.81        28.81 o                         
   7  16   3          0.56         -4.45        36.01 o                         
   8  16   3        643.13        720.78        55.30 o                         
   9  16   3        267.84        391.28        56.53 o                         
  10  16   3        184.59        121.71        42.05 o                         
  11  16   3        220.29        134.43        62.39 o                         
  12  16   3        134.41        133.80        50.92 o                         
  13  16   3        297.97        283.23        79.13 o                         
  14  16   3        330.24        463.75        79.22 o                         
  15  16   3          0.00          3.16        65.15 o                         
 -16  17   3         14.33         91.77        68.79 o                         
 -15  17   3          1.45        -57.92        57.92 o                         
 -14  17   3         32.47        108.16        63.86 o                         
 -13  17   3          0.61         39.17        58.06 o                         
 -12  17   3        167.50         85.81        61.11 o                         
 -11  17   3          2.53        -39.52        39.52 o                         
 -10  17   3       1422.16       1494.64        78.47 o                         
  -9  17   3        761.70        721.90        61.43 o                         
  -8  17   3        323.64        306.11        55.84 o                         
  -7  17   3         16.45          9.64        36.73 o                         
  -6  17   3         12.45        -12.04        26.38 o                         
  -5  17   3        151.29        121.32        29.48 o                         
  -4  17   3         32.02         23.74        26.04 o                         
  -3  17   3       8768.31       8924.26       132.84 o                         
  -2  17   3          2.51        -24.71        24.71 o                         
  -1  17   3         74.67         39.52        37.39 o                         
   0  17   3       1662.48       2026.38        56.46 o                         
   1  17   3         32.02         10.84        24.52 o                         
   2  17   3          8.51         -0.88        23.50 o                         
   3  17   3        425.17        462.94        44.95 o                         
   4  17   3       2720.99       2855.45        77.52 o                         
   5  17   3       1103.62        913.29        50.13 o                         
   6  17   3        984.23        984.09        51.92 o                         
   7  17   3       1543.00       1726.50        72.70 o                         
   8  17   3       1590.07       1510.01        73.58 o                         
   9  17   3       1746.55       1731.56        76.48 o                         
  10  17   3        310.78        360.90        61.29 o                         
  11  17   3         52.92         16.40        56.90 o                         
  12  17   3        269.41        148.53        52.20 o                         
  13  17   3          0.43        -49.15        60.00 o                         
  14  17   3          8.69         15.88        62.61 o                         
 -15  18   3        419.55        471.74        81.35 o                         
 -14  18   3          2.22        -32.85        57.62 o                         
 -13  18   3          0.05         72.16        60.17 o                         
 -12  18   3        109.73         54.72        60.55 o                         
 -11  18   3          0.15        117.17        72.28 o                         
 -10  18   3         17.72         22.76        43.06 o                         
  -9  18   3       1932.52       1663.00        81.93 o                         
  -8  18   3        526.29        472.19        54.38 o                         
  -7  18   3          0.29        -16.31        36.84 o                         
  -6  18   3         11.63         -8.50        31.14 o                         
  -5  18   3       1440.64       1543.47        53.38 o                         
  -4  18   3          6.84          4.29        26.60 o                         
  -3  18   3         73.82        139.06        30.04 o                         
  -2  18   3         68.43         74.70        28.02 o                         
  -1  18   3        372.66        311.62        33.13 o                         
   0  18   3       1856.97       1730.06        55.24 o                         
   1  18   3        736.24        705.00        55.00 o                         
   2  18   3          0.34         34.89        32.92 o                         
   3  18   3        226.47        201.44        37.12 o                         
   4  18   3          1.91         62.21        32.64 o                         
   5  18   3        713.22        729.26        56.11 o                         
   6  18   3       1635.26       1516.93        68.98 o                         
   7  18   3       1632.20       1741.95        76.61 o                         
   8  18   3        427.62        459.30        52.82 o                         
   9  18   3         28.93         -4.84        43.90 o                         
  10  18   3        117.08         93.37        41.10 o                         
  11  18   3         90.39        172.33        46.53 o                         
  12  18   3         14.53        -35.63        68.43 o                         
  13  18   3         33.25        -11.94        61.37 o                         
  14  18   3        126.56        267.78        75.53 o                         
 -15  19   3          2.34        -57.36        63.58 o                         
 -14  19   3        355.97        491.80        82.95 o                         
 -13  19   3        163.77        126.55        64.49 o                         
 -12  19   3        236.59        304.00        71.14 o                         
 -11  19   3        776.02        760.90        81.49 o                         
 -10  19   3        159.47        185.63        63.41 o                         
  -9  19   3          8.12         82.39        46.78 o                         
  -8  19   3        333.09        401.11        56.12 o                         
  -7  19   3        106.30         73.02        45.56 o                         
  -6  19   3          2.43        -29.83        31.07 o                         
  -5  19   3        389.22        475.20        42.43 o                         
  -4  19   3       7407.10       6709.29       114.10 o                         
  -3  19   3       2233.54       2245.47        64.02 o                         
  -2  19   3       3679.25       3973.60        84.22 o                         
  -1  19   3        786.37        802.37        43.51 o                         
   0  19   3        906.83        836.48        47.09 o                         
   1  19   3        606.63        659.00        47.05 o                         
   2  19   3        805.30        707.13        46.84 o                         
   3  19   3        429.22        401.36        42.22 o                         
   4  19   3        200.05        150.93        37.24 o                         
   5  19   3       1041.92        989.19        71.10 o                         
   6  19   3       3931.76       3982.11       107.53 o                         
   7  19   3        895.54        880.01        61.82 o                         
   8  19   3        357.50        282.00        48.52 o                         
   9  19   3         55.00         39.82        40.08 o                         
  10  19   3         13.54        -24.43        45.51 o                         
  11  19   3        217.23        264.59        69.61 o                         
  12  19   3         73.70        162.95        65.70 o                         
  13  19   3          4.64        -12.37        63.12 o                         
 -14  20   3        747.94        830.96       166.90 o                         
 -13  20   3         34.32        -16.63        62.25 o                         
 -12  20   3          7.20        -18.28        59.74 o                         
 -11  20   3          1.05         12.24        58.20 o                         
 -10  20   3        110.61        151.04        60.03 o                         
  -9  20   3         21.37         -2.63        46.87 o                         
  -8  20   3         86.21         88.20        49.77 o                         
  -7  20   3        643.66        656.00        61.30 o                         
  -6  20   3       1819.25       1872.43        84.76 o                         
  -5  20   3       1593.81       1629.77        63.33 o                         
  -4  20   3        632.53        673.55        47.32 o                         
  -3  20   3        236.49        230.22        33.90 o                         
  -2  20   3        766.02        914.41        46.43 o                         
  -1  20   3        313.71        347.43        35.94 o                         
   0  20   3        309.73        294.31        40.65 o                         
   1  20   3         89.05        189.41        37.79 o                         
   2  20   3        969.08       1084.59        58.71 o                         
   3  20   3        853.58        808.52        50.93 o                         
   4  20   3        109.14         42.03        35.84 o                         
   5  20   3       1654.64       1813.03        76.05 o                         
   6  20   3        599.63        814.69        59.75 o                         
   7  20   3        102.82        152.39        44.88 o                         
   8  20   3         45.87        -10.95        39.56 o                         
   9  20   3        238.93        258.10        64.54 o                         
  10  20   3          0.05        -37.88        56.37 o                         
  11  20   3        122.31        234.29        69.87 o                         
  12  20   3        532.23        649.00        87.75 o                         
 -13  21   3         63.01         -7.82        74.06 o                         
 -12  21   3         10.12        -15.83        59.66 o                         
 -11  21   3         48.34         22.56        58.83 o                         
 -10  21   3        128.25        152.13        61.75 o                         
  -9  21   3        480.01        388.13        84.37 o                         
  -8  21   3         21.97         27.82        45.01 o                         
  -7  21   3          0.50         -4.07        42.58 o                         
  -6  21   3          0.56        -19.42        40.78 o                         
  -5  21   3          0.40         -8.71        34.88 o                         
  -4  21   3          8.62         41.19        39.64 o                         
  -3  21   3       1647.88       1636.79        80.84 o                         
  -2  21   3        704.36        659.20        42.99 o                         
  -1  21   3        196.42        190.82        38.56 o                         
   0  21   3          4.22          1.19        36.02 o                         
   1  21   3       4062.95       4014.32       123.15 o                         
   2  21   3         23.10         50.51        35.33 o                         
   3  21   3        330.41        360.64        43.61 o                         
   4  21   3       1299.93       1302.85        62.44 o                         
   5  21   3        146.03         79.50        43.55 o                         
   6  21   3        587.48        625.91        57.73 o                         
   7  21   3        159.51         95.21        43.41 o                         
   8  21   3        639.41        533.62        62.26 o                         
   9  21   3        143.23        179.54        63.69 o                         
  10  21   3          6.25         43.92        61.48 o                         
  11  21   3        810.22        714.87        93.28 o                         
  12  21   3         53.66        143.39       146.15 o                         
 -12  22   3          8.15         14.63        64.18 o                         
 -11  22   3          6.38         11.21        60.56 o                         
 -10  22   3        914.08       1136.27       166.95 o                         
  -9  22   3          0.17         30.13        57.97 o                         
  -8  22   3         90.43         41.19        49.80 o                         
  -7  22   3        295.29        356.07        57.41 o                         
  -6  22   3          0.92         -3.47        43.70 o                         
  -5  22   3          0.03        -41.75        41.75 o                         
  -4  22   3        561.09        525.48        57.69 o                         
  -3  22   3        755.75        717.36        49.72 o                         
  -2  22   3        309.51        285.42        45.85 o                         
  -1  22   3        170.64         79.40        36.14 o                         
   0  22   3         95.70         93.49        41.87 o                         
   1  22   3        149.15        169.10        40.22 o                         
   2  22   3        113.36        115.02        38.36 o                         
   3  22   3         27.36         70.47        36.66 o                         
   4  22   3        527.87        485.05        68.25 o                         
   5  22   3        220.02        267.67        61.45 o                         
   6  22   3        224.19        232.16        57.61 o                         
   7  22   3         79.24          3.39        39.21 o                         
   8  22   3        209.46        261.16        66.39 o                         
   9  22   3        125.91        210.49        65.16 o                         
  10  22   3          3.72          4.22        62.03 o                         
  11  22   3         33.95         56.27       105.68 o                         
 -11  23   3        112.36        169.56        67.80 o                         
 -10  23   3        431.16        566.73        81.67 o                         
  -9  23   3        152.83        146.42        63.15 o                         
  -8  23   3        110.06         57.23        47.78 o                         
  -7  23   3        785.73       1079.86        77.14 o                         
  -6  23   3          0.01         69.70        48.69 o                         
  -5  23   3         20.52         50.44        47.00 o                         
  -4  23   3        417.48        412.56        56.87 o                         
  -3  23   3         50.52        106.47        46.89 o                         
  -2  23   3        558.87        491.18        50.44 o                         
  -1  23   3         73.25         15.97        38.95 o                         
   0  23   3          7.64          7.74        40.94 o                         
   1  23   3        245.54        348.35        54.15 o                         
   2  23   3          3.67         23.27        36.41 o                         
   3  23   3         35.48         43.00        38.61 o                         
   4  23   3        363.17        375.60        62.34 o                         
   5  23   3         71.37         81.30        44.40 o                         
   6  23   3        519.43        539.77       104.56 o                         
   7  23   3         89.95        166.02        61.83 o                         
   8  23   3        131.41         97.78        60.92 o                         
   9  23   3        388.78        369.65        74.48 o                         
  10  23   3         81.51        280.16       167.38 o                         
 -10  24   3          0.24        -29.50        60.25 o                         
  -9  24   3        104.21         56.73        65.14 o                         
  -8  24   3          6.62         81.06        60.53 o                         
  -7  24   3          1.07         58.06        50.80 o                         
  -6  24   3        180.41         89.34        52.92 o                         
  -5  24   3        545.07        589.55        86.27 o                         
  -4  24   3          0.68         24.44        53.70 o                         
  -3  24   3        186.36        140.19        46.53 o                         
  -2  24   3          9.70         20.62        46.44 o                         
  -1  24   3        123.39         19.06        40.36 o                         
   0  24   3        228.58        203.09        46.93 o                         
   1  24   3          0.91          9.71        39.89 o                         
   2  24   3          0.49        -52.27        52.27 o                         
   3  24   3        662.70        657.72        78.83 o                         
   4  24   3         32.60         19.21        42.18 o                         
   5  24   3        146.46         47.89        43.81 o                         
   6  24   3         40.66         45.27        53.16 o                         
   7  24   3        328.63        423.01        72.01 o                         
   8  24   3        230.56        415.28        75.10 o                         
  -8  25   3        112.17        105.44        80.91 o                         
  -7  25   3         44.46        -22.60        43.70 o                         
  -6  25   3         87.53         -5.03        52.28 o                         
  -5  25   3          3.57        -54.34        54.34 o                         
  -4  25   3        111.53        168.31        64.07 o                         
  -3  25   3         20.90         15.71        55.60 o                         
  -2  25   3         43.94          6.49        43.47 o                         
  -1  25   3        240.27        218.67        54.58 o                         
   0  25   3        404.17        447.39        58.21 o                         
   1  25   3        473.56        431.85        54.18 o                         
   2  25   3        158.97        -15.09        41.95 o                         
   3  25   3        490.74        485.95        57.52 o                         
   4  25   3         20.53        -40.04        45.79 o                         
   5  25   3          5.77        -13.07        46.39 o                         
   6  25   3        518.98        633.88        93.37 o                         
   7  25   3        357.77        548.37        81.06 o                         
  -6  26   3        230.92        253.23        68.44 o                         
  -5  26   3         41.44        207.92        68.65 o                         
  -4  26   3          7.17        -27.43        57.90 o                         
  -3  26   3        166.81         98.39        61.27 o                         
  -2  26   3        417.16        435.96        73.10 o                         
  -1  26   3         32.82         75.70        68.29 o                         
   0  26   3        482.32        490.68        64.02 o                         
   1  26   3          0.24        -41.24        41.24 o                         
   2  26   3          9.46        -29.17        39.17 o                         
   3  26   3        339.55        203.60        65.62 o                         
   4  26   3        149.81         50.38       103.98 o                         
   5  26   3         35.47          7.03        58.70 o                         
  -3  27   3        395.45        314.56        75.23 o                         
  -2  27   3        147.23         93.49        66.64 o                         
  -1  27   3         89.72         80.52        90.81 o                         
   0  27   3         20.82         70.41        57.46 o                         
   1  27   3          0.55        -22.71        57.15 o                         
   2  27   3         33.36        115.78       103.44 o                         
 -21   0   4        818.92        975.92       172.53 o                         
 -20   0   4        364.77        303.76       102.01 o                         
 -19   0   4        352.57        315.92        73.37 o                         
 -18   0   4         39.64        -44.26        55.62 o                         
 -17   0   4        584.06        685.98        63.49 o                         
 -16   0   4        980.02       1001.21        67.65 o                         
 -15   0   4        165.52         60.12        42.28 o                         
 -14   0   4       2221.32       2186.44        85.51 o                         
 -13   0   4        524.14        597.13        51.79 o                         
 -12   0   4        940.02       1149.94        90.04 o                         
 -11   0   4       1926.32       2078.71        80.56 o                         
 -10   0   4        633.53        615.04        42.45 o                         
  -9   0   4      29980.51      29918.00       474.34 o                         
  -8   0   4       9054.50       7972.18       149.98 o                         
  -7   0   4         94.18        131.52        25.17 o                         
  -6   0   4       5163.89       4229.17        88.88 o                         
  -5   0   4        291.34       1382.44        58.50 o                         
  -4   0   4        413.61        419.59        26.41 o                         
  -3   0   4      50975.30      43400.74       651.72 o                         
  -2   0   4     259383.62     241611.45      3557.14 o                         
  -1   0   4      47311.49      39524.04       593.08 o                         
   0   0   4       6073.34       6510.63       110.03 o                         
   1   0   4      62755.30      61230.96      1058.75 o                         
   2   0   4      34061.25      30996.09       549.10 o                         
   3   0   4       1438.80        304.20        22.07 o                         
   4   0   4       7863.32       9898.03       192.20 o                         
   5   0   4        463.17        838.63        37.79 o                         
   6   0   4       3348.04       2843.81        76.98 o                         
   7   0   4       4840.82       4789.52       104.43 o                         
   8   0   4       4575.41       5008.10       185.95 o                         
   9   0   4       3725.15       3434.63        90.18 o                         
  10   0   4       3699.48       3186.23        89.70 o                         
  11   0   4        837.51        750.01        76.21 o                         
  12   0   4        125.35        141.82        37.98 o                         
  13   0   4        718.53        600.22        68.48 o                         
  14   0   4        154.77        167.64        71.26 o                         
  15   0   4         49.73         -1.35        60.01 o                         
  16   0   4        343.06        351.66        72.34 o                         
  17   0   4        120.58        258.35        68.98 o                         
  18   0   4        158.04          5.19        54.12 o                         
 -21   1   4          0.88        -64.45        64.45 o                         
 -20   1   4          0.08         74.74        61.52 o                         
 -19   1   4       1002.55       1119.89        75.75 o                         
 -18   1   4         55.78         89.79        38.22 o                         
 -17   1   4        158.16        139.10        35.39 o                         
 -16   1   4          0.22        -29.03        29.03 o                         
 -15   1   4          1.54         24.51        29.59 o                         
 -14   1   4       1775.28       1915.33        57.27 o                         
 -13   1   4       1208.02       1271.66        45.31 o                         
 -12   1   4       1484.75       1503.41        46.86 o                         
 -11   1   4       2510.83       2420.17        55.10 o                         
 -10   1   4        419.53        466.66        27.48 o                         
  -9   1   4        625.71        587.82        32.02 o                         
  -8   1   4        474.93        583.16        26.60 o                         
  -7   1   4         40.73         31.58        16.85 o                         
  -6   1   4      31321.39      38309.97       443.25 o                         
  -5   1   4        416.84        363.03        18.29 o                         
  -4   1   4        387.52         15.97        12.97 o                         
  -3   1   4         10.43         17.83        11.85 o                         
  -2   1   4      18249.36      17936.62       209.90 o                         
  -1   1   4      42575.78      38868.69       412.50 o                         
   0   1   4        365.31        699.52        19.06 o                         
   1   1   4      18743.30      19078.47       208.96 o                         
   2   1   4      15050.91      17599.18       209.10 o                         
   3   1   4       5067.43       4546.44        70.41 o                         
   4   1   4       2788.67       3331.93        57.44 o                         
   5   1   4         69.08        195.56        18.72 o                         
   6   1   4        869.34        562.60        29.80 o                         
   7   1   4         30.33         56.67        18.42 o                         
   8   1   4        793.85        588.15        27.30 o                         
   9   1   4        131.95        157.24        27.68 o                         
  10   1   4       1067.94       1101.75        39.16 o                         
  11   1   4       4281.75       4221.62        77.88 o                         
  12   1   4        482.31        510.56        46.92 o                         
  13   1   4        289.09        232.56        40.41 o                         
  14   1   4        113.25         71.23        37.65 o                         
  15   1   4       2433.65       2416.07       101.96 o                         
  16   1   4        105.44        140.43        44.67 o                         
  17   1   4        670.56        760.13        70.47 o                         
  18   1   4          2.34         39.53        48.48 o                         
 -20   2   4        145.19        100.88        92.15 o                         
 -19   2   4          3.66          5.23        48.94 o                         
 -18   2   4          4.12        -35.00        36.07 o                         
 -17   2   4         21.88        -34.15        34.15 o                         
 -16   2   4        501.17        541.14        43.47 o                         
 -15   2   4        347.56        240.84        33.91 o                         
 -14   2   4        223.28        175.34        35.46 o                         
 -13   2   4        780.50        697.93        37.49 o                         
 -12   2   4        417.33        231.37        33.80 o                         
 -11   2   4         63.44         91.22        22.09 o                         
 -10   2   4        230.28        274.13        24.30 o                         
  -9   2   4        405.99        306.12        24.11 o                         
  -8   2   4       2454.93       1879.83        43.65 o                         
  -7   2   4        383.04        401.36        21.36 o                         
  -6   2   4       1803.82       1452.76        33.16 o                         
  -5   2   4          0.10         13.63        13.85 o                         
  -4   2   4        173.78         53.23        15.07 o                         
  -3   2   4       2021.59       2074.03        38.22 o                         
  -2   2   4       8181.40       5483.81        67.91 o                         
  -1   2   4      21534.65      22293.83       241.34 o                         
   0   2   4        191.74         28.21        13.57 o                         
   1   2   4      16122.28      14106.39       157.96 o                         
   2   2   4      18399.90      16648.89       200.14 o                         
   3   2   4      11309.77      12235.09       153.74 o                         
   4   2   4       2677.33       2269.30        56.69 o                         
   5   2   4         64.28        168.12        19.27 o                         
   6   2   4       3373.45       3362.95        56.53 o                         
   7   2   4       1218.38       1660.54        40.00 o                         
   8   2   4       3205.24       2999.36        56.41 o                         
   9   2   4         43.48         83.54        27.46 o                         
  10   2   4       2599.28       2474.36        55.58 o                         
  11   2   4        294.74        350.51        28.43 o                         
  12   2   4       1799.35       1690.44        58.73 o                         
  13   2   4          0.07        -17.02        29.19 o                         
  14   2   4        483.09        385.75        54.27 o                         
  15   2   4        585.57        612.64        53.89 o                         
  16   2   4        371.99        209.62        44.96 o                         
  17   2   4        355.17        250.53        58.12 o                         
  18   2   4        158.56        151.98        59.13 o                         
 -20   3   4         68.36         13.35        49.69 o                         
 -19   3   4       1265.61       1306.38        96.24 o                         
 -18   3   4          7.58         -7.24        35.83 o                         
 -17   3   4        110.63        128.20        38.74 o                         
 -16   3   4        545.57        444.61        43.64 o                         
 -15   3   4         67.34          1.86        28.43 o                         
 -14   3   4          7.87         28.68        27.91 o                         
 -13   3   4       3682.20       3580.61        95.29 o                         
 -12   3   4      19087.57      18389.25       225.64 o                         
 -11   3   4        132.38        118.18        22.54 o                         
 -10   3   4       1789.82       2131.70        49.77 o                         
  -9   3   4        705.83        862.11        31.56 o                         
  -8   3   4       7975.58       7547.10       101.88 o                         
  -7   3   4      11286.12       9650.72       128.12 o                         
  -6   3   4      17018.39      19628.69       238.01 o                         
  -5   3   4       9121.11      11116.42       142.52 o                         
  -4   3   4      61091.09      67743.95       898.26 o                         
  -3   3   4       4596.36       5907.68        88.86 o                         
  -2   3   4       1255.71       3003.04        52.24 o                         
  -1   3   4       3571.66       5933.87        73.21 o                         
   0   3   4      86729.88      93649.15       981.66 o                         
   1   3   4       1985.05       1365.63        40.11 o                         
   2   3   4       9842.27       8331.23       117.43 o                         
   3   3   4       1934.11       1715.64        37.28 o                         
   4   3   4        441.13        743.36        27.75 o                         
   5   3   4        352.28        492.49        25.55 o                         
   6   3   4      10657.71      11471.26       154.58 o                         
   7   3   4        158.37         30.48        20.00 o                         
   8   3   4       1693.07       1660.49        46.94 o                         
   9   3   4        648.16        462.37        26.10 o                         
  10   3   4       4567.14       4534.54        78.34 o                         
  11   3   4         93.51        130.80        29.87 o                         
  12   3   4        645.35        596.14        41.96 o                         
  13   3   4        449.21        457.17        41.05 o                         
  14   3   4        381.99        372.24        52.21 o                         
  15   3   4        204.19        193.12        43.89 o                         
  16   3   4          0.03        -55.50        55.50 o                         
  17   3   4         61.15         -8.16        49.25 o                         
  18   3   4         19.83         40.65        54.04 o                         
 -20   4   4         64.49         31.67        58.48 o                         
 -19   4   4         62.98         84.42        45.64 o                         
 -18   4   4         48.30         39.10        43.61 o                         
 -17   4   4         83.44         70.00        37.53 o                         
 -16   4   4        126.65        159.44        38.06 o                         
 -15   4   4        526.21        534.45        39.49 o                         
 -14   4   4        715.24        638.35        47.51 o                         
 -13   4   4         87.20         76.83        27.06 o                         
 -12   4   4         12.62         34.72        23.88 o                         
 -11   4   4       2693.60       2579.92        57.10 o                         
 -10   4   4        495.14        448.48        37.39 o                         
  -9   4   4       1706.55       1991.90        85.69 o                         
  -8   4   4       9331.57       9087.43       125.56 o                         
  -7   4   4       4452.45       5380.97        76.99 o                         
  -6   4   4        529.71        358.57        22.19 o                         
  -5   4   4          9.67         51.04        15.98 o                         
  -4   4   4        342.54        699.36        27.88 o                         
  -3   4   4        863.69       1061.88        33.07 o                         
  -2   4   4      36720.74      34829.09       401.87 o                         
  -1   4   4      14324.46      12564.48       152.30 o                         
   0   4   4      21990.09      24880.52       270.56 o                         
   1   4   4        544.53       1354.50        53.42 o                         
   2   4   4       1254.77       1507.77        48.25 o                         
   3   4   4        168.11        245.98        16.75 o                         
   4   4   4        371.50        629.61        25.47 o                         
   5   4   4       1685.81       2185.49        48.79 o                         
   6   4   4       2956.96       2512.72        54.71 o                         
   7   4   4         76.66        131.30        22.76 o                         
   8   4   4        370.84        370.93        28.87 o                         
   9   4   4       2935.27       2850.06        65.85 o                         
  10   4   4       2481.90       2423.67        64.12 o                         
  11   4   4        471.32        496.09        37.88 o                         
  12   4   4         15.67         -7.51        28.48 o                         
  13   4   4       2730.28       2813.67        80.25 o                         
  14   4   4        619.41        505.35        47.96 o                         
  15   4   4        532.31        531.09        61.23 o                         
  16   4   4          5.42         31.94        46.73 o                         
  17   4   4         36.58        -33.08        51.07 o                         
  18   4   4        210.63        170.42        60.00 o                         
 -20   5   4          8.36         19.17        44.36 o                         
 -19   5   4         21.70        -15.12        41.61 o                         
 -18   5   4          4.75         26.54        42.76 o                         
 -17   5   4        108.83        140.11        39.65 o                         
 -16   5   4       1382.51       1291.63        58.13 o                         
 -15   5   4        644.50        705.92        47.25 o                         
 -14   5   4       3140.64       3243.91        76.68 o                         
 -13   5   4       2349.56       2508.43        74.62 o                         
 -12   5   4         80.04        116.13        24.92 o                         
 -11   5   4         26.28         22.79        20.20 o                         
 -10   5   4        400.64        401.52        26.14 o                         
  -9   5   4       3522.09       3051.20        57.71 o                         
  -8   5   4       6872.19       7567.84       102.85 o                         
  -7   5   4        651.96        357.89        25.38 o                         
  -6   5   4       2492.16       2974.71        55.92 o                         
  -5   5   4        308.37        587.95        23.99 o                         
  -4   5   4       1031.77        996.00        33.70 o                         
  -3   5   4        324.01        345.99        18.70 o                         
  -2   5   4       9100.24       9481.27       136.27 o                         
  -1   5   4          4.29        102.10        13.57 o                         
   0   5   4       7863.31      10240.70       138.31 o                         
   1   5   4       6116.39       7125.17        97.19 o                         
   2   5   4         38.35        122.20        23.85 o                         
   3   5   4       4795.10       3654.35        69.49 o                         
   4   5   4       3751.32       3853.91        78.50 o                         
   5   5   4        365.37        641.90        28.52 o                         
   6   5   4       1568.25       1570.08        44.41 o                         
   7   5   4       3234.94       2714.23        59.96 o                         
   8   5   4       1884.67       2028.08        53.98 o                         
   9   5   4        386.64        417.40        32.17 o                         
  10   5   4        623.05        719.75        40.05 o                         
  11   5   4       2854.88       3014.31        74.78 o                         
  12   5   4        836.14        774.93        53.17 o                         
  13   5   4       2954.99       3023.65        97.49 o                         
  14   5   4       3281.87       3323.55        97.46 o                         
  15   5   4       1084.36       1201.78        81.38 o                         
  16   5   4          9.86        -48.76        61.07 o                         
  17   5   4        264.02        378.46        64.42 o                         
  18   5   4        327.15        271.50        69.24 o                         
 -20   6   4          0.33         41.32        61.13 o                         
 -19   6   4         26.40         36.16        45.86 o                         
 -18   6   4       1309.57       1315.80        78.80 o                         
 -17   6   4        476.61        434.52        51.31 o                         
 -16   6   4         28.26         25.07        35.32 o                         
 -15   6   4          4.44          1.28        32.35 o                         
 -14   6   4       1518.12       1494.35        83.64 o                         
 -13   6   4       2856.05       2508.16        63.13 o                         
 -12   6   4       4970.56       4927.50       110.19 o                         
 -11   6   4        461.41        623.95        31.72 o                         
 -10   6   4        123.82        150.29        25.93 o                         
  -9   6   4        269.34        170.05        21.16 o                         
  -8   6   4       2440.23       2759.08        64.21 o                         
  -7   6   4       1707.87       2240.24        51.62 o                         
  -6   6   4       7849.21       5830.15        89.72 o                         
  -5   6   4       2015.73       1172.31        39.03 o                         
  -4   6   4       1027.11       1229.91        38.55 o                         
  -3   6   4       5737.10       5973.99        85.69 o                         
  -2   6   4       3579.56       3062.08        47.80 o                         
  -1   6   4      10312.93      10040.19       129.67 o                         
   0   6   4      25103.00      23018.73       343.48 o                         
   1   6   4         20.59          5.83        14.00 o                         
   2   6   4      62792.00      61312.42       701.55 o                         
   3   6   4       2451.51       2392.26        56.61 o                         
   4   6   4      19772.91      21313.91       286.90 o                         
   5   6   4       3291.95       3847.47        79.74 o                         
   6   6   4       6725.43       6671.02       107.65 o                         
   7   6   4        563.51        540.89        30.42 o                         
   8   6   4        250.09        233.74        26.13 o                         
   9   6   4       3501.11       3322.48        72.52 o                         
  10   6   4       5118.89       4866.17        94.39 o                         
  11   6   4        779.82        670.17        42.86 o                         
  12   6   4        783.19        746.75        66.04 o                         
  13   6   4       3064.46       3141.70        92.49 o                         
  14   6   4       2285.15       2417.69        90.59 o                         
  15   6   4        346.27        323.02        53.00 o                         
  16   6   4       1341.71       1472.24        84.69 o                         
  17   6   4        353.70        333.02        66.10 o                         
  18   6   4        183.47         68.59        69.00 o                         
 -20   7   4          0.02         48.70        62.92 o                         
 -19   7   4          1.30         21.68        45.28 o                         
 -18   7   4        151.44        149.88        50.32 o                         
 -17   7   4        412.33        310.76        95.47 o                         
 -16   7   4         73.11        115.81        37.65 o                         
 -15   7   4        699.58        578.99        45.70 o                         
 -14   7   4         18.68         13.91        32.82 o                         
 -13   7   4       1766.93       2249.69        67.35 o                         
 -12   7   4       6135.86       6344.04       102.28 o                         
 -11   7   4        333.81        368.68        28.37 o                         
 -10   7   4         44.06         47.43        20.99 o                         
  -9   7   4       1412.29       1232.86        39.37 o                         
  -8   7   4        605.54        451.69        28.69 o                         
  -7   7   4       5357.93       5487.65       108.78 o                         
  -6   7   4       2399.11       2639.54        54.56 o                         
  -5   7   4       1787.49       1433.06        44.75 o                         
  -4   7   4       1376.64        899.50        31.09 o                         
  -3   7   4       4675.67       6576.15        94.32 o                         
  -2   7   4        690.75        885.25        25.83 o                         
  -1   7   4       1788.26       1838.23        37.23 o                         
   0   7   4       9640.80      10833.32       130.20 o                         
   1   7   4       5959.66       7380.05       104.17 o                         
   2   7   4       2026.06       2913.19        55.64 o                         
   3   7   4      13473.31      16152.48       204.32 o                         
   4   7   4      10774.58      10121.12       168.22 o                         
   5   7   4         40.54         18.32        23.78 o                         
   6   7   4       1204.28       1291.16        39.55 o                         
   7   7   4       2775.94       3192.55        68.35 o                         
   8   7   4         12.13         -3.35        21.30 o                         
   9   7   4         54.97         79.01        25.72 o                         
  10   7   4        908.44        692.40        40.48 o                         
  11   7   4       1310.24       1195.14        51.03 o                         
  12   7   4       1183.65        911.57        56.00 o                         
  13   7   4        907.41        751.79        55.63 o                         
  14   7   4        416.83        564.85        52.33 o                         
  15   7   4         10.55        -38.32        38.32 o                         
  16   7   4         25.60         28.53        50.50 o                         
  17   7   4        102.01         58.09        53.31 o                         
  18   7   4         49.84         62.37        65.98 o                         
 -20   8   4         23.14         14.64        63.45 o                         
 -19   8   4        150.42         -4.42        85.42 o                         
 -18   8   4          1.06        -23.79        41.15 o                         
 -17   8   4         19.95         56.63        46.48 o                         
 -16   8   4        220.09        261.45        66.16 o                         
 -15   8   4       1718.87       1469.98        65.92 o                         
 -14   8   4         13.82          9.01        32.66 o                         
 -13   8   4       3069.95       3260.34        81.05 o                         
 -12   8   4        391.27        420.78        37.69 o                         
 -11   8   4        614.77        605.65        33.08 o                         
 -10   8   4        621.56        911.00        40.47 o                         
  -9   8   4        735.51        675.23        29.98 o                         
  -8   8   4        434.71        390.93        26.77 o                         
  -7   8   4       1090.46        892.59        34.75 o                         
  -6   8   4        252.49        710.03        27.50 o                         
  -5   8   4        181.15        273.58        19.76 o                         
  -4   8   4       2277.62       2960.23        69.20 o                         
  -3   8   4       2051.34       1680.80        37.19 o                         
  -2   8   4       2335.28       1816.71        38.58 o                         
  -1   8   4        101.30         94.65        16.11 o                         
   0   8   4       4875.46       5548.35        77.64 o                         
   1   8   4       4833.43       6100.38        92.34 o                         
   2   8   4        181.13        502.14        26.76 o                         
   3   8   4       1330.95       1184.19        37.84 o                         
   4   8   4      13918.46      15924.68       205.19 o                         
   5   8   4       5236.36       4906.46        95.53 o                         
   6   8   4          5.20         51.26        25.66 o                         
   7   8   4        216.51        185.86        25.67 o                         
   8   8   4        313.34        303.45        28.71 o                         
   9   8   4        211.69        191.64        38.60 o                         
  10   8   4       2596.13       2523.39        79.05 o                         
  11   8   4        784.15        848.75        53.96 o                         
  12   8   4         98.85         68.98        39.08 o                         
  13   8   4         18.82         36.26        38.73 o                         
  14   8   4        793.21        697.03        57.16 o                         
  15   8   4        658.76        670.01        59.13 o                         
  16   8   4        541.51        688.21        71.64 o                         
  17   8   4        113.49         98.99        64.34 o                         
 -19   9   4        167.68        204.72        69.18 o                         
 -18   9   4         51.49        130.94        60.76 o                         
 -17   9   4         25.16         -3.67        38.76 o                         
 -16   9   4         60.24         54.14        45.57 o                         
 -15   9   4       1240.36       1155.48        62.07 o                         
 -14   9   4       5235.89       4988.13       104.61 o                         
 -13   9   4        414.87        407.85        47.42 o                         
 -12   9   4        922.78        980.40        47.68 o                         
 -11   9   4       1959.11       2058.35        53.84 o                         
 -10   9   4        471.04        478.63        29.95 o                         
  -9   9   4        319.31        314.06        25.66 o                         
  -8   9   4        200.18        302.72        24.04 o                         
  -7   9   4        178.89        210.61        21.04 o                         
  -6   9   4        262.04        167.55        19.85 o                         
  -5   9   4        189.68        270.47        20.68 o                         
  -4   9   4       1074.99        809.91        28.46 o                         
  -3   9   4       1988.29       1968.82        47.95 o                         
  -2   9   4        475.22        111.25        18.32 o                         
  -1   9   4         12.79         12.12        16.32 o                         
   0   9   4      10898.18      10589.52       131.85 o                         
   1   9   4      12328.16      13740.12       164.83 o                         
   2   9   4       5675.27       6861.64       104.29 o                         
   3   9   4       1205.11       1311.98        41.71 o                         
   4   9   4         32.42        167.44        22.98 o                         
   5   9   4          3.68         -4.57        18.90 o                         
   6   9   4       5073.01       5032.88       101.38 o                         
   7   9   4      12342.04      12078.15       190.09 o                         
   8   9   4          2.21          6.77        24.38 o                         
   9   9   4       1134.67       1048.04        57.41 o                         
  10   9   4       5627.22       5462.82       118.93 o                         
  11   9   4        193.08        122.63        38.49 o                         
  12   9   4       2231.88       2162.69        79.20 o                         
  13   9   4        531.83        464.26        78.90 o                         
  14   9   4        623.49        645.24        57.80 o                         
  15   9   4         12.49        -40.39        41.44 o                         
  16   9   4        389.32        369.87        54.43 o                         
  17   9   4        213.98        158.86        82.36 o                         
 -19  10   4         23.63        104.94        64.21 o                         
 -18  10   4         57.72        -26.70        55.78 o                         
 -17  10   4        177.32        125.99        60.63 o                         
 -16  10   4         64.39         34.33        41.55 o                         
 -15  10   4         66.25         24.27        38.92 o                         
 -14  10   4        791.31        791.39        59.90 o                         
 -13  10   4       1475.07       1615.01        60.07 o                         
 -12  10   4       1702.97       1543.97        64.03 o                         
 -11  10   4        568.68        488.51        38.22 o                         
 -10  10   4         20.47         -9.68        22.33 o                         
  -9  10   4        585.53        533.01        30.81 o                         
  -8  10   4        118.79        116.73        21.21 o                         
  -7  10   4       1383.77       1168.11        37.05 o                         
  -6  10   4        455.31        581.35        26.90 o                         
  -5  10   4       1554.96       1030.92        33.09 o                         
  -4  10   4          0.24         16.34        18.21 o                         
  -3  10   4         79.59         67.60        18.08 o                         
  -2  10   4        730.77        753.04        29.19 o                         
  -1  10   4       5838.16       5164.78        77.84 o                         
   0  10   4       6274.25       7013.74        96.94 o                         
   1  10   4       1657.75       1923.37        43.80 o                         
   2  10   4       7873.34       6277.33        99.32 o                         
   3  10   4       2143.74       2042.89        52.56 o                         
   4  10   4       1295.40       1541.94        46.53 o                         
   5  10   4      10741.48      10763.12       153.38 o                         
   6  10   4       5514.85       5671.15       103.41 o                         
   7  10   4       1539.85       1784.22        63.49 o                         
   8  10   4        157.69        162.42        34.85 o                         
   9  10   4        252.21        258.19        40.06 o                         
  10  10   4       1105.92       1242.15        61.57 o                         
  11  10   4       1236.69       1245.36        63.52 o                         
  12  10   4         50.21         99.68        39.86 o                         
  13  10   4        299.94        269.18        47.44 o                         
  14  10   4        397.84        391.60        61.26 o                         
  15  10   4         40.91         43.82        57.17 o                         
  16  10   4         76.49        110.74        54.42 o                         
  17  10   4         49.24         25.97        90.30 o                         
 -19  11   4        303.85        327.07        77.89 o                         
 -18  11   4         34.45         48.58        61.97 o                         
 -17  11   4        198.19         90.22        67.09 o                         
 -16  11   4         64.21         20.82        54.43 o                         
 -15  11   4         64.62         84.57        43.15 o                         
 -14  11   4         81.64         94.84        40.85 o                         
 -13  11   4         23.75          8.90        36.14 o                         
 -12  11   4        180.38        169.49        40.75 o                         
 -11  11   4        302.51        353.67        37.29 o                         
 -10  11   4        290.08        161.87        29.61 o                         
  -9  11   4       1786.26       1685.86        47.84 o                         
  -8  11   4       3940.18       3822.19        76.89 o                         
  -7  11   4         88.28        108.68        26.16 o                         
  -6  11   4          9.20         54.91        18.93 o                         
  -5  11   4       1037.47       1044.42        52.11 o                         
  -4  11   4       1471.32       1696.76        42.71 o                         
  -3  11   4       2641.41       2695.17        54.07 o                         
  -2  11   4        344.16        829.28        31.47 o                         
  -1  11   4       5860.23       4990.15        77.92 o                         
   0  11   4        724.48       1074.84        34.41 o                         
   1  11   4        917.24       1091.99        34.03 o                         
   2  11   4         51.52         18.96        21.04 o                         
   3  11   4        638.12        517.20        31.67 o                         
   4  11   4          7.44         28.76        22.19 o                         
   5  11   4          4.53         -8.48        21.44 o                         
   6  11   4        413.89        506.00        33.69 o                         
   7  11   4       5894.43       5722.98       147.66 o                         
   8  11   4        160.38        136.37        34.81 o                         
   9  11   4         55.96        -32.56        32.56 o                         
  10  11   4        102.06        176.51        41.16 o                         
  11  11   4          4.96        -27.61        35.71 o                         
  12  11   4        547.47        640.02        55.28 o                         
  13  11   4         11.10          4.00        40.22 o                         
  14  11   4         24.47        -40.81        40.81 o                         
  15  11   4        432.76        425.22        56.40 o                         
  16  11   4        132.32        151.34        70.92 o                         
  17  11   4        305.64        340.53        77.61 o                         
 -19  12   4          0.65          2.84       128.67 o                         
 -18  12   4        150.32        263.80        83.73 o                         
 -17  12   4          3.78         -9.28        57.00 o                         
 -16  12   4          1.59        -43.62        54.85 o                         
 -15  12   4        938.03       1156.18        86.93 o                         
 -14  12   4        435.66        343.60        47.60 o                         
 -13  12   4        584.99        572.90        61.61 o                         
 -12  12   4        152.91        211.13        45.89 o                         
 -11  12   4       2859.15       2514.47        69.40 o                         
 -10  12   4         78.54         72.76        28.78 o                         
  -9  12   4        742.05        578.42        33.00 o                         
  -8  12   4       3709.22       3511.28        68.74 o                         
  -7  12   4       2234.49       2160.21        51.76 o                         
  -6  12   4       2426.76       2252.13        51.78 o                         
  -5  12   4        183.28        235.49        23.00 o                         
  -4  12   4         34.54         21.55        18.31 o                         
  -3  12   4         50.44         66.82        19.84 o                         
  -2  12   4       3210.71       3141.14        62.71 o                         
  -1  12   4       3341.15       3597.11        64.92 o                         
   0  12   4       3880.13       4070.28        69.86 o                         
   1  12   4       1030.37        871.48        32.42 o                         
   2  12   4       1732.40       1648.12        41.49 o                         
   3  12   4        211.29        258.77        30.35 o                         
   4  12   4       4770.98       4911.55        90.41 o                         
   5  12   4        644.65        874.10        40.07 o                         
   6  12   4        667.10        875.71        55.36 o                         
   7  12   4       2597.98       2581.13        78.21 o                         
   8  12   4        145.10         48.40        33.81 o                         
   9  12   4       9204.36       9057.24       165.73 o                         
  10  12   4       5575.40       5491.01       124.07 o                         
  11  12   4         32.42        -21.46        35.85 o                         
  12  12   4         79.22         34.34        39.85 o                         
  13  12   4        769.71        835.31        64.70 o                         
  14  12   4        242.46        287.50        51.45 o                         
  15  12   4         31.48         89.44        53.46 o                         
  16  12   4        380.84        332.01        63.97 o                         
 -18  13   4        114.87         61.09        85.61 o                         
 -17  13   4         42.79         25.35        60.12 o                         
 -16  13   4         42.89         51.91        69.40 o                         
 -15  13   4        255.66        312.40        67.85 o                         
 -14  13   4       1054.72       1243.62        88.76 o                         
 -13  13   4         59.90         65.33        37.71 o                         
 -12  13   4       1448.67       1408.16        64.25 o                         
 -11  13   4       1879.02       1755.38        68.09 o                         
 -10  13   4        370.20        324.11        40.25 o                         
  -9  13   4       3621.84       3573.68        83.62 o                         
  -8  13   4         17.82         58.59        23.19 o                         
  -7  13   4        192.13        181.19        28.87 o                         
  -6  13   4        244.90        249.37        25.21 o                         
  -5  13   4        328.70        471.05        28.57 o                         
  -4  13   4         97.24        149.84        24.10 o                         
  -3  13   4        231.80        375.20        26.84 o                         
  -2  13   4        697.33       1196.14        38.92 o                         
  -1  13   4       2409.50       2911.56        59.25 o                         
   0  13   4       1105.34       1065.32        38.95 o                         
   1  13   4         30.62         30.76        18.62 o                         
   2  13   4         72.40        127.29        19.25 o                         
   3  13   4        286.61        150.51        30.69 o                         
   4  13   4        463.72        620.68        36.79 o                         
   5  13   4        679.02        480.82        41.86 o                         
   6  13   4        206.36        361.57        44.60 o                         
   7  13   4       5656.05       5657.72       119.95 o                         
   8  13   4         67.57        124.76        48.16 o                         
   9  13   4        302.27        229.52        48.68 o                         
  10  13   4        283.92        203.30        43.12 o                         
  11  13   4        723.94        821.35        58.43 o                         
  12  13   4        639.61        765.24        67.42 o                         
  13  13   4         36.76        115.48        41.59 o                         
  14  13   4         26.25         -4.10        48.89 o                         
  15  13   4         65.53         78.10        53.74 o                         
  16  13   4        176.45        176.78        62.17 o                         
 -18  14   4        540.98        819.00       119.69 o                         
 -17  14   4          9.75        -29.28        76.27 o                         
 -16  14   4        394.08        397.60        76.74 o                         
 -15  14   4        216.02        271.61        66.04 o                         
 -14  14   4         18.71         31.92        57.02 o                         
 -13  14   4        237.52        258.40        58.16 o                         
 -12  14   4       7944.42       7895.71       168.95 o                         
 -11  14   4        527.03        415.58        45.61 o                         
 -10  14   4        305.10        255.21        54.46 o                         
  -9  14   4        732.37        757.80        68.75 o                         
  -8  14   4         63.94         61.68        25.45 o                         
  -7  14   4        468.15        450.52        31.58 o                         
  -6  14   4       1469.32       1300.69        43.93 o                         
  -5  14   4       1813.02       2201.82        54.33 o                         
  -4  14   4       2772.21       2903.69        62.17 o                         
  -3  14   4        258.58        117.57        23.33 o                         
  -2  14   4       3688.34       3758.80        70.50 o                         
  -1  14   4       2021.10       2092.70        58.89 o                         
   0  14   4        746.00        760.42        45.10 o                         
   1  14   4         43.40         74.36        22.81 o                         
   2  14   4       1156.85       1254.23        43.00 o                         
   3  14   4         26.98         29.08        25.13 o                         
   4  14   4        541.42        480.52        36.14 o                         
   5  14   4         70.08         82.39        31.57 o                         
   6  14   4        735.48        691.03        42.21 o                         
   7  14   4       1498.88       1509.96        65.30 o                         
   8  14   4       2983.22       2958.85        90.16 o                         
   9  14   4       1195.71       1127.62       105.86 o                         
  10  14   4        298.12        297.05        46.68 o                         
  11  14   4         52.37         64.42        40.13 o                         
  12  14   4        275.74        422.18        51.95 o                         
  13  14   4        655.21        700.31        70.37 o                         
  14  14   4        334.92        309.53        62.12 o                         
  15  14   4          1.10         41.91        52.86 o                         
  16  14   4          0.02         46.25       135.60 o                         
 -17  15   4         44.12        174.00        71.44 o                         
 -16  15   4        114.04        175.43        67.37 o                         
 -15  15   4        150.84        177.65        65.76 o                         
 -14  15   4          9.67         99.73        59.55 o                         
 -13  15   4         94.12         90.68        58.17 o                         
 -12  15   4         62.18        128.43        47.36 o                         
 -11  15   4        887.19        884.38        69.86 o                         
 -10  15   4        171.10        211.52        40.75 o                         
  -9  15   4        842.66        914.09        57.67 o                         
  -8  15   4       1626.90       1525.82        62.64 o                         
  -7  15   4       1446.40       1337.54        46.33 o                         
  -6  15   4        167.67        158.00        28.19 o                         
  -5  15   4          0.39        -20.97        21.78 o                         
  -4  15   4      12947.11      13178.01       172.88 o                         
  -3  15   4        170.19        276.59        27.72 o                         
  -2  15   4        421.81        655.48        34.47 o                         
  -1  15   4       2410.62       2323.86        56.69 o                         
   0  15   4       2039.40       1869.94        50.57 o                         
   1  15   4        416.96        476.00        44.79 o                         
   2  15   4         31.47         12.62        21.07 o                         
   3  15   4       6958.79       6466.56       124.40 o                         
   4  15   4         48.80         -3.67        26.97 o                         
   5  15   4          0.02        -27.18        27.18 o                         
   6  15   4       2157.24       2010.97        74.43 o                         
   7  15   4       1085.34       1031.75        58.86 o                         
   8  15   4        331.12        317.82        46.70 o                         
   9  15   4        472.42        402.03        48.51 o                         
  10  15   4        259.54        402.12        48.64 o                         
  11  15   4         20.10        -28.14        38.64 o                         
  12  15   4         47.96         14.91        42.24 o                         
  13  15   4        215.73        157.55        77.44 o                         
  14  15   4        208.42        113.55        57.21 o                         
  15  15   4         59.10         93.24        53.38 o                         
 -17  16   4         36.59         11.46        71.28 o                         
 -16  16   4        257.04        354.89        76.04 o                         
 -15  16   4        528.27        754.52       114.53 o                         
 -14  16   4        652.49        559.44        82.57 o                         
 -13  16   4          1.73        -51.31        51.31 o                         
 -12  16   4        865.38        956.27        68.93 o                         
 -11  16   4        552.46        473.02        56.66 o                         
 -10  16   4        153.49         76.38        44.53 o                         
  -9  16   4         16.96         17.57        33.70 o                         
  -8  16   4        439.62        266.09        42.64 o                         
  -7  16   4         59.93         23.88        31.04 o                         
  -6  16   4        355.59        304.22        31.48 o                         
  -5  16   4        706.50        573.82        35.50 o                         
  -4  16   4        334.78        371.90        31.27 o                         
  -3  16   4        257.67        293.83        30.03 o                         
  -2  16   4       1945.89       1906.51        53.34 o                         
  -1  16   4       1352.17       1260.26        56.92 o                         
   0  16   4          7.73        -11.21        22.46 o                         
   1  16   4        198.58        189.08        26.67 o                         
   2  16   4         28.68         50.60        28.10 o                         
   3  16   4        285.51        211.88        34.10 o                         
   4  16   4         17.24        -19.71        28.75 o                         
   5  16   4       1576.64       1761.98        62.11 o                         
   6  16   4        328.28        337.67        45.74 o                         
   7  16   4       2852.71       2829.10        90.52 o                         
   8  16   4        729.66        838.85        58.28 o                         
   9  16   4        179.77        205.34        43.81 o                         
  10  16   4        314.26        285.92        48.02 o                         
  11  16   4        240.46        241.87        48.19 o                         
  12  16   4        647.76        836.89        72.02 o                         
  13  16   4       1912.71       1903.81       132.60 o                         
  14  16   4        148.86         35.91        49.01 o                         
  15  16   4        622.26        496.39       127.93 o                         
 -16  17   4          2.38         26.77        64.32 o                         
 -15  17   4        258.15        250.90        83.48 o                         
 -14  17   4        133.60        109.12        70.23 o                         
 -13  17   4        108.29         46.95        81.08 o                         
 -12  17   4       1550.35       1641.50       143.62 o                         
 -11  17   4          0.82        -42.71        55.10 o                         
 -10  17   4        280.13        240.08        51.53 o                         
  -9  17   4        621.99        583.51        50.11 o                         
  -8  17   4         15.30         42.76        34.38 o                         
  -7  17   4        545.19        484.84        45.79 o                         
  -6  17   4       4635.95       4242.89        96.87 o                         
  -5  17   4       3701.23       3828.69        80.19 o                         
  -4  17   4        595.62        668.95        38.26 o                         
  -3  17   4         18.56        -29.44        29.44 o                         
  -2  17   4        263.80        225.65        30.18 o                         
  -1  17   4         66.70         41.15        25.09 o                         
   0  17   4         63.67         19.74        25.28 o                         
   1  17   4          0.11        -22.99        22.99 o                         
   2  17   4         26.12         45.14        30.83 o                         
   3  17   4        437.08        506.21        57.07 o                         
   4  17   4       1320.51       1368.41        56.83 o                         
   5  17   4         29.18        -20.26        30.66 o                         
   6  17   4        506.97        514.65        55.92 o                         
   7  17   4        773.66        821.65        65.99 o                         
   8  17   4        419.05        458.21        54.66 o                         
   9  17   4        260.12        273.07        48.42 o                         
  10  17   4         82.86         83.24        44.01 o                         
  11  17   4        418.20        521.75        70.67 o                         
  12  17   4          7.50         50.91        49.09 o                         
  13  17   4        160.26        142.45        62.52 o                         
  14  17   4        152.09        133.41        70.18 o                         
 -16  18   4         68.81         62.77        81.80 o                         
 -15  18   4        509.66        393.50        77.40 o                         
 -14  18   4         56.60         23.18        62.31 o                         
 -13  18   4          5.14        -34.36        57.68 o                         
 -12  18   4        884.56        907.65        85.73 o                         
 -11  18   4         81.83         57.65        46.66 o                         
 -10  18   4        874.90        908.64        98.50 o                         
  -9  18   4         79.05         51.60        46.01 o                         
  -8  18   4        192.00         87.53        37.84 o                         
  -7  18   4       3969.01       3623.48       135.75 o                         
  -6  18   4         12.37         83.54        32.64 o                         
  -5  18   4         54.87         52.63        33.07 o                         
  -4  18   4        731.30        619.45        45.19 o                         
  -3  18   4        226.79        225.36        32.04 o                         
  -2  18   4        564.25        605.74        38.83 o                         
  -1  18   4       2783.61       2523.86        65.26 o                         
   0  18   4       1978.64       1984.51        58.04 o                         
   1  18   4       1361.81       1682.78        60.81 o                         
   2  18   4        513.15        548.00        42.56 o                         
   3  18   4          4.27         -5.01        31.23 o                         
   4  18   4          0.02         38.64        33.19 o                         
   5  18   4        384.05        413.94        54.13 o                         
   6  18   4       1033.24       1104.78        62.01 o                         
   7  18   4          3.17        -34.71        38.71 o                         
   8  18   4        159.21        132.99        53.47 o                         
   9  18   4         17.62         51.68        42.53 o                         
  10  18   4        348.93        373.05        98.88 o                         
  11  18   4         42.91          6.56        47.07 o                         
  12  18   4        276.06        198.53        79.34 o                         
  13  18   4        295.98        302.86        82.72 o                         
 -15  19   4         26.66          9.74        87.53 o                         
 -14  19   4        137.21         98.05        75.90 o                         
 -13  19   4         68.30         80.95        61.87 o                         
 -12  19   4        127.49        232.74        81.26 o                         
 -11  19   4        112.24         61.74        44.85 o                         
 -10  19   4          8.03         -7.37        49.10 o                         
  -9  19   4        478.83        480.34        58.45 o                         
  -8  19   4          4.00        -34.11        54.57 o                         
  -7  19   4       1959.96       2112.05       105.02 o                         
  -6  19   4        610.56        789.49        53.29 o                         
  -5  19   4       1786.12       1702.35        63.05 o                         
  -4  19   4       1848.62       1900.40        65.26 o                         
  -3  19   4        538.00        480.63        50.02 o                         
  -2  19   4        549.90        659.20        40.79 o                         
  -1  19   4       1904.16       1756.20        69.25 o                         
   0  19   4       2285.56       2479.74        74.36 o                         
   1  19   4          6.71        -30.51        30.51 o                         
   2  19   4         79.02         47.11        33.78 o                         
   3  19   4       2754.19       2952.38        81.99 o                         
   4  19   4         31.84         26.80        34.96 o                         
   5  19   4        368.01        335.88        46.89 o                         
   6  19   4        184.94        105.26        43.21 o                         
   7  19   4         31.75         39.33        40.51 o                         
   8  19   4        152.47        149.03        44.74 o                         
   9  19   4          9.04         -8.14        42.63 o                         
  10  19   4         17.91         23.46        46.44 o                         
  11  19   4         95.35         31.09        57.32 o                         
  12  19   4         49.03        225.62        69.80 o                         
  13  19   4        146.44        138.09        85.20 o                         
 -14  20   4         71.84        140.83        97.13 o                         
 -13  20   4        338.51        321.24        74.98 o                         
 -12  20   4        114.90        101.90        63.02 o                         
 -11  20   4        109.46        131.29        61.82 o                         
 -10  20   4          7.51         80.87        48.45 o                         
  -9  20   4         33.37         80.38        47.20 o                         
  -8  20   4        325.42        392.87        70.19 o                         
  -7  20   4       1354.91       1471.96        79.72 o                         
  -6  20   4        145.23         58.19        37.39 o                         
  -5  20   4       1036.89       1046.62        56.06 o                         
  -4  20   4        655.85        765.51        48.11 o                         
  -3  20   4         40.73         17.79        32.84 o                         
  -2  20   4        298.78        291.89        35.16 o                         
  -1  20   4          1.45          8.22        32.81 o                         
   0  20   4       1427.03       1217.93        58.79 o                         
   1  20   4         10.21         80.37        34.14 o                         
   2  20   4        245.17        242.58        38.98 o                         
   3  20   4        315.22        303.16        41.26 o                         
   4  20   4       1260.93       1347.10        61.02 o                         
   5  20   4       1896.42       1960.24        79.40 o                         
   6  20   4         12.87         14.52        40.06 o                         
   7  20   4          2.91        -31.77        40.90 o                         
   8  20   4        985.51       1052.26        67.91 o                         
   9  20   4         41.53         -7.87        41.08 o                         
  10  20   4        643.95        703.44        83.97 o                         
  11  20   4         22.86          5.22        64.42 o                         
  12  20   4         68.38        166.01        67.88 o                         
 -13  21   4          4.78        -19.95        64.29 o                         
 -12  21   4         20.47        -35.95        59.00 o                         
 -11  21   4        962.58        945.21        89.03 o                         
 -10  21   4         74.78         49.57        45.23 o                         
  -9  21   4        275.09        361.96        68.16 o                         
  -8  21   4        438.82        396.40        64.32 o                         
  -7  21   4         16.34         16.01        43.85 o                         
  -6  21   4        257.71        175.36        50.09 o                         
  -5  21   4       1119.13       1040.53        78.98 o                         
  -4  21   4        103.90        142.04        36.09 o                         
  -3  21   4        313.39        268.91        39.09 o                         
  -2  21   4       1002.72        905.62        61.40 o                         
  -1  21   4        640.62        773.84        49.69 o                         
   0  21   4        671.19        703.66        53.69 o                         
   1  21   4         41.40         30.21        34.63 o                         
   2  21   4       1150.70        873.65        53.35 o                         
   3  21   4         32.69         27.84        36.04 o                         
   4  21   4       3206.62       3437.60       102.40 o                         
   5  21   4        485.24        552.60        54.45 o                         
   6  21   4         88.82        112.67        44.97 o                         
   7  21   4        540.92        552.88        70.10 o                         
   8  21   4        188.42         86.79        59.47 o                         
   9  21   4          0.03         26.34        49.62 o                         
  10  21   4        199.75        195.51        67.55 o                         
  11  21   4          0.89         16.98        68.09 o                         
 -12  22   4         64.48         32.39        83.37 o                         
 -11  22   4          4.76        130.04        65.74 o                         
 -10  22   4         44.64         65.90        59.35 o                         
  -9  22   4        625.98        587.11        82.84 o                         
  -8  22   4         13.94         -7.87        47.10 o                         
  -7  22   4         60.32         14.16        45.02 o                         
  -6  22   4        844.41       1007.15        71.58 o                         
  -5  22   4        518.10        360.15        55.30 o                         
  -4  22   4         16.78         29.99        35.53 o                         
  -3  22   4         41.05          1.19        37.31 o                         
  -2  22   4        317.66        351.25        64.07 o                         
  -1  22   4         83.46         32.03        39.09 o                         
   0  22   4         13.90        -34.57        38.08 o                         
   1  22   4       1717.70       1771.21        68.34 o                         
   2  22   4        107.86         50.45        37.05 o                         
   3  22   4         39.36         10.44        35.36 o                         
   4  22   4          0.04         43.74        40.95 o                         
   5  22   4        147.06        228.19        48.13 o                         
   6  22   4         81.40        102.38        45.42 o                         
   7  22   4       1115.82       1013.50        75.18 o                         
   8  22   4         45.77         64.10        50.56 o                         
   9  22   4        122.19        166.71        65.73 o                         
  10  22   4         14.86         55.88        63.17 o                         
 -11  23   4         37.35        -16.22        61.15 o                         
 -10  23   4        124.76        181.15        65.27 o                         
  -9  23   4        256.46        308.25        86.12 o                         
  -8  23   4        476.15        584.96        85.07 o                         
  -7  23   4          2.61        -42.57        47.16 o                         
  -6  23   4          0.97        -45.00        45.00 o                         
  -5  23   4        195.39        142.43        49.56 o                         
  -4  23   4        141.13        106.46        56.91 o                         
  -3  23   4        164.87        144.01        37.93 o                         
  -2  23   4         16.09         38.35        39.51 o                         
  -1  23   4        705.69        842.97        70.40 o                         
   0  23   4         97.19         53.57        54.88 o                         
   1  23   4          1.80         33.46        39.90 o                         
   2  23   4          8.68         63.09        38.02 o                         
   3  23   4        274.83        300.92        49.90 o                         
   4  23   4          4.61         27.25        42.95 o                         
   5  23   4        166.67        270.17        51.82 o                         
   6  23   4       1138.90       1064.25       107.49 o                         
   7  23   4        803.39        704.73        69.05 o                         
   8  23   4        124.81        176.59        65.50 o                         
   9  23   4        410.12        372.77        75.46 o                         
 -10  24   4         64.58         87.37        64.89 o                         
  -9  24   4          5.49        -13.19        69.37 o                         
  -8  24   4        162.07         95.82        50.85 o                         
  -7  24   4         76.08         36.04        56.52 o                         
  -6  24   4          9.63         -0.14        47.72 o                         
  -5  24   4        567.91        505.63        98.92 o                         
  -4  24   4       1008.00        960.81        85.75 o                         
  -3  24   4         61.43        111.81        57.49 o                         
  -2  24   4        250.61        170.09        39.30 o                         
  -1  24   4        139.69         97.98        43.35 o                         
   0  24   4         19.56         54.10        41.35 o                         
   1  24   4        118.89        141.87        45.41 o                         
   2  24   4        192.59        105.45        41.51 o                         
   3  24   4        100.07         77.62        44.01 o                         
   4  24   4        504.46        492.81        84.19 o                         
   5  24   4          5.51        -31.84        59.31 o                         
   6  24   4          2.95        -21.76        46.25 o                         
   7  24   4         72.94        204.75        67.19 o                         
   8  24   4          0.83        -44.39        59.24 o                         
  -8  25   4         50.75        -37.80        47.90 o                         
  -7  25   4         28.54         34.50        49.52 o                         
  -6  25   4         86.08        113.66        63.21 o                         
  -5  25   4         19.45         -5.80        56.58 o                         
  -4  25   4          2.69         92.39        59.34 o                         
  -3  25   4        214.18        226.25        64.70 o                         
  -2  25   4        105.61         86.03        57.41 o                         
  -1  25   4        210.66        138.99        41.57 o                         
   0  25   4          8.19          7.58        41.39 o                         
   1  25   4         26.11          8.13        42.10 o                         
   2  25   4          5.91         55.42        49.16 o                         
   3  25   4          3.01         17.59        65.60 o                         
   4  25   4          1.38         -3.73        47.75 o                         
   5  25   4        337.28        262.75       100.30 o                         
   6  25   4         76.91        132.56        72.40 o                         
  -6  26   4          5.45        -42.97        77.06 o                         
  -5  26   4        227.68        365.01       100.10 o                         
  -4  26   4         21.34        -18.90        57.96 o                         
  -3  26   4        237.41        191.06        66.22 o                         
  -2  26   4        155.06        227.79        67.53 o                         
  -1  26   4        349.72        336.56        55.08 o                         
   0  26   4         26.42         52.79        41.40 o                         
   1  26   4         79.86         64.81        42.54 o                         
   2  26   4          0.13         17.02        51.67 o                         
   3  26   4         41.73         51.41        60.47 o                         
   4  26   4          0.54        -19.45        71.55 o                         
  -3  27   4         10.02         -4.93        91.36 o                         
  -2  27   4        285.13        298.79        72.37 o                         
  -1  27   4        142.26        117.74        65.23 o                         
   0  27   4        189.64        161.16        52.28 o                         
   1  27   4         98.88        138.22       109.31 o                         
 -21   1   5        163.50        189.88        67.91 o                         
 -20   1   5        423.04        436.74        64.20 o                         
 -19   1   5         64.26        122.31        47.23 o                         
 -18   1   5        241.06        185.73        45.99 o                         
 -17   1   5         26.23         -3.88        34.60 o                         
 -16   1   5        316.96        379.86        38.11 o                         
 -15   1   5        660.17        759.65        43.59 o                         
 -14   1   5         93.82         24.45        32.08 o                         
 -13   1   5       2183.40       2188.45        57.97 o                         
 -12   1   5       7213.09       6449.57       100.49 o                         
 -11   1   5        687.36        270.04        29.07 o                         
 -10   1   5        982.46       1005.41        34.98 o                         
  -9   1   5       3845.32       4484.45        72.63 o                         
  -8   1   5         17.29        -13.27        17.25 o                         
  -7   1   5        171.17         44.72        16.86 o                         
  -6   1   5        186.44         46.26        14.60 o                         
  -5   1   5       6316.72       5536.63        73.77 o                         
  -4   1   5        414.54         48.23        12.19 o                         
  -3   1   5       8850.15       4808.54        63.26 o                         
  -2   1   5      29975.90      33092.60       354.75 o                         
  -1   1   5        123.77         76.06        13.30 o                         
   0   1   5        103.41        123.71        12.57 o                         
   1   1   5      34206.22      36896.55       395.30 o                         
   2   1   5        975.25       1534.27        28.94 o                         
   3   1   5      33552.59      29648.21       344.50 o                         
   4   1   5       1888.21       2935.46        48.59 o                         
   5   1   5       6171.86       5116.80        74.07 o                         
   6   1   5       1183.98       1180.57        34.20 o                         
   7   1   5       1163.08       1442.28        38.57 o                         
   8   1   5        485.67        517.63        26.55 o                         
   9   1   5        399.53        364.83        32.82 o                         
  10   1   5        486.89        527.54        30.98 o                         
  11   1   5        945.22        706.49        40.84 o                         
  12   1   5        686.96        721.26        43.67 o                         
  13   1   5        201.04        226.13        40.30 o                         
  14   1   5         33.39         18.59        36.67 o                         
  15   1   5         18.21        -32.66        37.44 o                         
  16   1   5          0.37        -35.67        35.67 o                         
  17   1   5          0.73         14.52        47.55 o                         
  18   1   5          3.99         50.50        47.84 o                         
 -21   2   5         21.08         -3.32        59.73 o                         
 -20   2   5        231.29        297.37        58.64 o                         
 -19   2   5         36.20        -41.43        41.43 o                         
 -18   2   5        603.57        472.78        48.37 o                         
 -17   2   5         79.72         56.36        36.36 o                         
 -16   2   5       1309.57       1313.60        81.23 o                         
 -15   2   5        694.07        659.59        41.35 o                         
 -14   2   5        918.96        902.50        43.03 o                         
 -13   2   5       4098.53       4176.70        80.60 o                         
 -12   2   5       3124.87       3100.52        72.74 o                         
 -11   2   5        892.79        723.87        32.86 o                         
 -10   2   5         63.06         66.37        20.32 o                         
  -9   2   5       1348.10       1774.49        46.97 o                         
  -8   2   5       7447.80       7410.55       100.47 o                         
  -7   2   5       1334.07        916.46        28.96 o                         
  -6   2   5       1553.97       2528.60        50.48 o                         
  -5   2   5       6725.85       4555.08        69.38 o                         
  -4   2   5      18158.38      21261.57       296.72 o                         
  -3   2   5        723.78       1535.78        30.19 o                         
  -2   2   5      82178.96      82311.90       864.86 o                         
  -1   2   5      18116.04      15683.68       186.49 o                         
   0   2   5      33249.77      28276.14       305.64 o                         
   1   2   5        142.10        225.51        15.96 o                         
   2   2   5         15.40         91.27        13.71 o                         
   3   2   5       6226.97       3650.02        60.08 o                         
   4   2   5       1343.39       1138.62        33.41 o                         
   5   2   5       3574.69       2524.50        62.32 o                         
   6   2   5      13174.09      13409.75       191.68 o                         
   7   2   5       1134.46       1493.25        50.81 o                         
   8   2   5       1092.62       1540.23        40.52 o                         
   9   2   5       5006.45       4583.57        76.89 o                         
  10   2   5        360.22        422.51        28.25 o                         
  11   2   5         51.99         24.81        26.94 o                         
  12   2   5        771.31        896.22        47.48 o                         
  13   2   5        438.81        554.67        47.98 o                         
  14   2   5       1811.88       1569.84        70.05 o                         
  15   2   5         45.27         37.70        38.49 o                         
  16   2   5        521.27        653.55        72.44 o                         
  17   2   5        207.09        222.15        58.51 o                         
  18   2   5         25.27        -31.46        53.54 o                         
 -21   3   5          6.30          7.77        59.72 o                         
 -20   3   5        190.01        168.06        75.85 o                         
 -19   3   5          9.27        -48.32        48.32 o                         
 -18   3   5         37.85         48.88        38.17 o                         
 -17   3   5        131.76         67.33        37.12 o                         
 -16   3   5          0.04          1.70        32.99 o                         
 -15   3   5         74.80         78.90        30.26 o                         
 -14   3   5       6358.76       6671.24       109.42 o                         
 -13   3   5        258.11        321.39        37.10 o                         
 -12   3   5       1345.32       1461.86        46.26 o                         
 -11   3   5       3539.86       3401.29        65.64 o                         
 -10   3   5       2757.73       2749.81        59.03 o                         
  -9   3   5         38.21         50.93        19.07 o                         
  -8   3   5       7808.75      10324.80       138.39 o                         
  -7   3   5        270.52        229.21        22.53 o                         
  -6   3   5       2555.94       1760.74        42.36 o                         
  -5   3   5       1090.31        457.66        22.23 o                         
  -4   3   5         36.17         49.39        15.92 o                         
  -3   3   5       4258.32       4069.98        68.68 o                         
  -2   3   5        617.53        675.22        20.27 o                         
  -1   3   5        843.22       1997.49        35.39 o                         
   0   3   5      11932.89      15928.00       178.55 o                         
   1   3   5        286.71         19.11        10.83 o                         
   2   3   5        706.42        160.55        15.01 o                         
   3   3   5       2193.72       3449.42        62.81 o                         
   4   3   5       3079.16       3044.32        56.77 o                         
   5   3   5        332.19        286.98        23.64 o                         
   6   3   5       4342.55       4532.61        88.74 o                         
   7   3   5       5171.14       5240.31        88.75 o                         
   8   3   5          3.46         14.45        20.95 o                         
   9   3   5       7158.87       7196.14       123.93 o                         
  10   3   5         68.89         41.58        25.26 o                         
  11   3   5        175.48        140.26        30.86 o                         
  12   3   5        593.79        504.46        41.25 o                         
  13   3   5       1644.11       1697.46        68.60 o                         
  14   3   5         17.90         11.59        37.19 o                         
  15   3   5        267.46        246.41        53.84 o                         
  16   3   5         35.37         14.87        70.07 o                         
  17   3   5        299.13        250.57        59.58 o                         
  18   3   5         16.02         29.98        57.67 o                         
 -20   4   5         12.79        -52.36        55.52 o                         
 -19   4   5         39.43          6.13        40.51 o                         
 -18   4   5        204.60        150.83        50.52 o                         
 -17   4   5        126.66        145.81        39.63 o                         
 -16   4   5         18.76         20.86        34.27 o                         
 -15   4   5        105.12        145.67        36.31 o                         
 -14   4   5        604.06        630.37        39.03 o                         
 -13   4   5        842.62        903.69        48.75 o                         
 -12   4   5         29.55         29.22        22.74 o                         
 -11   4   5        947.19       1099.42        38.39 o                         
 -10   4   5       1415.21       1194.69        37.54 o                         
  -9   4   5       6683.79       6849.76        97.13 o                         
  -8   4   5       1825.82       2598.17        64.29 o                         
  -7   4   5        817.79       1970.43        47.85 o                         
  -6   4   5        474.59        885.14        31.07 o                         
  -5   4   5       2534.51        910.21        33.04 o                         
  -4   4   5       2015.94       2433.70        53.22 o                         
  -3   4   5         10.56         27.98        12.23 o                         
  -2   4   5      13775.52      13805.33       169.12 o                         
  -1   4   5       4281.92       4481.07        60.94 o                         
   0   4   5      20091.13      20687.51       232.70 o                         
   1   4   5        423.57        844.95        22.44 o                         
   2   4   5      14194.77      14699.85       182.25 o                         
   3   4   5         15.48         47.66        14.15 o                         
   4   4   5        164.26        149.42        18.77 o                         
   5   4   5          1.04        -13.78        17.60 o                         
   6   4   5         18.06        -13.27        18.37 o                         
   7   4   5       1380.52       1529.70        45.79 o                         
   8   4   5        852.57        941.39        42.11 o                         
   9   4   5        498.47        367.94        31.40 o                         
  10   4   5       2047.58       1788.68        56.55 o                         
  11   4   5        737.53       1049.31        62.78 o                         
  12   4   5       8968.21       8953.27       147.58 o                         
  13   4   5        974.62        921.81        50.67 o                         
  14   4   5       1954.20       2043.95        89.52 o                         
  15   4   5        800.05        762.11        66.85 o                         
  16   4   5        167.90        214.03        56.22 o                         
  17   4   5        534.87        490.80        68.12 o                         
  18   4   5        104.72         20.42        72.37 o                         
 -20   5   5          0.56        -13.92        68.22 o                         
 -19   5   5        646.26        891.08        81.15 o                         
 -18   5   5        126.07         92.19        55.27 o                         
 -17   5   5         76.23         57.93        37.87 o                         
 -16   5   5       1032.66       1164.61        59.44 o                         
 -15   5   5        288.73        169.34        37.73 o                         
 -14   5   5          0.22        -30.48        30.48 o                         
 -13   5   5         16.60        -20.85        33.82 o                         
 -12   5   5       5188.24       5010.26        85.76 o                         
 -11   5   5        156.43        208.99        24.44 o                         
 -10   5   5        360.54        325.28        24.36 o                         
  -9   5   5      16678.24      17038.25       203.67 o                         
  -8   5   5       1189.64       1602.33        45.56 o                         
  -7   5   5        409.08       1068.26        36.44 o                         
  -6   5   5       2592.18       3587.34        92.21 o                         
  -5   5   5      13614.89      14225.07       195.84 o                         
  -4   5   5       2008.79       2119.20        49.30 o                         
  -3   5   5       3886.05       6202.78        87.27 o                         
  -2   5   5      15312.80      11770.59       148.03 o                         
  -1   5   5         78.33         75.40        13.01 o                         
   0   5   5       3228.80       4634.32        82.58 o                         
   1   5   5       4151.75       4725.28        71.74 o                         
   2   5   5        276.36        283.17        23.05 o                         
   3   5   5       4967.59       4703.47        84.28 o                         
   4   5   5         18.11        104.88        18.00 o                         
   5   5   5        858.53       1307.68        38.49 o                         
   6   5   5       1021.38        823.05        34.44 o                         
   7   5   5         31.91         22.36        19.77 o                         
   8   5   5        169.09        246.22        27.01 o                         
   9   5   5       1463.28       1403.61        49.04 o                         
  10   5   5       1960.65       1851.38        65.42 o                         
  11   5   5          1.63          7.94        28.12 o                         
  12   5   5        333.19        286.11        38.20 o                         
  13   5   5       1817.77       2011.04        99.91 o                         
  14   5   5         33.57         38.19        45.54 o                         
  15   5   5        107.05        134.03        51.72 o                         
  16   5   5         36.15        130.23        51.88 o                         
  17   5   5        274.53        411.98        66.24 o                         
  18   5   5          0.26        -55.55        55.55 o                         
 -20   6   5          7.52         68.03        45.00 o                         
 -19   6   5         87.27        157.71        54.95 o                         
 -18   6   5         26.00         11.86        46.76 o                         
 -17   6   5         57.23         54.44        46.22 o                         
 -16   6   5       2109.82       2073.78        70.57 o                         
 -15   6   5       1445.68       1505.79        60.36 o                         
 -14   6   5          5.35        -28.07        31.36 o                         
 -13   6   5        378.54        404.85        37.95 o                         
 -12   6   5        184.83        149.37        25.85 o                         
 -11   6   5        359.15        363.05        27.52 o                         
 -10   6   5          1.40        -17.32        22.61 o                         
  -9   6   5         85.98         44.41        22.45 o                         
  -8   6   5       5872.24       5197.44        87.26 o                         
  -7   6   5        163.86         47.24        20.16 o                         
  -6   6   5       2212.11       2242.03        57.60 o                         
  -5   6   5        548.04        527.44        29.99 o                         
  -4   6   5         40.25        194.67        21.96 o                         
  -3   6   5        753.49       1380.91        35.36 o                         
  -2   6   5        993.68       1162.45        32.20 o                         
  -1   6   5        256.21        336.23        23.91 o                         
   0   6   5         53.05        150.78        14.61 o                         
   1   6   5       2004.57       1669.70        46.29 o                         
   2   6   5       1654.27       1206.59        34.34 o                         
   3   6   5        108.19         51.28        21.46 o                         
   4   6   5       5987.16       7111.61       118.30 o                         
   5   6   5         32.54         34.28        22.86 o                         
   6   6   5       1411.74       1479.30        42.87 o                         
   7   6   5       1248.67       1419.77        44.14 o                         
   8   6   5          0.64          7.15        21.78 o                         
   9   6   5        169.89        123.45        27.67 o                         
  10   6   5        216.62        229.47        40.57 o                         
  11   6   5        627.20        707.36        48.06 o                         
  12   6   5        350.51        268.03        49.52 o                         
  13   6   5       3211.23       3147.20        94.69 o                         
  14   6   5         39.61         61.75        40.74 o                         
  15   6   5          6.61         43.08        46.21 o                         
  16   6   5          9.32         71.12        53.79 o                         
  17   6   5        491.13        510.42        73.27 o                         
 -20   7   5          0.23        -31.75        58.42 o                         
 -19   7   5        382.45        441.08        73.39 o                         
 -18   7   5         72.79        129.71        51.63 o                         
 -17   7   5         38.01         16.90        39.67 o                         
 -16   7   5        503.91        577.42        46.98 o                         
 -15   7   5          7.06          6.39        34.06 o                         
 -14   7   5       3143.94       2954.52        79.16 o                         
 -13   7   5        100.39         92.44        41.90 o                         
 -12   7   5        210.12        204.79        32.59 o                         
 -11   7   5         50.87         53.26        22.47 o                         
 -10   7   5       2031.46       2139.08        57.30 o                         
  -9   7   5       1749.64       1653.76        48.24 o                         
  -8   7   5       1420.88       1542.05        44.97 o                         
  -7   7   5        122.08         -8.50        18.92 o                         
  -6   7   5         44.37         12.97        22.60 o                         
  -5   7   5       1059.24        635.27        33.19 o                         
  -4   7   5          0.51         21.65        16.16 o                         
  -3   7   5       3201.35       2283.57        47.84 o                         
  -2   7   5        107.24        161.95        16.20 o                         
  -1   7   5      10172.52      11088.99       133.79 o                         
   0   7   5       2143.64       2289.73        42.70 o                         
   1   7   5       1412.53       1754.48        43.02 o                         
   2   7   5       1765.86       2069.76        55.41 o                         
   3   7   5        477.08        436.66        31.50 o                         
   4   7   5       2540.95       3054.63        70.99 o                         
   5   7   5       3121.44       2687.04        67.35 o                         
   6   7   5       1134.13       1235.01        68.12 o                         
   7   7   5        961.38       1230.52        41.88 o                         
   8   7   5        327.85        364.44        30.05 o                         
   9   7   5       3201.02       3137.38        72.56 o                         
  10   7   5         97.05        156.26        39.51 o                         
  11   7   5         51.78         27.37        34.79 o                         
  12   7   5          4.11        -33.22        37.01 o                         
  13   7   5          9.09         30.52        39.13 o                         
  14   7   5         83.86        103.74        42.33 o                         
  15   7   5       1040.07        778.88        69.84 o                         
  16   7   5         66.37         37.45        52.09 o                         
  17   7   5        217.37        434.81        67.01 o                         
 -20   8   5          9.24         18.56        61.52 o                         
 -19   8   5        699.58        813.92        86.72 o                         
 -18   8   5          5.88         43.97        45.79 o                         
 -17   8   5        132.86        103.29        49.04 o                         
 -16   8   5         12.64         37.91        39.16 o                         
 -15   8   5        766.95        816.40        50.13 o                         
 -14   8   5        133.60        116.47        35.96 o                         
 -13   8   5       2311.04       2376.39        70.77 o                         
 -12   8   5          1.65        -26.29        26.29 o                         
 -11   8   5        634.22        477.99        36.05 o                         
 -10   8   5        186.51         63.62        25.69 o                         
  -9   8   5        813.07        866.33        37.54 o                         
  -8   8   5        147.13        173.56        23.96 o                         
  -7   8   5       3227.64       3574.91       105.17 o                         
  -6   8   5      15408.42      15329.00       216.55 o                         
  -5   8   5       3612.38       3681.04        66.80 o                         
  -4   8   5       5252.45       4690.26        77.44 o                         
  -3   8   5        153.53        102.88        19.29 o                         
  -2   8   5        470.41        422.36        21.51 o                         
  -1   8   5         47.00         21.64        15.56 o                         
   0   8   5      10870.43      12432.96       149.62 o                         
   1   8   5        208.60        502.87        26.87 o                         
   2   8   5       5942.96       6615.41       100.11 o                         
   3   8   5        300.64        233.43        22.97 o                         
   4   8   5       5474.93       4767.53        93.39 o                         
   5   8   5       4721.70       4173.50       103.78 o                         
   6   8   5       1677.14       1986.74        61.55 o                         
   7   8   5        323.39        278.03        45.43 o                         
   8   8   5        646.86        911.30        40.52 o                         
   9   8   5       4389.57       4458.22       101.98 o                         
  10   8   5       5097.40       5078.09       113.60 o                         
  11   8   5        654.37        693.94        51.69 o                         
  12   8   5       9436.65       9939.48       180.75 o                         
  13   8   5        121.49        161.92        43.62 o                         
  14   8   5        175.47        205.48        61.04 o                         
  15   8   5          2.65        -41.54        41.54 o                         
  16   8   5         17.21        -50.18        50.18 o                         
  17   8   5         86.18        111.82        56.79 o                         
 -20   9   5         52.37        156.52        81.51 o                         
 -19   9   5         67.74        122.73        62.98 o                         
 -18   9   5         53.05        109.19        46.76 o                         
 -17   9   5          0.35        -17.62        44.41 o                         
 -16   9   5        382.87        363.56        52.07 o                         
 -15   9   5         12.24         16.28        54.04 o                         
 -14   9   5          1.16          4.54        32.94 o                         
 -13   9   5          4.75        -31.88        31.88 o                         
 -12   9   5        126.25         35.30        30.90 o                         
 -11   9   5          0.31         -3.22        25.70 o                         
 -10   9   5         33.37         68.77        25.49 o                         
  -9   9   5       1528.40       1348.92        62.44 o                         
  -8   9   5          2.95         -0.97        19.95 o                         
  -7   9   5        139.34        193.35        22.86 o                         
  -6   9   5       3226.58       3656.24        78.79 o                         
  -5   9   5       1622.46       2348.83        54.16 o                         
  -4   9   5       1309.20       1454.07        49.73 o                         
  -3   9   5       1120.94        771.38        27.68 o                         
  -2   9   5        321.58        482.20        34.42 o                         
  -1   9   5       7516.42       8817.39       114.08 o                         
   0   9   5      11281.67      12133.46       148.70 o                         
   1   9   5      16456.14      15311.28       197.90 o                         
   2   9   5        130.09        248.74        24.95 o                         
   3   9   5       9749.05      11543.08       158.20 o                         
   4   9   5        172.43        363.64        25.93 o                         
   5   9   5        103.61        128.45        28.54 o                         
   6   9   5        899.48        900.40        45.89 o                         
   7   9   5         35.64         59.21        31.01 o                         
   8   9   5        538.13        708.34        46.87 o                         
   9   9   5       2894.51       3180.20        87.88 o                         
  10   9   5         55.74         14.94        34.33 o                         
  11   9   5        241.64        292.60        43.34 o                         
  12   9   5        637.56        755.41        66.33 o                         
  13   9   5       1304.88       1200.10        66.29 o                         
  14   9   5         35.81        -35.00        40.83 o                         
  15   9   5        673.45        769.89        63.12 o                         
  16   9   5        186.60         40.39        54.14 o                         
  17   9   5        548.05        681.79        86.90 o                         
 -19  10   5        125.80         22.61        61.35 o                         
 -18  10   5         38.37         14.11        55.98 o                         
 -17  10   5        103.01         37.34        46.13 o                         
 -16  10   5        110.62        115.95        49.98 o                         
 -15  10   5        498.83        442.46        49.10 o                         
 -14  10   5       1813.60       1809.31        86.28 o                         
 -13  10   5        361.98        359.55        44.25 o                         
 -12  10   5        457.75        430.58        45.87 o                         
 -11  10   5       2281.27       2309.02        64.74 o                         
 -10  10   5        246.19        121.81        28.14 o                         
  -9  10   5        627.50        732.64        37.21 o                         
  -8  10   5         12.85         -8.55        20.25 o                         
  -7  10   5         17.78         27.10        20.37 o                         
  -6  10   5       1639.91       1840.53        49.60 o                         
  -5  10   5      16062.15      15648.67       204.14 o                         
  -4  10   5        275.06        226.25        20.22 o                         
  -3  10   5       1188.92       1512.41        38.87 o                         
  -2  10   5       2951.72       3527.43        61.09 o                         
  -1  10   5        737.38        738.39        29.02 o                         
   0  10   5       4226.66       4386.95        69.99 o                         
   1  10   5       8888.54       8845.47       128.15 o                         
   2  10   5          0.39         53.70        21.82 o                         
   3  10   5       2846.97       3020.05        63.96 o                         
   4  10   5       7683.71       6970.68       110.07 o                         
   5  10   5       1144.24        755.22        34.29 o                         
   6  10   5       5595.20       5122.83       105.16 o                         
   7  10   5          0.48        -27.97        27.97 o                         
   8  10   5       6669.32       7098.74       197.07 o                         
   9  10   5       5086.57       5203.48       116.11 o                         
  10  10   5       4304.39       3831.13       101.32 o                         
  11  10   5        116.88        151.05        42.18 o                         
  12  10   5        151.08        152.86        42.69 o                         
  13  10   5         37.14         23.34        41.04 o                         
  14  10   5        446.12        380.46        53.72 o                         
  15  10   5        259.58        190.31        60.58 o                         
  16  10   5        949.75       1033.33       102.23 o                         
  17  10   5         28.61         17.58        84.27 o                         
 -19  11   5          0.68        134.90        66.13 o                         
 -18  11   5          5.02        130.75        61.28 o                         
 -17  11   5        133.98        125.15        87.15 o                         
 -16  11   5         55.87         62.52        41.33 o                         
 -15  11   5        498.45        529.70        52.87 o                         
 -14  11   5        482.97        604.20        52.91 o                         
 -13  11   5        525.54        582.54        55.50 o                         
 -12  11   5        364.64        434.12        44.91 o                         
 -11  11   5        189.40        185.02        33.23 o                         
 -10  11   5        314.54        374.20        34.06 o                         
  -9  11   5        224.34        245.57        29.61 o                         
  -8  11   5        463.08        469.97        31.17 o                         
  -7  11   5       2413.71       2713.94        66.95 o                         
  -6  11   5        474.01        292.78        27.00 o                         
  -5  11   5         34.01        143.23        19.11 o                         
  -4  11   5        130.02         61.89        18.10 o                         
  -3  11   5        128.48        107.41        24.74 o                         
  -2  11   5       3468.07       3410.65        61.39 o                         
  -1  11   5        893.56        800.73        30.68 o                         
   0  11   5         57.22         77.25        18.84 o                         
   1  11   5       1620.44       2063.42        48.60 o                         
   2  11   5        130.35        227.30        29.47 o                         
   3  11   5         49.09         28.91        21.29 o                         
   4  11   5       1446.19       1352.46        45.45 o                         
   5  11   5        492.89        422.04        30.38 o                         
   6  11   5       2737.18       2576.27        62.88 o                         
   7  11   5       1369.50       1285.75        57.15 o                         
   8  11   5        947.13        891.16        69.11 o                         
   9  11   5         10.10         68.20        36.97 o                         
  10  11   5        769.56        782.39        72.18 o                         
  11  11   5        364.22        420.37        68.55 o                         
  12  11   5        279.40        209.39        45.07 o                         
  13  11   5        978.34        852.14        63.27 o                         
  14  11   5        325.79        281.08        51.81 o                         
  15  11   5        170.00        111.34        48.39 o                         
  16  11   5        101.59        173.87        64.17 o                         
 -19  12   5         94.66         33.55        66.52 o                         
 -18  12   5        452.03        542.62        78.86 o                         
 -17  12   5        283.99        253.74        66.90 o                         
 -16  12   5        565.25        559.62        74.80 o                         
 -15  12   5        891.49        877.10        67.04 o                         
 -14  12   5          8.78         32.70        39.98 o                         
 -13  12   5       1636.29       1617.02        69.13 o                         
 -12  12   5        533.27        544.64        48.66 o                         
 -11  12   5        979.01        894.61        60.46 o                         
 -10  12   5       1055.53       1263.90        65.01 o                         
  -9  12   5        297.88        261.33        30.43 o                         
  -8  12   5          2.86         10.72        20.51 o                         
  -7  12   5         29.02         23.46        19.63 o                         
  -6  12   5        139.37        156.42        21.22 o                         
  -5  12   5       2543.40       2189.05        57.88 o                         
  -4  12   5       1534.80       1483.43        40.81 o                         
  -3  12   5        477.60        400.21        31.87 o                         
  -2  12   5          6.74        -15.77        17.82 o                         
  -1  12   5       1918.22       2019.32        47.95 o                         
   0  12   5        398.61        436.60        26.55 o                         
   1  12   5        576.73        468.46        33.68 o                         
   2  12   5        475.11        515.62        32.82 o                         
   3  12   5       1391.11       1463.84        60.73 o                         
   4  12   5         87.51         44.53        23.61 o                         
   5  12   5         30.74        -23.23        23.23 o                         
   6  12   5       1520.09       1574.67        61.78 o                         
   7  12   5        584.13        642.31        75.92 o                         
   8  12   5        455.26        565.71        47.54 o                         
   9  12   5        107.19         34.10        38.03 o                         
  10  12   5        526.63        581.81        59.50 o                         
  11  12   5        445.49        453.90        54.16 o                         
  12  12   5         76.16        106.40        43.83 o                         
  13  12   5         11.42         86.15        44.39 o                         
  14  12   5        672.31        698.36        71.36 o                         
  15  12   5        189.71        169.95        63.63 o                         
  16  12   5         12.28         17.62        56.03 o                         
 -18  13   5          0.11         21.84        63.90 o                         
 -17  13   5         69.60         73.27        68.39 o                         
 -16  13   5         31.47         73.15        66.41 o                         
 -15  13   5         49.74         95.70        59.08 o                         
 -14  13   5        107.75        197.36        42.76 o                         
 -13  13   5        310.28        298.87        51.39 o                         
 -12  13   5        579.96        554.02        48.87 o                         
 -11  13   5         30.99         17.04        33.28 o                         
 -10  13   5        898.53        687.57        48.23 o                         
  -9  13   5       1049.70       1170.59        74.55 o                         
  -8  13   5         48.65         43.75        29.20 o                         
  -7  13   5        132.34        166.84        23.86 o                         
  -6  13   5        326.36        389.09        27.23 o                         
  -5  13   5       3543.65       3628.22        71.10 o                         
  -4  13   5       1122.41       1131.47        37.63 o                         
  -3  13   5        154.89        121.32        21.73 o                         
  -2  13   5        196.44        213.61        23.60 o                         
  -1  13   5        514.34        572.95        36.59 o                         
   0  13   5        361.71        310.01        24.82 o                         
   1  13   5       2175.06       2051.29        59.09 o                         
   2  13   5       1134.02       1394.32        71.02 o                         
   3  13   5       1786.48       2084.20        64.68 o                         
   4  13   5        344.91        402.69        33.45 o                         
   5  13   5       1221.66       1444.28        51.74 o                         
   6  13   5          8.16        -24.22        31.59 o                         
   7  13   5        298.94        237.38        61.59 o                         
   8  13   5       4303.27       4099.55       104.03 o                         
   9  13   5        513.03        600.18        64.02 o                         
  10  13   5        819.23        891.59        59.10 o                         
  11  13   5         23.85        -17.40        38.35 o                         
  12  13   5        291.85        271.89        49.43 o                         
  13  13   5        139.23        191.12        54.42 o                         
  14  13   5        208.54        243.98        53.61 o                         
  15  13   5          6.36        -43.47        64.06 o                         
  16  13   5          0.87          9.08       125.83 o                         
 -18  14   5        245.74        404.17        79.96 o                         
 -17  14   5         96.44         69.03        62.75 o                         
 -16  14   5         41.61         88.04        61.37 o                         
 -15  14   5          9.90        -53.71        53.71 o                         
 -14  14   5         20.81         70.90        55.20 o                         
 -13  14   5       1869.46       1802.68        73.64 o                         
 -12  14   5       1695.34       1782.50        71.96 o                         
 -11  14   5        724.62        675.79        55.34 o                         
 -10  14   5         35.04         13.25        33.67 o                         
  -9  14   5       1610.45       1798.42        68.68 o                         
  -8  14   5        788.78        706.33        46.70 o                         
  -7  14   5        693.77        611.68        38.77 o                         
  -6  14   5       1627.53       1638.24        47.59 o                         
  -5  14   5       1244.20       1634.22        53.75 o                         
  -4  14   5       1153.26       1067.58        38.83 o                         
  -3  14   5       1629.76       1354.98        42.93 o                         
  -2  14   5       5725.90       5378.33        88.13 o                         
  -1  14   5        290.45        285.29        26.44 o                         
   0  14   5          8.82         23.01        20.42 o                         
   1  14   5         10.00         41.32        19.89 o                         
   2  14   5         61.01         41.60        25.87 o                         
   3  14   5        696.23        694.99        39.80 o                         
   4  14   5        216.69        133.84        29.78 o                         
   5  14   5       4253.64       4504.11        92.20 o                         
   6  14   5        130.03        208.91        39.87 o                         
   7  14   5        216.47        181.55        41.56 o                         
   8  14   5        374.94        449.00        53.64 o                         
   9  14   5         72.70         39.56        37.79 o                         
  10  14   5        832.13        993.60        62.02 o                         
  11  14   5          0.08        -26.21        38.14 o                         
  12  14   5        491.44        563.84        74.16 o                         
  13  14   5         77.00        159.64        41.62 o                         
  14  14   5         69.41         92.68        55.66 o                         
  15  14   5        616.05        744.42        78.03 o                         
 -17  15   5        206.46        308.34        74.01 o                         
 -16  15   5         98.06        207.99       105.33 o                         
 -15  15   5        922.95        940.39        88.02 o                         
 -14  15   5        442.49        445.89        71.84 o                         
 -13  15   5       2079.32       1914.29        88.14 o                         
 -12  15   5          4.82        -34.34        34.34 o                         
 -11  15   5         12.32         33.00        35.82 o                         
 -10  15   5        138.22        180.60        40.11 o                         
  -9  15   5       1167.96       1320.29        61.80 o                         
  -8  15   5       1428.71       1423.93        61.60 o                         
  -7  15   5          6.60        -26.54        26.54 o                         
  -6  15   5        126.80        213.54        26.64 o                         
  -5  15   5        507.35        449.00        31.63 o                         
  -4  15   5        205.82        240.33        27.14 o                         
  -3  15   5       3196.32       3307.42        67.95 o                         
  -2  15   5       3509.83       3440.22       106.15 o                         
  -1  15   5          4.63          5.00        21.63 o                         
   0  15   5         17.35        -10.57        21.28 o                         
   1  15   5        973.33       1050.39        39.43 o                         
   2  15   5        835.59        714.41        41.62 o                         
   3  15   5       1706.33       1836.05        76.48 o                         
   4  15   5         43.66         29.28        28.35 o                         
   5  15   5       1148.50       1067.26        53.45 o                         
   6  15   5         10.09        -14.30        35.44 o                         
   7  15   5       1063.68       1078.84        61.35 o                         
   8  15   5       1541.25       1718.21        87.31 o                         
   9  15   5        227.38        233.90        44.71 o                         
  10  15   5        111.94        188.32        58.28 o                         
  11  15   5        414.46        341.23        64.48 o                         
  12  15   5       1001.43       1056.31       116.57 o                         
  13  15   5        881.56        823.33        74.47 o                         
  14  15   5         76.30         -4.96        53.59 o                         
  15  15   5         18.01         48.79        54.37 o                         
 -17  16   5         91.94        177.86        73.94 o                         
 -16  16   5        142.37        266.36        73.02 o                         
 -15  16   5       1393.46       1458.76       102.43 o                         
 -14  16   5         20.44        -39.55        56.24 o                         
 -13  16   5       1306.26       1262.35        92.88 o                         
 -12  16   5         77.92         75.52        46.31 o                         
 -11  16   5        273.08        301.58        45.03 o                         
 -10  16   5        277.52        346.65        44.69 o                         
  -9  16   5         67.46         40.48        36.10 o                         
  -8  16   5        119.45        133.33        37.00 o                         
  -7  16   5        369.49        452.89        43.31 o                         
  -6  16   5       3851.96       4196.87        90.92 o                         
  -5  16   5       5293.57       4825.25       113.57 o                         
  -4  16   5        363.37        364.40        31.12 o                         
  -3  16   5        345.12        299.02        29.80 o                         
  -2  16   5        110.77        102.14        26.00 o                         
  -1  16   5        495.19        546.06        34.26 o                         
   0  16   5        150.99        145.23        26.34 o                         
   1  16   5          0.02        -17.51        26.47 o                         
   2  16   5       1281.64       1216.28        50.84 o                         
   3  16   5        425.70        469.15        39.44 o                         
   4  16   5         37.11         32.78        30.48 o                         
   5  16   5          6.23        -33.32        33.32 o                         
   6  16   5          0.77        -33.87        33.87 o                         
   7  16   5        252.38        233.33        44.46 o                         
   8  16   5         65.95         84.32        65.11 o                         
   9  16   5          4.17        -13.91        38.19 o                         
  10  16   5        426.37        402.36        52.40 o                         
  11  16   5          0.74          3.68        42.64 o                         
  12  16   5        981.85        923.23        76.61 o                         
  13  16   5        550.43        463.57        67.93 o                         
  14  16   5         85.02        144.10        72.76 o                         
 -16  17   5        631.44        922.67        94.14 o                         
 -15  17   5          8.94         -6.44        58.58 o                         
 -14  17   5         45.46         99.65        63.34 o                         
 -13  17   5        118.48        180.91        63.13 o                         
 -12  17   5          0.08         -0.20        44.51 o                         
 -11  17   5        510.77        482.02        67.79 o                         
 -10  17   5          5.42         19.82        36.46 o                         
  -9  17   5       2286.03       2025.60        75.70 o                         
  -8  17   5       4979.05       4891.53       113.98 o                         
  -7  17   5        528.40        343.00        65.40 o                         
  -6  17   5       5146.33       5499.82       202.75 o                         
  -5  17   5        470.41        422.07        40.47 o                         
  -4  17   5       1413.71       1182.52        46.40 o                         
  -3  17   5          7.39         17.57        27.23 o                         
  -2  17   5         46.69         41.86        25.91 o                         
  -1  17   5       2267.64       2315.58        61.09 o                         
   0  17   5          4.75        -21.82        24.03 o                         
   1  17   5        864.81        718.12        44.51 o                         
   2  17   5       1163.54       1150.45        58.56 o                         
   3  17   5        605.05        630.20        44.28 o                         
   4  17   5         48.99         62.08        32.47 o                         
   5  17   5        849.28        837.44        56.27 o                         
   6  17   5        342.78        511.75        50.76 o                         
   7  17   5        216.46        172.73        52.06 o                         
   8  17   5         12.50        -38.09        38.09 o                         
   9  17   5        183.41        163.40        52.62 o                         
  10  17   5        235.11        214.80        48.41 o                         
  11  17   5       1006.30       1147.04        78.83 o                         
  12  17   5        707.54        769.31        72.27 o                         
  13  17   5         45.67        -32.61        48.57 o                         
  14  17   5         78.36         80.25       142.82 o                         
 -16  18   5        114.61         -4.92        64.89 o                         
 -15  18   5        101.36        151.57        69.35 o                         
 -14  18   5          1.38         11.75        59.96 o                         
 -13  18   5        446.77        325.41        88.18 o                         
 -12  18   5        259.19        169.35        53.69 o                         
 -11  18   5          0.00        -39.83        39.83 o                         
 -10  18   5          3.91        -38.55        41.32 o                         
  -9  18   5        421.44        446.89        48.12 o                         
  -8  18   5        726.35        650.93        58.48 o                         
  -7  18   5       2925.97       3055.46        89.78 o                         
  -6  18   5       1540.19       1363.59        62.91 o                         
  -5  18   5        289.91        265.65        37.75 o                         
  -4  18   5        660.57        633.71        43.98 o                         
  -3  18   5        562.93        529.23        37.08 o                         
  -2  18   5        247.40        176.39        31.17 o                         
  -1  18   5        884.81        891.12        43.13 o                         
   0  18   5        339.65        328.04        39.23 o                         
   1  18   5       1752.11       1857.03        67.03 o                         
   2  18   5        730.03        851.33        48.94 o                         
   3  18   5        356.23        324.63        39.44 o                         
   4  18   5       1185.79       1080.68        54.45 o                         
   5  18   5        812.67        762.67        56.08 o                         
   6  18   5         93.58         71.10        41.04 o                         
   7  18   5          7.24        -36.79        40.12 o                         
   8  18   5          5.53         21.55        41.05 o                         
   9  18   5        195.13        217.13        51.16 o                         
  10  18   5         34.23         18.13        43.76 o                         
  11  18   5         14.54         52.95        51.70 o                         
  12  18   5         10.19         -0.34        48.69 o                         
  13  18   5         45.27          1.01        53.90 o                         
 -15  19   5          3.18         74.03        66.51 o                         
 -14  19   5        780.92        896.96       120.77 o                         
 -13  19   5         35.35         81.48        62.93 o                         
 -12  19   5         28.52          4.14        58.24 o                         
 -11  19   5        194.97        162.54        51.78 o                         
 -10  19   5          4.77         23.02        43.82 o                         
  -9  19   5        218.59        243.57        52.55 o                         
  -8  19   5       2137.81       2402.44        95.23 o                         
  -7  19   5        354.53        433.99        46.95 o                         
  -6  19   5         11.01        -27.04        35.09 o                         
  -5  19   5       2133.95       2239.52        72.53 o                         
  -4  19   5        145.16        224.77        47.57 o                         
  -3  19   5          3.16        -30.05        30.05 o                         
  -2  19   5        205.11        189.07        32.25 o                         
  -1  19   5       1566.91       1810.53        78.60 o                         
   0  19   5          0.06        -30.77        30.77 o                         
   1  19   5         10.51        -30.24        30.24 o                         
   2  19   5       1319.29       1118.86        55.07 o                         
   3  19   5       1903.44       1913.07        67.63 o                         
   4  19   5        750.63        602.92        52.45 o                         
   5  19   5        339.47        379.67        48.69 o                         
   6  19   5         68.79         36.19        41.44 o                         
   7  19   5         40.37         18.95        41.47 o                         
   8  19   5         13.44          6.50        53.15 o                         
   9  19   5        516.78        456.18        57.79 o                         
  10  19   5          0.03        -30.13        40.76 o                         
  11  19   5          0.73        -18.15        48.77 o                         
  12  19   5        108.12         44.17        50.52 o                         
 -14  20   5         52.91         67.75        67.75 o                         
 -13  20   5         94.45        130.67        67.38 o                         
 -12  20   5         56.33         -2.87        57.35 o                         
 -11  20   5        363.70        360.06        83.59 o                         
 -10  20   5        136.35        186.00        73.74 o                         
  -9  20   5         73.07         32.52        45.47 o                         
  -8  20   5        207.83        228.20        51.26 o                         
  -7  20   5        187.27        139.28        43.54 o                         
  -6  20   5       1006.46       1036.40        63.89 o                         
  -5  20   5        535.37        583.68        49.32 o                         
  -4  20   5        169.41        155.68        36.16 o                         
  -3  20   5         80.90        117.65        34.97 o                         
  -2  20   5        349.68        379.96        60.32 o                         
  -1  20   5        169.95        180.98        36.44 o                         
   0  20   5        366.13        237.10        38.34 o                         
   1  20   5        125.63        139.83        37.09 o                         
   2  20   5        802.83        874.00        51.44 o                         
   3  20   5         85.11         80.91        36.73 o                         
   4  20   5        491.17        386.50        52.67 o                         
   5  20   5        206.21        345.71        47.96 o                         
   6  20   5         13.41        -21.95        41.75 o                         
   7  20   5         11.89        -19.40        41.26 o                         
   8  20   5         82.72         26.71        45.62 o                         
   9  20   5        192.36        150.40        49.69 o                         
  10  20   5        100.40        132.83        51.25 o                         
  11  20   5         86.08         44.69        47.62 o                         
 -13  21   5        768.61        754.44        91.11 o                         
 -12  21   5          1.91        -20.51        60.19 o                         
 -11  21   5         10.90        100.37        61.69 o                         
 -10  21   5          0.25        -52.80        52.80 o                         
  -9  21   5        242.62        111.00        51.28 o                         
  -8  21   5          4.51        -14.51        44.37 o                         
  -7  21   5          9.70        -42.77        42.77 o                         
  -6  21   5          5.61        -34.13        34.13 o                         
  -5  21   5         92.00        106.62        39.85 o                         
  -4  21   5        265.27        263.55        36.90 o                         
  -3  21   5          0.28        -12.94        34.29 o                         
  -2  21   5        330.64        203.35        43.23 o                         
  -1  21   5        188.13        223.82        42.89 o                         
   0  21   5          3.04         15.32        35.09 o                         
   1  21   5         34.78          6.07        34.56 o                         
   2  21   5          4.21        -14.13        33.94 o                         
   3  21   5          3.68         -7.07        37.69 o                         
   4  21   5         64.36         53.94        39.93 o                         
   5  21   5         24.33         55.61        42.31 o                         
   6  21   5         14.48         19.71        42.67 o                         
   7  21   5        438.09        521.66        58.80 o                         
   8  21   5        263.69        261.23        55.94 o                         
   9  21   5        230.93        269.84        66.21 o                         
  10  21   5          6.67         49.47        48.26 o                         
  11  21   5          6.59        -51.24        94.54 o                         
 -12  22   5         80.28         96.90        68.73 o                         
 -11  22   5         53.60         52.46        75.14 o                         
 -10  22   5          4.87        -17.21        45.64 o                         
  -9  22   5        479.20        433.93        61.71 o                         
  -8  22   5        765.90        662.16        66.82 o                         
  -7  22   5          0.76          4.75        44.99 o                         
  -6  22   5         35.96         40.69        44.68 o                         
  -5  22   5        620.66        574.09        51.76 o                         
  -4  22   5        112.40        162.42        46.88 o                         
  -3  22   5        194.89        175.02        39.78 o                         
  -2  22   5        127.73         99.33        41.00 o                         
  -1  22   5        221.45        287.24        46.07 o                         
   0  22   5        898.13        884.17        60.08 o                         
   1  22   5        655.53        613.87        54.17 o                         
   2  22   5         41.96         20.02        34.95 o                         
   3  22   5         66.68         28.77        40.11 o                         
   4  22   5        115.40         88.33        42.07 o                         
   5  22   5        106.42        108.75        44.85 o                         
   6  22   5       1387.15       1260.93        73.03 o                         
   7  22   5          4.04        -33.32        43.92 o                         
   8  22   5        408.07        563.66        67.14 o                         
   9  22   5         61.37         51.41        52.61 o                         
  10  22   5        258.96        438.47       116.91 o                         
 -11  23   5         17.21        118.86        70.72 o                         
 -10  23   5         25.78         28.94        59.74 o                         
  -9  23   5         43.50         87.99        49.08 o                         
  -8  23   5        258.27        147.82        58.41 o                         
  -7  23   5          9.98         24.15        47.18 o                         
  -6  23   5        103.36        223.28        51.90 o                         
  -5  23   5       1415.32       1546.74       200.79 o                         
  -4  23   5         11.55        -38.93        38.93 o                         
  -3  23   5         63.07         21.95        43.49 o                         
  -2  23   5       1187.08        986.09       109.27 o                         
  -1  23   5          3.73         -3.05        39.47 o                         
   0  23   5         73.38        120.14        42.05 o                         
   1  23   5         27.05        -22.40        39.34 o                         
   2  23   5         87.43        104.56        47.14 o                         
   3  23   5       1028.91       1012.51        71.97 o                         
   4  23   5        280.12        322.59        50.97 o                         
   5  23   5        595.55        563.88        60.23 o                         
   6  23   5        696.97        844.39        67.08 o                         
   7  23   5         10.70        -22.74        42.81 o                         
   8  23   5        394.33        357.43        64.01 o                         
 -10  24   5          0.04        -49.94        60.69 o                         
  -9  24   5          8.74         66.97        50.18 o                         
  -8  24   5         80.61         83.41        51.12 o                         
  -7  24   5          3.68        -41.13        45.79 o                         
  -6  24   5         38.43        131.59        61.15 o                         
  -5  24   5         60.36         10.85        56.30 o                         
  -4  24   5        132.64        210.84        63.87 o                         
  -3  24   5        178.93        199.52        50.97 o                         
  -2  24   5          0.31         59.11        42.79 o                         
  -1  24   5        110.35        132.81        42.04 o                         
   0  24   5         97.62         31.65        41.94 o                         
   1  24   5          0.00         14.84        39.78 o                         
   2  24   5        246.92        240.76        60.74 o                         
   3  24   5         81.18         -9.57        55.92 o                         
   4  24   5         41.71         35.78        45.09 o                         
   5  24   5         10.44         23.62        45.52 o                         
   6  24   5          2.41         -3.51        42.51 o                         
   7  24   5        209.68        101.27        55.54 o                         
  -8  25   5        117.80        139.25        54.15 o                         
  -7  25   5          0.01          0.83        59.64 o                         
  -6  25   5        398.86        394.26        73.69 o                         
  -5  25   5        399.67        532.24        95.65 o                         
  -4  25   5         11.00        -29.24        55.71 o                         
  -3  25   5         38.90         43.55        55.78 o                         
  -2  25   5         14.93        -34.45        43.46 o                         
  -1  25   5          2.74         28.13        38.25 o                         
   0  25   5         23.33        128.52        44.17 o                         
   1  25   5         86.67        157.05        43.60 o                         
   2  25   5        179.42        135.79        54.28 o                         
   3  25   5          0.03        -54.32        54.32 o                         
   4  25   5        483.05        364.43        63.44 o                         
   5  25   5        244.76        317.33        86.22 o                         
   6  25   5        466.88        530.10       110.73 o                         
  -6  26   5          0.67        -30.78        62.03 o                         
  -5  26   5        156.14        206.64        69.60 o                         
  -4  26   5         14.81        -34.69        74.55 o                         
  -3  26   5        457.63        586.43        80.07 o                         
  -2  26   5        612.52        635.36        80.49 o                         
  -1  26   5          1.13         62.42        49.77 o                         
   0  26   5         52.69         73.96        38.88 o                         
   1  26   5          0.34         61.64        53.63 o                         
   2  26   5          3.20         57.39        52.20 o                         
   3  26   5         45.68         29.75        52.93 o                         
 -21   0   6        207.31         88.62        89.34 o                         
 -20   0   6        430.89        346.65        99.32 o                         
 -19   0   6          0.02          2.92        59.61 o                         
 -18   0   6         36.70        -35.91        58.30 o                         
 -17   0   6        719.64        517.18        74.43 o                         
 -16   0   6        949.23       1159.63        72.14 o                         
 -15   0   6       7796.59       8094.90       220.64 o                         
 -14   0   6      13686.76      13465.34       257.45 o                         
 -13   0   6       2178.15       1923.01       121.57 o                         
 -12   0   6        883.86       1093.03        57.47 o                         
 -11   0   6       2435.46       3030.11        87.20 o                         
 -10   0   6       2255.83       2057.10        69.66 o                         
  -9   0   6        174.44        200.82        43.58 o                         
  -8   0   6        976.48        875.61        55.48 o                         
  -7   0   6      20705.57      21570.96       345.87 o                         
  -6   0   6       3002.04       2404.39        63.45 o                         
  -5   0   6         73.22         29.67        19.35 o                         
  -4   0   6        790.48        346.56        24.71 o                         
  -3   0   6         75.04        549.24        27.43 o                         
  -2   0   6      63098.39      54440.16       817.06 o                         
  -1   0   6      73538.14      56638.46       849.24 o                         
   0   0   6       1400.61       3070.05        66.74 o                         
   1   0   6       5951.84       4519.89        88.39 o                         
   2   0   6       3504.93       3200.99        70.21 o                         
   3   0   6        201.42        143.17        21.35 o                         
   4   0   6      13212.22      11940.60       204.42 o                         
   5   0   6        508.12        493.24        48.31 o                         
   6   0   6        182.44        292.51        32.03 o                         
   7   0   6       5452.45       5101.89       111.95 o                         
   8   0   6        123.71         99.25        28.15 o                         
   9   0   6         77.49        129.62        31.82 o                         
  10   0   6       1851.82       1612.32        68.06 o                         
  11   0   6         13.08         14.04        44.26 o                         
  12   0   6       3891.92       3921.27       140.24 o                         
  13   0   6         15.30        -51.59        59.28 o                         
  14   0   6        959.41        879.74       126.49 o                         
  15   0   6        346.87        597.33       142.51 o                         
  16   0   6        235.17        204.19        56.27 o                         
  17   0   6          2.36        -49.53        96.25 o                         
  18   0   6          5.53        -23.89       124.23 o                         
 -21   1   6         11.92        -42.05        51.22 o                         
 -20   1   6          0.16        -47.86        47.86 o                         
 -19   1   6         22.89        -37.36        42.28 o                         
 -18   1   6          2.94          4.32        40.41 o                         
 -17   1   6       1312.40       1436.86        98.91 o                         
 -16   1   6        208.75        227.54        38.31 o                         
 -15   1   6        237.19        284.81        35.90 o                         
 -14   1   6       1082.23       1127.27        54.02 o                         
 -13   1   6          2.97        -19.93        24.75 o                         
 -12   1   6        357.89        382.40        30.24 o                         
 -11   1   6        188.86        180.79        24.37 o                         
 -10   1   6          5.59         71.87        20.93 o                         
  -9   1   6       4483.53       4570.85        78.36 o                         
  -8   1   6       1058.98        886.22        30.88 o                         
  -7   1   6        227.11        168.43        19.44 o                         
  -6   1   6         42.18         45.70        15.05 o                         
  -5   1   6       1380.03       1226.17        33.80 o                         
  -4   1   6      18211.43      14821.62       169.07 o                         
  -3   1   6       1498.71       2273.62        47.91 o                         
  -2   1   6      23062.02      27760.95       301.58 o                         
  -1   1   6        417.01        371.75        17.10 o                         
   0   1   6       6127.93       6765.70        85.11 o                         
   1   1   6      14948.75      12008.71       140.11 o                         
   2   1   6       1603.00       1688.13        33.64 o                         
   3   1   6         97.03        194.53        15.87 o                         
   4   1   6       6335.90       5933.96        81.75 o                         
   5   1   6        129.25        141.64        18.25 o                         
   6   1   6        134.25        120.26        18.61 o                         
   7   1   6        116.20        170.61        20.31 o                         
   8   1   6          9.93        -14.59        17.26 o                         
   9   1   6         57.46         86.37        21.81 o                         
  10   1   6        215.32        225.26        30.04 o                         
  11   1   6        131.67        122.39        30.95 o                         
  12   1   6         77.06        102.13        37.37 o                         
  13   1   6       1454.37       1361.72        65.02 o                         
  14   1   6          2.80        -45.52        45.52 o                         
  15   1   6         73.51         46.33        36.76 o                         
  16   1   6        461.71        462.18        62.26 o                         
  17   1   6        156.27        110.20        49.49 o                         
 -21   2   6         12.05        -15.93        60.11 o                         
 -20   2   6         31.31        -37.29        45.11 o                         
 -19   2   6         47.92         16.82        43.95 o                         
 -18   2   6         15.90        -16.83        40.79 o                         
 -17   2   6        323.68        219.53        41.50 o                         
 -16   2   6         65.58         58.64        36.34 o                         
 -15   2   6         58.62         61.29        31.13 o                         
 -14   2   6        164.01        221.43        32.39 o                         
 -13   2   6        344.28        380.72        32.26 o                         
 -12   2   6        779.07        979.83        38.81 o                         
 -11   2   6         32.88        -19.55        19.55 o                         
 -10   2   6        551.23        734.97        31.29 o                         
  -9   2   6         61.08         28.99        22.87 o                         
  -8   2   6         32.50         12.18        18.06 o                         
  -7   2   6        262.94        690.30        26.30 o                         
  -6   2   6        408.84        247.50        18.10 o                         
  -5   2   6       2676.45       3881.67        57.29 o                         
  -4   2   6       3871.99       6826.24        86.45 o                         
  -3   2   6      12758.54       9627.28       133.03 o                         
  -2   2   6       1698.48        903.42        24.47 o                         
  -1   2   6      22504.23      22351.57       245.86 o                         
   0   2   6       2372.05       1632.97        32.27 o                         
   1   2   6       1246.99       2140.75        45.69 o                         
   2   2   6         15.89        129.86        13.51 o                         
   3   2   6        152.27         15.07        14.76 o                         
   4   2   6        391.51        143.26        19.83 o                         
   5   2   6         22.68         52.37        19.05 o                         
   6   2   6        524.67        657.15        31.45 o                         
   7   2   6        401.98        380.15        28.17 o                         
   8   2   6       4121.49       4210.63        80.60 o                         
   9   2   6         11.77        -12.56        22.87 o                         
  10   2   6        281.56        278.78        32.04 o                         
  11   2   6       1794.89       1913.12        61.72 o                         
  12   2   6        572.71        547.27        47.53 o                         
  13   2   6        279.35        233.22        42.75 o                         
  14   2   6        164.33        191.33        44.20 o                         
  15   2   6          0.14        -41.14        43.51 o                         
  16   2   6        160.04        141.09        54.65 o                         
  17   2   6         10.17        -20.29        47.72 o                         
 -21   3   6         85.11        108.66        68.47 o                         
 -20   3   6          3.38         15.56        57.67 o                         
 -19   3   6        256.98        183.49        54.00 o                         
 -18   3   6          4.56         15.18        36.20 o                         
 -17   3   6       1425.23       1609.51        65.09 o                         
 -16   3   6         71.17         77.39        35.23 o                         
 -15   3   6          3.56        -30.54        30.91 o                         
 -14   3   6        226.71        321.96        33.19 o                         
 -13   3   6        243.33        240.16        29.59 o                         
 -12   3   6        950.71        989.25        39.45 o                         
 -11   3   6         22.30         11.18        20.56 o                         
 -10   3   6       1669.96       1661.78        43.58 o                         
  -9   3   6       2517.50       2527.20        51.35 o                         
  -8   3   6       4098.41       3249.50        64.32 o                         
  -7   3   6       1828.03       2944.79        73.12 o                         
  -6   3   6       7916.40       6196.65        91.66 o                         
  -5   3   6       2192.47       1195.75        32.90 o                         
  -4   3   6      23089.70      23036.97       294.27 o                         
  -3   3   6      10131.43       8145.94       105.78 o                         
  -2   3   6      13959.02      18539.64       221.10 o                         
  -1   3   6          0.17         66.34        12.21 o                         
   0   3   6       2030.13       2395.77        40.36 o                         
   1   3   6        485.27        873.92        23.81 o                         
   2   3   6        396.88        576.90        33.19 o                         
   3   3   6        584.69       1184.90        34.24 o                         
   4   3   6         41.17         61.20        17.74 o                         
   5   3   6          2.09         21.08        18.58 o                         
   6   3   6       1768.13       1552.59        45.21 o                         
   7   3   6       1875.79       1867.36        51.14 o                         
   8   3   6        322.32        334.48        29.06 o                         
   9   3   6       4349.19       4533.27       106.34 o                         
  10   3   6        153.04         85.80        28.16 o                         
  11   3   6       1232.57       1179.60        50.48 o                         
  12   3   6          0.65          7.15        35.54 o                         
  13   3   6         29.76         24.56        35.59 o                         
  14   3   6        694.54        563.44        59.09 o                         
  15   3   6        234.12        267.71        54.68 o                         
  16   3   6        270.35        264.06        58.03 o                         
  17   3   6         11.78         65.99        55.64 o                         
 -21   4   6        104.22         47.98        64.59 o                         
 -20   4   6        243.78        300.73        68.01 o                         
 -19   4   6          0.03        -35.75        46.35 o                         
 -18   4   6        192.53        135.26        39.59 o                         
 -17   4   6        198.88        191.50        40.65 o                         
 -16   4   6        556.86        499.67        44.59 o                         
 -15   4   6        983.63        819.49        49.58 o                         
 -14   4   6        708.43        654.74        44.64 o                         
 -13   4   6        446.59        367.86        31.02 o                         
 -12   4   6         11.18        -19.91        21.39 o                         
 -11   4   6        235.74        192.94        23.46 o                         
 -10   4   6       1205.54        889.82        39.28 o                         
  -9   4   6       1986.09       2487.14        60.37 o                         
  -8   4   6       1119.34       1136.85        39.42 o                         
  -7   4   6        184.35        292.85        28.32 o                         
  -6   4   6      25046.89      29760.34       354.51 o                         
  -5   4   6       2020.36       2151.63        62.45 o                         
  -4   4   6       5187.15       6360.29       108.67 o                         
  -3   4   6       4685.97       5603.29        80.71 o                         
  -2   4   6       1481.85        905.32        24.52 o                         
  -1   4   6      11865.94      13161.22       152.34 o                         
   0   4   6       8203.88       6409.72        82.65 o                         
   1   4   6       1918.93       1393.08        30.50 o                         
   2   4   6       2504.81       1330.01        34.56 o                         
   3   4   6        992.16       1151.43        34.03 o                         
   4   4   6       2037.58       2359.77        51.37 o                         
   5   4   6         10.49         -2.74        17.84 o                         
   6   4   6       1137.39       1043.99        42.76 o                         
   7   4   6        815.41        930.99        37.72 o                         
   8   4   6        265.47        300.60        28.75 o                         
   9   4   6         30.29          1.79        24.11 o                         
  10   4   6       1303.33       1461.72        72.58 o                         
  11   4   6         24.20         67.64        31.77 o                         
  12   4   6       1309.94       1597.89        78.21 o                         
  13   4   6         28.34        -48.05        48.05 o                         
  14   4   6        166.63        184.92        51.27 o                         
  15   4   6         60.03         62.74        49.22 o
[truncated: 823,852 more chars]
